# Supplementary material for: Characterization of a Novel Hot-Spring Cyanobacterium Leptodesmis sichuanensis sp. Nov. and Genomic Insights of Molecular Adaptations Into Its Habitat
Source: Front Microbiol. 2022 Jan 28;12:739625. doi: 10.3389/fmicb.2021.739625 (PMC8832068; doi:10.3389/fmicb.2021.739625)
Supplement: Supplementary file 3 [file Data_Sheet_3.fasta]

>Leptodesmis_sichuanensis_A121_complete_genome
TCAATCAGGGAGTTAACGGGTGCGATGCGAAAAAGATGGCTTTGAGGAGAGGCAGCAAAAGCTGAGAAAAGACAGGATAT
GCACAATGATCGGTGCAGAGTGAAAAAACATCCTGTCTCTAGTGAATATGAATATACCTGCAACCCTGGATCTCAACCAA
GCCATTGAAACATTTAAGCAAACCATTGCCCCACTGCTGGCCGTGGGGGAAATTTCCAGTTGGGATGGAGTGGCGTTGAA
AGCACGGGAGGAGGCAATCCGCGCCGCGGCTCTGGTGCTAGCCGGCCAGGTGATTGCCCTGCTGCTGCACGAACTCAGTG
AGCATCCAGATAGCCAACGAGAAGCCAACCAACGGACCCGCTCATCACGAGGCTTCATGGCTCGCAGTCAAGGCAAACGC
CGGGTCAAGGTATTAACCGTAGGCAATGTCGTCGTTGAGTTCAAGGTGGGCTACATTCTCAATGGGGTCTCTCAGCAGAA
GCGGAAAGGCAAGCGGAAAGCCGGTCAACGGGGGCCATCCCAGGGACAGGGATTCTATCCCCTGCTGCGTTGGTTGGGAC
TGGAAGAGCAAGTCAGTCCCCTGGTTTGGAGCGTGGTTGCAGCGGCAGGGATGCTGTCGAGGTCCTTTGCGCAAGCGACT
GAGCAGTTGCAGCAATGGGGCATTGAGTTGAGTGAGAAACGGGTGGTGCGACTGACCTATGGTTTTGGTCAAATCGGCCT
GGCGTTAACCGACCAGTGGCTGGCTCAGTTGCAGCAAGGCCAACTGCCCACTGGCCAGACCTTTGAGGGACAGAGAGTGG
GGTTGAGTGTCGATGGCGGGCGCACCCGGTTGCGATACAACAAACGGGGTAGACGACGGGCGACCAAGCGGCGGGGGGAT
CGGGGGCATTGGCGAGAACCCAAACTATTCACCCTCTATGCCATCGATGAGCAGGGCCAGCGCATCAATACAGTCAAATT
ACCGGTCATTAATGACGGCACCTTTACCGGTATCGAAGGATTCATGAGCCTGCTGGAGATGTATCTGGTCAAATTGGGGG
TTGTGCGTGCCCAGCAAGTGTTGCTGCTAGCCGATGGCGCTCCTTGGATTTGGCACCGGATTCCCGCCCTTCTGGAACGC
TTGGGCCTGCCCAAAGACCGACTGATTGAGTTGATTGACTTTTACCATGCCAGTCAGCATTTGAAGGATTTTGCTGAGGC
GGCTTTTAGCAGGGTGCCAAGCGGAAAAAATGGGTAGGTTAGGCCACCGCTAAGTCACTCGCATTGGGCTCGACAATTTC
TAGCCGCTTGGCATCGAGTTTGGCAGTCAAAATTTCAGCACAGAAGGTGTCCCATCGTCCTGCCGCCCAATAACAGCGAC
CTTGAAGCAGAATTTCTGCATGTTCAGGCAACCAAAACTTGCCATTTCCCTTGAGCCGCAGGTTGACCACCTGGCGGATT
AGACTCTCAATGGCTCCACTGCCAATCGGTAGATTCATTGCCTGTACCTGCCCATAGGCAAAGCGCTGGGGTTGGTCATT
AAAGTAGTTGAATGGGGTTGTCATTGCCTTGCGTTGTTGGCGCGTGTGTTTCTGAGCCAGAATCTGCTGCATCTGTGTCA
GGAGTTGCGCCAACTTACCCCGTTTGAGGCTAGAACGAGCCGCCTCGAACCATTTCCGTGCCACTTGAGCTTTGCTAAAA
GCCGCCTCAGCAAAATCCTTCAAATGCTGACTGGCATGGTAAAAGTCAATCAACTCAATCAGTCGGTCTTTGGGCAGGCC
CAAGCGTTCCAGAAGGGCGGGAATCCGGTGCCAAATCCAAGGAGCGCCATCGGCTAGCAGCAACACTTGCTGGGCACGCA
CAACCCCAATTTGACCAGATACATCTCCAGCAGGCTCATGAATCCTTCGATACCGGTAAAGGTGCCGTCATTAATGACCG
GTAATTTGACTGTATTGATGCGCTGGCCCTGCTCATCGATGGCATAGAGGGTGAATAGTTTGGGTTCTCGCCAATGCCCC
CGATACCCCCGCCGCTTGGTCGCCCGTCGTCTACCCCGTTTGTTGTATCGCAACCGGGTGCGCCCGCCATCGACACTCAA
CCCCACTCTCTGTCCCTCAAAGGTCTGGCCAGTGGGCAGTTGGCCTTGCTGCAACTGAGCCAGCCACTGGTCGGTTAACG
CCAGGCCGATTTGACCAAAACCATAGGTCAGTCGCACCACCCGTTTCTCACTCAACTCAATGCCCCATTGCTGCAACTGC
TCAGTCGCTTGCGCAAAGGACCTCGACAGCATCCCTGCCGCTGCAACCACGCTCCAAACCAGGGGACTGACTTGCTCTTC
CAGTCCCAACCAACGCAGCAGGGGATAGAATCCCTGTCCCTGGGATGGCCCCCGTTGACCGGCTTTCCGCTTGCCTTTCC
GCTTCTGCTGAGAGACCCCATTGAGAATGTAGCCCACCTTGAACTCAACGACGACATTGCCTACGGTTAATACCTTGACC
CGGCGTTTGCCTTGACTGCGAGCCATGAAGCCTCGTGATGAGCGGGTCCGTTGGTTGGCTTCTCGTTGGCTATCTGGATG
CTCACTGAGTTCGTGCAGCAGCAGGGCAATCACCTGGCCGGCTAGCACCAGAGCCGCGGCGCGGATTGCCTCCTCCCGTG
CTTTCAACGCCACTCCATCCCAACTGGAAATTTCCCCCACGGCCAGCAGTGGGGCAATGGTTTGCTTAAATGTTTCAATG
GCTTGGTTGAGATCCAGGGTTGCAGGTATATTCATATTCACTAGAGACAGGATGTTTTTTCACTCTGCACCGATCATTGT
GCATATCCGGCTCTTCCGGATCCGGGGTGAAAATCGTATAATATGATACTTTCAGTCAGGGATTGCGCCAATGGACATAC
ATCTTGATAGATTGCTTAACTTCCCTCACGTTACGGTTGAAAGTTGCATTCAAAAAGACAATGAAGTGTACTTAAAGTTG
CGCTTGCTCAATCAAGAATCTAGCTGTCCACACTGTAAGAAATCAAGTTCAGAGTTGCATCAAAACCGTCCGATTTTGAT
TCGAGACCTATCGATTTTTGGCCAAGTCACTTATTTGAAAATTCCTCGTCGTCAGTTTTATTGTCGTGATTGCCAACGTT
ATTTTACTGAGTCATTGACATTTATGGATGCAGGACGGCAGTACACTCGACGCTATGAGGAGCATATTTACCAGCAAGTA
CAACTGTCAAGTATGGAGCAAGTGGGTCGCGTAGAAGGATTAAGCTTTGAGCGCATTGAAGGGATTTTCAAGCATCAGTA
TGCACAGAAAAAACACGGGATGGGCAGGAGTCAAACGCATTGGGATTGATGAAATCAGCAAGCGGAAAGGGCATCAAAAC
TTCGCCACCGTTATCGGCGACGTTGAGGCCGGGAAATTGATTGAAGTGATTGACAGTCACCAACAGGAAGACATTATTGA
AATCCTGAAGCAGCAGCCCATAGAGGTGCGTGCAAAAGTTGAAGAGGTGAGCGTGGATATGTGGGGAGGATTCCCAAAGG
TAGTCAAGAAAGTGTTTCCCAATGCCGTGGTAGTGATTGACCGCTTTCATGTCATGAAATTAGTCAATGAGGAGTTAAAT
AAAATTCGTAGACAATCGGGTGTATCAGACCGAGGTAGCAAATTCATTTTGCTCAAGAATGGCAAGGATTTAACAGCAGA
AGAAAAGACAAAGTTAGAAGAGATTCTGAAACGGTCAAAGCGATTAGGAAAAGCCTATGAGTGGAAAGAAGAGTTTCGCG
CGATTTATGAACAACCATTAACCGTTGAGGAAGGCAAGCGTCAGATCCAAGGGTGGCTCGATCAAGCGCGAGTCGTCTAT
AGTGAAGCAAGCACAACGATTCGTAACCATTTAGATGGGATTAGCAACTACTTTCGGAATCGCACAACGAGTGGCGCAAT
GGAGGGAATCAACAACCGAATTAAATTGATTAAACGGCAAGCTTATGGCTTTGTCAATTTCAACAATTTTCGAGAAAGAC
TATTAGCCTGCTTCTCTGATTAAATAAAGTTATCACAGTACTAACGGGAGAACCGCATATCCTGTCTTTTCTCAGCTTTT
GCTGCCTCTCCTCAAAGCCATCTTTTTCGCATCGCACCCGAGTTAACTGGGACAGAAACCGGGACTAGATACAGCTATAG
TAGGCACTCCGCTAAATTCAAGGCTATATTGTTACTGACCATTTCTGATTATGTAGGCTGATATATGGGATGGGGTTCTC
CTGTTTTTAGCGTCTGTGCGTCTAATGATTCCTGGTTATGGGTTGCTTGGAATAGCCTGGATGACGCTTATGCTTTTCGG
AAAAAGCCTGAAAAGCAGTTATCGATTGATTGCCTATTTTTTGCTGAAGCCCCATCAAAGGAAGCTGCTGTCAAAACAGC
CCGTAATTTATTAGGTACTCATATTAAGCAGATTGGAAGTGAGTGGGCAGCAGAAGTCTGCCAAGCCATTGATAAGAAGC
CCTACATTGATAGTGATGAGCCTGAGGTAGTCACTGATGAGCTTCAGAAATCTCTAGATCAACTTCATTCACTCACTGGA
TTAAGTGCGGTTAAGTCTACCGTTCAAGAATTGGTCAATATTGCAAAAGTAGCTCAGATGCAGCTTCAAGCAGGTATAAA
AGCTCCTGCCATTACTAGACATCTTGTATTTACAGGAAATCCTGGTACAGGTAAGACGACTGTAGCCAGGATTTTAGGTG
AGATTTATAAAAACCTCGGAGTCCTATCAAAAGGTCATTTTGCTGAAGTAGATCGGACAGATTTAGTCGCAGAATATTTA
GGGCAAACCGCACCTAAAACAGCAAAAGTAGTCGAATCAGCTTTAGGTGGAGTTCTTTTTATTGATGAGGCCTATTCTCT
GGTTCCCGATGGGCGTAGCGATATGTATGGACAGGAGGCAATTAATACTCTCTTGAAAATGATGGAGGATTACAGAGAAG
ATCTAGTCGTTATTGTTGCAGGATACAAAGATGAGATATCACGTTTCATTGACTCCAACCCTGGGCTGAAATCTAGATTT
TCCAGATCAATCCACTTTGAAGATTATTCTGCTTCCGAGTTAACTGAGATTTTCAAAATCAGATGCGAACAGTATGGTTA
TCTACTTTCAGACGAGACTCTGAATTCAGTGCAGGATCTGGTAATGCATTTTGAGACTCAAATTGGAGAACTTGGAAATG
GCAGATTCGTGAGAAATATTTTTGACCGCTGTGTTGCTATTCAGTGCAACCGTTTAGCAGCATTAACAAAACCCTCAAAG
CAAGACCTAAAAACTTTTCTTCCTACCGATGTTCCAACTCATGGGCAACTCGCACAGTATCTGGTTTGAGATGATAAAGT
ATGCAGCGTCACCTACATGTTCCCTGAAGCGGGGTAGCGAAAGATCTTGTATCGGACAGACTTAACTCCTAATTTTACAG
AGTTACATTGTTAGTGCGTATTCTCGAAAGATCTATGACATTAACCCTTGACCTGTCACCAGAGCTAGAGCAGTATCTTT
TACAGGAAGCCAATCAACAAGGGCTTTCAGTAGAGGCATTAGCATTGCAACTTCTAGTAAATTCTATTTTGTTGAAGCAA
AAACAAACTGAAGCAGTTAACTTGCTCCAGTCTTGGATTGATGATGAGGATGTGGAGGAACAGCAAGAGACAGGTCAGTA
TTTGATTCATACCTTAGATGATGATCGGCTGTCTGAGCGCAAGTTGTTTCCACTTGAGATGAAGGGTGTAACTTGGTGAG
CCGAGTCATTATTTTAGATACTGGTCCGCTTGGTCTAGTGACGAATCCGAGATTATCTCCTAGAAGCGTTGCTTGTGCCC
AATGGCTCCAGACTCATGTTACAGCAGGGAATCGCGTCATTATTCCAGAAATTGCAGATTACGAGGTTCGACGTGAATTG
TTACGAGCAAACAAGACAAAGGGGATTGCTCGTCTAGATGATTTAGCCAAGTTTCTTGAGTATTTGCCGATTACAACGAC
TGCAATGCGTCAAGCAGCACAGCTTTGGGCGCAGGCTCGTCAGCAAGGGCAACCGACAGCAGGTGACAAAACGATTGACG
GTGATATGATTTTGGTGGCTCAAGCAATGACTCTCGGAGTCCTAGGTGTTGTCATTGCGACAACGAATGTAGGGCACTTA
TCAAGATTTGTTGCAGCCGAATTGTGGCATGGTATTGCTCCAAGTTGATAGCCACCTAACAATGCGCTGGTGCGGACGGA
ACAGAGGTTATTGGTGAGAGTTTAAGGCTATCTGCCGCCGCACAACTTTACCGTTAGTCTGCTATCTTATCTTTGGAGGC
ATAACTCTGGATCATGATTAGGAATAGCTTGCTCCTCTGTTCCTGTATGTAGTACAAACAACTACTTTTTATGTCCGGTC
AGTTTGCTGATGAATATGCATTTACATTAGATAGCCTATCGGTGGCGCTACAGAACTCTTACGACAACCTGAAGGAAGTA
ACTCTTTACAAAGAAAACTTGGATTACTCCAGACTGGTTGTTAATCGGTTACGAGCTTTTTACTGCGCTCAAAACAGCAT
CAAGAAGTTCCTTGATAAGAGAGTTGCACAGGCTGGTGCAGATTTTTTTGTGGAAGTAATCCTTTTCTCCTTGAAACTTT
TTAATGAGGTTGAAAGACTAAATTTGGAAATCGCCTCAGAACGTGCGATACAGCGTAAGCGCAAGGCAATCCGGCCTGAT
ATCAGTATTTGGAGAGGAGATGATCTACTTGCTGCTGTTGAATGCAAGACTCAGCTTGGCTGGAGGCGAAATGACTGGGC
TGCCCATTTTGACGACCGTGAACAAAAGCTGCAAGAAATTTTTCCGGGCGCAAAAATGTTTCTGCTAGTCATGACAAATT
GTAACTGGTCAGGTTTCGGGAACGACCCAAGATCAGGTCAACGGCTACTCTGCCTTCTCAAAGACTGCTGGCCGACACAG
ATTTCCCAAAGCTTCGACCCGTTGATACTAGAGCACCCGATTGAACGCCTCCTTGAGCAAGTTAAATGTCTGTAAGCCAA
TATTTGTAATGGTTCTAAGTGAACATGTTTAGGCACTGGCAATTGTGCTAGGGTTTAAACAGATATTCGATACAATCCTA
TGACTGCCTTAGCTCAAGAAATTCTCAACAACTTTGATCGGTTGCCTGATACAGAGCAGATGGAGATTGCGCTAGAAATC
TTGCGGCGAATTATTAATTTTGATTTTCCACCTTTGACAGACGAAGATCTAACCTTGAGTGCAGAGGAGTTATTCTTAGT
CTTAGATCAGCAAGAACCAGATTATGAGTAGCCCTGTTCGTGGTGAGGTGTGGTTGGTGGATCTGGGCTATGTTGCAAAG
GTTAGGCCATGTCTAGTGGTTAGCATTCCAGTTCTGATGCAAGATCGAGCTTTGGCAACACTGGTTCCTCACACGACAAG
TCCAAGAGGTTCCCGCTTCGAGGTTGATGTGAAAGTAAGGTTTTTGAAACCGGGAGCCTTTGATGTTCAGAATCTCGTTA
CCATCCCCCATGCCAAACTGTTGAGGAAATTGGGTGAATTGGACTCAGAGCAGTTATCCCAGGTTGAAGATGTCTTGCTT
TTCTGGCTAGGGTTCGAAGATATAGACTTTGATGAAGAGTCGTAACAATCTGGTCTCTGCTGCCGCAGGCTAACACTGCG
TTGGTGCGGACGGCACAGAGTTTAGAGGATGTCTTAAAAGTCTAGGTATAGCGCAAGGTGGGGTTAAAGAAGCTCTCATC
CCATAATCTGTCAGAAGAAATGATTATCGACACAGGAATGAGAGCAATGGAACTATCCTATCCGACCGACATGAGCGATG
AGCAATGGGAGCTATTGTCCAAACTGCTGCCCTCAGCAAAATCAGGTGGACGATCCCGGAGTGGGGCGCATCTAGGGGTT
GGGGGAGGCAAAGTAGGATTTGCGAGAATAGGAGAGAACCCAAAAAAGGCGCACCCACAGGGCACGCCTGAAACAATAAA
CTTCTAGATCTATGCTAGCGCTTGGTCAATCGTTCGAATCGGATACTCCTACGTGGCAGGATTTTTACGAGAAACTGCAA
ACAAGTACGACGCTTGCCAGTCTGGTGTTAACGGCCTGGCAAATGGGATTGTGGTTTGCCAAAACATTGGTTGAACAGCA
ACTGGATGAACGAGCCAAGCGGTCGGATGCATGGGGAATCTGTGGGACGTGCGGCCATTGCCTCCAGAGTAAAGGGTTTG
TGAGTCGCCGGATATTAACCCTGGTGGGGTGGGTAGAGTGGAAACGACGAGTTGGACGGTGCCCCAATCAGTGTCCTGGA
AGTTACTCGACTCCGTTTGATCGGGTGTTGGCCATTACGCCCTATCAGCAAACCTCGATCGAACTCATGCGTTTAGGCTG
TTTACTCGCCGTATTTTTACCGTTTGAGTTAGCGGTGCAGTTATTGGAGCAACTGTGTGGCATTCGCAGTTATGGCAAGC
GGCTCAAGCCTATGGCACAACGATTCCACGTCGTACTCCAGAGAAATGGTTTGAGCAATTACGCCATCGACTACGGCATG
GTTATGTGCTCGGTATTATCAAAGAGGGTGCGATGCGAAAAAGATGGCTTTGAGGAGAGGCAGCAAAAGCTGAGAAAAGA
CAGGATATGCACAATGATCGGTGCAGAGTGAAAAAACATCCTGTCTCTAGTGAATATGAATATACCTGCAACCCTGGATC
TCAACCAAGCCATTGAAACATTTAAGCAAACCATTGCCCCACTGCTGGCCGTGGGGGAAATTTCCAGTTGGGATGGAGTG
GCGTTGAAAGCACGGGAGGAGGCAATCCGCGCCGCGGCTCTGGTGCTAGCCGGCCAGGTGATTGCCCTGCTGCTGCACGA
ACTCAGTGAGCATCCAGATAGCCAACGAGAAGCCAACCAACGGACCCGCTCATCACGAGGCTTCATGGCTCGCAGTCAAG
GCAAACGCCGGGTCAAGGTATTAACCGTAGGCAATGTCGTCGTTGAGTTCAAGGTGGGCTACATTCTCAATGGGGTCTCT
CAGCAGAAGCGGAAAGGCAAGCGGAAAGCCGGTCAACGGGGGCCATCCCAGGGACAGGGATTCTATCCCCTGCTGCGTTG
GTTGGGACTGGAAGAGCAAGTCAGTCCCCTGGTTTGGAGCGTGGTTGCAGCGGCAGGGATGCTGTCGAGGTCCTTTGCGC
AAGCGACTGAGCAGTTGCAGCAATGGGGCATTGAGTTGAGTGAGAAACGGGTGGTGCGACTGACCTATGGTTTTGGTCAA
ATCGGCCTGGCGTTAACCGACCAGTGGCTGGCTCAGTTGCAGCAAGGCCAACTGCCCACTGGCCAGACCTTTGAGGGACA
GAGAGTGGGGTTGAGTGTCGATGGCGGGCGCACCCGGTTGCGATACAACAAACGGGGTAGACGACGGGCGACCAAGCGGC
GGGGGGATCGGGGGCATTGGCGAGAACCCAAACTATTCACCCTCTATGCCATCGATGAGCAGGGCCAGCGCATCAATACA
GTCAAATTACCGGTCATTAATGCAGCAATTCCAAATTCAGATTTTGACAGGAAGAACAACTGAAGAGAGGATAGAGATTC
CTACGCGAGAGCCGAAACATGGAGAGTCTGCCCCTGAGTTTTGCTGTGTTGCTGAGCTATCTACGTCAAGTCGTGGAACA
GATTGCTGACCCGCGACAGCCGAGCAATGGAACGCGCTACAAGCTGAGCGATGGGATTTTGGGGGCGTTTTCGGTGTTCT
TCATGCAATGTGAATCGTTTCTAGAGCATCAGCGGCAGATGCAAAGTCAGCGGGGCAAAGACAACGCCCAAAGTTTGTTT
GGGATTGCCCAGATTCCGAGTTCAGCGCAAATCCGCAATTTGTTGGATGAAGTGGCAGCGGTGGGATTGTTTGCCGTGTT
TTTCCAGGTTTATGCCGCTTTGATGCGAGGGGGATATTTCAAATCCTATCAGCAATGGAATGGAGATTTGTTGGTGGCAT
TGGATGGCACGGAGTACTTCAAGTCGCAGAAGATTCACTGTCAGTACTGTTCGAGTCGAACCCACAAGAATGGCAAGGTC
ACTTACGTTCATCAGGCGATTTTGCCAGCGATTGTCGCGCCTGATCAACCGCAGGTGATTGCGTTAGTCCCAGAGTTTGT
CACCCCGCAAGATGGGCATGAGAAGCAAGACTGTGAAGTGGCAGCCGCCAAACGGTGGATCAGCACTCATGCGGCTCGGT
TTGGAACTCAAGGGATAACCCTGCTTGGAGATGACCTCTATAGCCATCAACCCCTGTGCGAACACTGCTTACAGCATCAA
CTCAGCTTTATTTTTACGTGTCTGCCACAGTCGCACCCTGCCCTCTACGACTGGCTGGGCTATTTGGATGCCAACGGCGA
AGTCAAAACCTTAGAACAAGCGCAGTGGAACAAACGCACGAAAGAAATTTATCGCTACCGCTATGTCAATCAAATTCCGC
TGCGCGACACCCAACCTGCTTTGCAAGTCAACTGGTGTGAACTCACAGTGGTGCGCGAATCAGACGGCAAAGTCCTCTAC
ACCAATGCCTGGGTGACTGACCACGACCTGACTCCCGCAACGGTGCCCCACGTGGTCAGCGCTGGCAGAAGTCGGTGGAA
GACTGAGAACGAAAATCATAACGTCCTCAAGACCAAGGGCTATCATCTCGAACATAACTTTGGCCATGGTCAACACCATC
TAGCTGCTACTCTGCTCACCCTCAATCTCTTGGCATTCCTCTTTCATACCGTCTTGCATCTCGTTGACCTCTCCTATCAG
CAGATTCGCCACAAGCGAGGGACGCGCAGGGGCTTTTTCCAAGATATTTTGGCGCTCACCAAATACCTCTGGTTTGAAAG
TTGGCAGCATCTCCTCAATTTCATGCTCTCTGATTCCCCGCCTGCTCAAACTGCTGATTCCTCTTAGCTTTTTGAATTTA
GAATTGCTGTCATTAATGACGGCACCTTTACCGGTATCGAAGGATTCATGAGCCTGCTGGAGATGTATCTGGTCAAATTG
GGGGTTGTGCATGCCCAGCAAGTGTTGCTGCTAGCCGATGGCGCTCCTTGGATTTGGCACCGGATTCCCGCCCTTCTGGA
ACGCTTGGGCCTGCCCAAAGACCGACTGATTGAGTTGATTGACTTTTACCATGCCAGTCAGCATTTGAAGGATTTTGCTG
AGGCGGCTTTTAGCAAAGCTCAAGTGGCACGGAAATGGTTCGAGGCAGCTCGTTCTAGCCTCAAACGGGGTAAGTTGGCG
CAACTCCTGACACAGATGCAGCAGATTCTGGCTCAGAAACACACGCGCCAACAACGCAAGGCAATGACAACCCCATTCAA
CTACTTTAATGACCAACCCCAGCGCTTTGCCTATGGGCAGGTACAGGCAATGAATCTACCGATTGGCAGTGGAGCCATTG
AGAGTCTAATCCGCCAGGTGGTCAACCTGCGGCTCAAGGGAAATGGCAAGTTTTGGTTGCCTGAACATGCAGAAATTCTG
CTTCAAGGTCGCTGTTATTGGGCGGCAGGACGATGGGACACCTTCTGTGCTGAAATTTTGACTGCCAAACTCGATGCCAA
GCGGCTAGAAATTGTCGAGCCCAATGCGAGTGACTTAGCGGTGGCCTAACCTACCCATTTTTTCCGCTTGGCACCCTATC
AAAGAATTGGGGCATTTATTGAACTACCGTTCCACCCCTGCTGCGGCCAAACCCACCTTGAAGCGAGTGCATCAGTATCT
GAGCACCCATCGTCTTCACCTCCAGTACCGACAATTCAAGAAGTTGGGCTTCCCGATTGGTTCGGGCATGGTCGAAAGTG
CTTGCAAGTGGTTGATTACGCAACGATTTAACCCACATTCCGCACTTTCAACTGGCACATCAGGGATTAACGACGCAGCC
ACGGACTCCCAGAAGCCTTGGCCAGAGATTTATCTCAATAAACAGCATCTATTCTCAACTGCGCTCTAATGGTTCATGCG
AACTAATAGCCTCATATTCTTTGCTCAGCAAGGCTTTCAGGGTTAAATGTTTGAGTGTGACACTTAAAGGGCGGAAAGTG
GGATTTAAGGGAACGGGCATGCGTTGGAGTGAGAATGGATTTAATCATCTGCTGCATCTGCGAGTCGCTTGGGTCAATGG
GCGATTTGATTCCTTGTTTGCCGACTTCTCACTGACGCCCATTCTTTACTCCCCCAACCGCTAGGTGCGCCCACCCCTGG
GTTTTGACGTTGGGTCGCACGACTTGGGAGTTGGGGAGTTGGGTGGTCAATATCTTGATGCTGGGGATGATGTACAACGG
GGTGTCTATTCCCTTGCGCTGGTGGATGCTCGACAAGAAAGGGAATTCCAATACGGACGAGCGAATTGACCTGATTGAGG
CGTTTTGCCAGGTCTTTCCCGAAGCTGAAGTTGCCTACTTGACGGCAGATCGTGAGTTCCTGGGGCAAGATTGGTTTGAG
TATTTGCTCGACCAAGCACTGATCGAATTTCGGATTCGATTGCGCGAGAGGGACAAACTCGATGATGGCCGCAAATCTCT
CAAAGCCTCAGTCGTCTTCAGTCACTTACAAATTAACCAGCATCAGGTGTTGCGTCGCCCTCGTCTAATTTGGGGGCATC
AGGTCTACGTGGCGGCCATGCGCTTGGAAGATCGCTCATTGTTGATTGTGGTCTCTTCCCAACCTGCGGGTCGAGCGTTC
GCGGATTACGCCAAGCGGTGGTCGATTGAAACCCTATTCGGCATCTTCAAAACCAGAGGTTTTTGTCTCGAATCGACGCA
CCTGAAAGACCCAGAGCGCTTGAGTAAGCTTTTGGCCTTGCTCACCATCGCCTTGTACTGGGCACTCACAACGGGGGAAT
GGTTGACCAGCCAAACTCCGATTGTCATCAAAAAGCATGGTCGTTTGGCGAAAAGTATTTTTCGCACTGGATTTGACCAT
CTTCGTCGTGTCCTGTTAAATCTCGAACAAAAGGCTGACGAATTTTTTCAAGTTCTACATTTTTTGTCCTGTACTTAGCT
GGAACGTATGTGAAGTACAGATAGGTTACAGTCGCATCTGGTAAGAAGCTAGTCTGATGCAACCTGGTAACGGTGAGTGG
CTATACGGGCTATACTATAGCCATGAGCCTAATGTATGGGGAAATATGAAGTTCAATGTAACGCTTGATCGTGATGAAGA
TGGTACATGGATCGCAGAGTGCCCTAGCATTCCGGGTTGTGTCAGTCAAGGTCAGACTAAAGAAGAAGCACTAGAGAATA
TCAAAGATGCAATAGCCGCCTGTTTACAAGTTCGTGCAGAGCGTGGCTTGCCACTGACTATAGAAACTCGTCAAGTTGAG
GTTGTGGCTTAGTTATGGCATCCGCTCTTCCTGTTCTCAGTGGGCGTGAAGTCGTTCGTGTGTTTGAATCATTTGGCTGG
GAGGTTGCGCGTCAAAGTGGAAGTCATATCATTCTGGTTAAGGAAGGAGAAATAGCTACACTATCTATTCCTGAACATCG
TGAAGTAGCAAAGGGAACACTGAGAAGTTTGATTCGTACTGCGGGACTGACAGTCAGCGAGTTTGTTTCCGCAGTTTGAT
GGATAAGTTGCCACCTAACAACCGTGTTGCAGCGGACTATTTAGAGAGCTTGGTTGTGATGCAACAGTCAGTTGTTGCCG
CTGAACACGACCGTTCTACTGCTTTGTGCAAGGGTTTTGGCAACCTTTGAGCCAAACTTGTTGGACAGCAAGTATCGAAT
CAGAACCAGGAAAATGAGAGTGTGGAATAGCTTTGTCATAATTGGTGAATGCCAGATTGTAAAATAGAGGTGGCAAACCA
TTATTCTTGAGAAATCGTATCCGTACACGGGGTAAAGCAGAGAGTGCAAGTCATAGGAGAGTAAGTCTGCTAGGCTAAAA
CACAGGGAATCCCCCTATGCCACTTTAAGCGAAACTTCAGTAGAAGACTGGGCCAACACACCGGAAAGTGTCAAGCAGTT
GGTGCAGCGCTTATTGGAGCGCATTGAGCCATTGGAGGCAGGGCAGCAAGCGTTACAAGAGCAAATCAAGCGGAATTCCA
AAAACTCCTCGCAACCCCCTTCGCAAGATCCCCCGAAAGGATTCAACGTCACCCCCAAGAAGAAAAGTGGCAAAAGGCGA
GGTGGACAACCGGGGCATCAGGGACATTCACAGGAACTTTACCCCCGGAACAATGTACGCGCATCAAGAACCACTACCCT
GAGGTGTGTTGCGAATGATGGCGAGATTGTAGATAGTTGTCGCTATGGGGAGAGACAGCGGCCGCTACAGTGCTTACAAC
TGGCTGAGCTTGCAATGGCGACAATTATGTTAGGCGCATTTGAAACGGGATTTCACCCAAATTGCTGAACGGGGTGGGGT
GAGTCAGACATTAGGCGAGCAACTTCTGCAACAGCAAGAGCAATTGTTTGAGCTATGGTATCAGGTACGAGATGGAACCT
GAGCACGCCCACAGTGGATAGAAGCCGTGGCACCGATTCGACAACGGGTGAAAGACCTGTTGGAAGAAGGGGCGGCTTAC
CCGATTGGAACCAAAGAAAAGCCCCCCCTGGCAAAGACGGTGCGACCTTGTCAGCAGTTGCTCAAAGTCGAACCGGCCCT
CTGGTTATTTGTCACAACCGCTGGGGTAGAGCCAACCAATAATGCCGCAGAACAGGCAATTCGTCCTGTGGTGTTGTGGC
GACGCTGTAGCTATGGTTCCCAAAGTGAGGCAGGCAGTTTGTTTGTCGGACGCATGATGACCGTCGTAGCAACGCTGCGC
TGGCAAAATCGCCATGTCCTCGATTATCTCGCCGATGCTTGGCGTGCCAAGCGTCAAGGCTTGCCTGCGCCTTCTTTACT
GCCGCTTCCCGAACTGCCTCAATCCTCCTGACTGTCTCTCTAACCCTGTGTACGGATACGAGTGATGAGACGATCGCGTA
ACGCCCACTTCTCACAGTCCAGCAGTAGGGAGATGAGCGCGGATGGTCGGGGAAGAGCGATCGCAGGCCGCAAGGGGCTG
ATGCGATCGCCCTGGTTAAGCGGACGCAACGGGTTGTTGACGGAATCCCTTCGCCCCTCCTGTGGTAAACCAGTATTCCC
AGCGACCCCCAGCAGCGTTTGACCAGGTTTTGAGGTCAAATTGTCCACTCCCGTCTTGTGTGCCGGAGATGCGATAGACC
TTAACGGCCTTTCCCTGATGATTCCAGATCAACGGTAATCCCGGTTGAATTTGTTCTGGTACTGCACCTTGAGTTTGCAG
AAAATAGGCATCCTGTCCTTTTTGGGTGCCATTGCCGAATACCCTGGCGATTCCCTGTTCATCGATCGCCACAAAAGCCC
CTTCTTCTAAGCCAATGCCATAGACCGGAAGTTGATTGTTATTGTCATGCACCACTCTGGCCAGCAATCCGAAAATTCGC
CCATAGCGGGTTTCGGGATGATCCTCATCCAGTCGATCCAGGTGGGTGTCAGTCATCACTCGCTTGAGAAAAGGAACCTG
GATAAAATCACTGCGGTAAATATCTTTGGTATTGGGATGAAACGGATCGTTCAAAATTTCCGAACTTAACACTCCGTCCC
GCGATGGGGCGTAATAGTAGTCGCCTAAAATAGCCATCCCGGCACTGGTTCCCGCGATCGGGACTCGTTTTTGATTAATC
AAGTAATTGATCGTGGCTTCAATTTCAGTGCCTTCCCAGTAATTTTCATAGGCATCCTGATTCCCCCCCGCAATAAAGAG
AAAATCAGCATGACGCAGATGACGAATCACGTCTGGATTATTGGCGGCCTCTCGGCTGTCGATCGACAGTTCCGCCGCTG
AATTAACAAAATCCCGATAGTTGTCACAAATCCAGGCTGCCTGCCCACCAGTGCCGCCCGATCGCAGGACTAAATAATTT
CCCCCCTGCGCCCGCTTGAGAAACCACCGGGTTGCTGCATCTTCTCCTGACTCCCCGCCTTCTGCTCCCCCAATCAGCAA
AATTCCAGACGTTGGTTTAATATGAGTCTCCCGGTCAGTGCCACATTCCGGTTTATAGTCAAAAGAACTTTGATAATCCC
TACGTGCGATCGATGTGTTAGTCATATAACTCACCTCTCATATTCGGTTAAATTGGCAGCCAGCTTTCAGCAATCTATCC
AACAAGCTGCGAAGCTAACCCCCTTGTGGATAGACCCTACCCATTAAACTCTGATCATTTCTACTATTCAATTATAAGTA
GCGCATGGAACAACTTTATATTTAGAAAGATTTCTCCATTTATATTTAGATTTATACATCGAAATAGCGTGTACAGCATT
GCATAGTGAATGCTTCATCTAATTCTTGCCCTTTAGAAAGTGATTTGTTACAAAATCGCAATCATCCTATACGCGGATCA
TCGTATTGTCCACGACGTTAATTTTCAGGAGAATAGAGTAAATGTCGTAATTAAGAGAATACGGCACCCGCCAGACCGTT
TCCAACTCCTTTCTTCGGGGAGAAGTTATGACTTCATCAATAAATCAAGAACTACCGCCCAAAATCTATTCTGAGGCCGT
CGTACGACCAATTAATGGAAGTTCACTATTAAGCTTTACAGAACCCATCACGAGTGAAAACGTTAATCAATTCTATGTCA
ATCCTCAACGGATGAGTTTAGTAGCAAAGCAATTACAGGCTCAAGGATTTGAAGTCCTGGATCAAGGGCGGATCTCAATC
ACTATTCGTGGATCTCCAGAGTTGTATGAGCAGGTCTTCAAAGCTAGGCTAACAACTGAGCAGCGTCCTGTGATTAAGGC
ATTCGGTTGCCAAACGACAGGTACATTTATTAGTGCTGTTGATACCGATCGCTTTGGATTTGTGGATCCGTCCCAGAGCC
TTTTTGCTGATGTTCTAGACGGAGTTGCGATCAATGAACCGATTTATTATTTTGATGCCAATACTCCTACAACAGATCCA
CCATGCCCGTCCTACTGGCACTTGACTGTGCCGGAGGGCGTTGCTCGTGGTCTTAACGCTGACCAGGCACATCAAACAGG
GTTTACTGGACATGGCATCAAGGTGGCAATGGTGGACACAGGCTGGTATAACCATCCCTTTTTCGAGAAACAGGGATATC
ACGCTAAGGTTGTACTTGGTCCTGGGGTAGACGATTTTGAGGACAATGAGGGGCATGGTACTGGTGAATCAGCCAACTTG
TTTGCCGTAGCTCCGGGTATAGAATTCACAATGGTCAAGGCTGACGTACAAATTAGGGAGCGTTCAGGCAATGTGAATTC
AATCGCAGCCCTCAAAAAAGCAATTTCACTAAAACCCGATATTATTTCATGTAGTTGGGGCACAAACTGTACTGAAAAAC
CCCTCTCTGCCTATGAGCAAATATTAGGGGCTACCGTTGCTGATGCCATCCATCAAGGAATTATTGTGATCTTTGCCGCA
GGCAATGGGCATTGTGGTTTTCCAGCGCAGCACCCGGAAGTAATTGCGGCAGGGGGCGTTTACATGGATCGTGATGGTTT
GCTGGAAGCGAGTGATTATGCCAGTGGGTTTGTCAGTCCAATTTATCCACAGCGATTTGTGCCGGATGTGTGTGGCTTGG
TGGGTAAACCTCCCCGAGCAGCTTACATTATGTTGCCAGTTCCCCCAGGAAGCTTGTCAGATCAAGAACTGGGGCAAGCA
GGGGTCAACTATCCAGATGGGGACGAAACAGCGTCCGACGATGGCTGGGCAGCCTTCAGTGGCACCTCTGCGGCGGCTCC
TCAATTGGCTGGGGTTTGTGCGTTGATGAAACAGGCCAATCCAGACTTATCTCCCTCTCAAGCCAAAGAGATTCTCCAAC
AGACAGCTCGTGATGTGTGTCGAGGGTGTTGTAATCGGTATACGGGGAGCAAAGGGGCGGGAGTGGGGTTTGACTTAGCC
ACGGGCTATGGCCTAGTCGATGCGTATCAAGTCGTGATGAAAGCACAGTCCGAGGCCAAGATTCAAGGCCAGTGTAGAAA
ACAACCAGAAGTACAGCTTTTTCAATGGTCTAGAACGATACCCAGGGAGGAAGTTATGGATGCCACACTACGAACAAGGC
ACTGGTTCCGCTGAGTGGGGAGACATAAAGCCTTAATATTGGTACATTAGAGCAACTTACAGTGCTTTAGAAGCCTCTGA
TTGAACAGGAACGGAAGATGGATTTATTTTCCCAAAATTGCCCGTGCTGTGACAGTGCTGAAGTCCACGCTCACACCCGT
TATACAACCCAGAGCAATGGAACTCGCACGATTCATCATTGTCGCCGTTGTGATAGCTATTTCAGTGATACCTTTGCCAC
GGCGATTGCTGGCTTAAGAACCCCGTTGAGTCGCATTATCGAGGTGTTGAAAGCCAGAACGGAGGGACAAGGTCTCAATG
CCACAGCACGAGTATTTGGAGTATCCAAGAAGAGCATCATCGATTGGGAGTGGCGATTGTCCGAATTGAAACCCACCTTG
CTGTTGTATGGGTTGATCCATCAGTTTCTGAGTCTGGTGATTGAGGGCGATGAGTTGTATACCAAAGTGCATCATAATAC
CCCGGCCAGTGACTCAGAAGGTTGGACTATTGTGCTGATGGAGCGCAGGAGTCGCTTTTTGTGGGAACTCGATTGTGGCA
GCAAGGATGAACAGTTGTTTGAAGCCGCCTTATCCCTGTTGTGCGAGGTGATTGACCAAACGCAAGACCTGACGTTGCTC
AGTGATGGGGAACGGCGCTATGGCAAAATCTTATTTGCCATTTGTCATGAAGTGATTCACAATGGACAACCCGGTAGACC
CAAGAAACGACTGCCCAAAGGTGTGCGGGTACGCCTGAAGAATAAAGGGGCAAGGAAACGTTCTGGTCGTAAACGTCCCA
AGTACCAAGCCCCCGTTGCTGAACATCCAGAGACAGATTCTAAGATTGACAACCACCAGATTCATGCCAACCATGTGGAG
GCCTTTAATGCCTCTCTAAGACGACGCAACTCGGCTTTTCGTCGTAAAACCAATATGTATGCCAAAAGCCGAGATAACTT
ACAGAGAACTTTAGATGTGCAATGGTTAGTTCACAACTTTGTCCGGGTTCATTTCACAACGAAAGTTGTTCCTGCGGTGA
AACTAGGAATTCTAGAAATTGGGATATCTTGGTTGCAACTGTTTACGATTCGCTATGCCTTATAACTGCTATTCGTCAGT
GCTTTCAACGCTCCTATCCAACGGAACCAGTGCCCGAACAATACTACAGTCAAAAATGGAAGATATTAGATGGAAACTTG
ACGAGGCTCTGCAGAAGTTTATGGATGACAATCCTGAGATGCCGAAAATTGAGCTAACCTCTGCAGACTTTGCTCCTCGC
TCCTCGCTCATGGAGGCAGCGGCTGTACTGAGAAAGCAACTAGAGGATTCTGAAGATCCGGAGACATCTATATCTGCGGC
TGAAGGGTTGTTGAAGATTAGGCGTTACCAAAAGCGAGCTATTGAGTTTCTTAGCCATATACTTGCTGAAGATGCTGAAG
AAAATTGCCCACCTGATTTCACAGCCAATATGCGCGCTTGTGTCAGTAAATTCGGGGATTGGTCAGAGACTGACAAGAAG
TTAAAATTGCGTTCTCGGATCCTTCAAGCTTTGGGAGCTATCAATGCTCAGACTAATGGGGATGAAGATGAATGGTTTCA
TGGAACAGTGGATGTGGGTTCAGGAACAGTAACAATACGTCACAGGCCGTAAGCTTACATCAGCTTTAAGCCTGACTTAT
TCGCTGCTGCAGTTCTTGAACTAAAAAGTCTGGCAACCTAATTTTCTCTGGATTGCTCAGGCAACAATCCTTTAATGCCA
GTAGAAACCCCTGTATGCTTGCCTTTCCCTTTTGTGCATCCAGTTTGGTAAGGCAACTTTGCCAAGCTTGTTTGTTGTTT
CCATACACTTCTACTAAGTGCAAGCCAGCTAAATACTCAGCGAGAGGATCAAGCGCAAAGCGGATGTGATCTTGGGAAAC
ACCTGTTGTTTGAATGATCCGCAGGCGATTTTCAAAATAATCCAGGTGGGATTCAGCATCCTTGTGATCAAGAGCCGCTA
TTACCACATCTCGTTTCGCTGGTGTTGGCTGGTAAGTAGGCTTGAGACATTCCCAGGCAATGATCTTGGTCTCCTGATGG
ACAGTGCGATTATTGAGTCGGTTCTCGGTCACAGATTGATTGAGTTGGTTCAGGTATTGGAGCATTAACCCAGGAATGCT
ATCGGGAATGTCATTCGTCGCTATACCAACTTTAACCGCAATAATCTGTTCGGCATAGAGTTTTGCGAGCAGAACAGTGA
TCTCTCGATTGCCAGCGATTGCAGATAAACGACTGCAAGCTTCAAAAAATTCCTCGTCTGTGAACAGTTCCCGCTTACCC
TGACAGGTAAGGTAGCTTCCCATAAATTCTGATAGGTAATTACCCGCAATCCGCATGGGTTTTAGCGTTGTCCGATTGAC
CCCTCCTAGCTTTTCTTCAACTCGTGAGGTCACAATCAAGGCATTAATCGGGAAGTCGGGACGCTCAGGTCGAATTTGCT
TCCGGGTTGCTTCGCTCATTTCAGAAAAGTGATCCACAATCACAAGCAAGCGCTGTTGTCTCAGAAGTTGCTCTAAAAAT
TCCTCAGAGACTGGTTTTGGTGCATTGAGTAAATCTCGGAGTTGTCCCCGGATCGCTTCTCGCAGTACTTGCTTGTCCGG
TGTAACTTCAAAGTCCAGTTCTTGTTCAAGTAAGATAGGGATCATTCGATGTTTACAAAGACGTTGGTCAGGATCATTTG
ACATCGCCCAGCGAGCGAGTTCACACGCCAGACTCGTTTTTCCCGAACCTCCTTCACCCCAAATGAGGATGTTGCAAAGC
TTTCTCGTAAACGCTTCTCGTAGATGCTGATTCGTGAGTTGGGGGATATCTTTACCATTCAAAACGACTGGGATTGGTAT
ATGCACGGCTCGTTCTTTAACAGTGCGCTTCTGAGCAAATTCATCGCAAACTTTCGGCAGATTTGCTGCAACCCAGGCAT
CAAGTACTCTGGGGTGATAATGAAAAAAAACAATTAGAGTACTATTGTGAATGGGTTTAGGTAATTGCGCCCATTGGGGC
AATGGTAAAGGAACTTTCTCAACAGAAGATAACATTTCACTGATTTGCCATAGCCATAGCGGACGCAGACCGAGGAGGAT
AGACCACAAGGCTAGAAGTGAGATAATGTAAATTGCAAATCCTGATACATACGGATTTTTTTCAGTCAATTCAATAAGTG
TTTTAAGCAGCAAATTCGGAGGTTTAATGACTTGGATTGTTCCATCCAGAAGATCAATAAGTTGATTGATTTCGTTCATA
TCCTGCCCACCACCTATACCTGAAGCCTCCAGATCGTGCTTGAGTATCTTTAAGGCTGCGATCGAAGAGTAGATTCCCTC
CTCTGCATCTATTTTAGTTGGCAGGCTGAGTTTCTCTGCTTTGAAGCGTAGTTGTCTGGCAATATAAAAAAGTACTTCTA
TTGTTTGCTGACGGGTTTTCAGATTCTTACTCTGCAGTAGAGCATTCAGGGTAGATAGGGCTTCTTTAACATCTCGACCG
TTAGCTGCCAGAACCATCGCACCCACTAATTGCACTTGCCAGTTAGAGTCTTTTAATGTCGATTTAAGATCATTTAAAGT
CTGCCTGACCTGTCTTGAGGATAAGTCGACCTTTTCTACCAACATAGCAGCAGCCATCTTTTGAACGTCGATATCAGCAT
CCTGCTTCAGTGATTCACTTAAAGCCTGGAGAGTTTCAGGATTGGTCGGAGCAATCATACCTATTGCTTGAGCAGCCTCA
ACACGCACATCCTGAACTTTGTCGTTTTTTAATGCCTGTATCAGTCCAGGAAGGGCATTGTTTGCAGCAGGGCCAATCCG
GCCCAAGGAGGAGGCTACAAGCCAACGTACCTCTCCATCTGTATCATTTTTTAATCGATTTATGAGAGGGGGAATCGCCT
TTGTTGCTGTGGGGCCGAATTCCCTCAGAAGTGAGGCAGCAACGCGGCGAACTTGTACATTAGGACTCTCAAGTTTTAGG
ATCAAGGGATCAATAATCACTGCTCCCATCTGCAACAGAGCTTTACGAGCCGCTTCGTCATTATCTGTATTGGTATCTGT
TAACTGATTGAGATCAAATTCAAAATCTGAATTATTGAGAGTTTGTGTAGATATGTGTGTCCAGCCAGGCTTATGTAAGA
GCAGGGATAAAAGAATACTCAACATAGCAACCGCAATTGCTTTCAGAAGCTTTAAGTTAGTAGGTCTAGCCATGTCACTG
CTCTCATTATTCTGGTCACTAATCAGCAGAGGTGCTGGGCTTCGGTAATGTCAAAGGTATATCGCGCCACAAAGTTCCCT
TCTGAGATCCAACTTGTGATCTCCTTAGTTCCATGATTCAGCAAAGTGCGTAGAATGGAGCCAACCCTTAACCAAACTCT
ATATCGTGTGATGGAACCGCCATGAATGACTCAGAATATCTGGCCTTTGAAGTGGATGGCCAAGTGTATAAAGTGACTGC
CACGCCTCAAGCTGGTCAGGAGGATGACGAGTACGAGACGTATGGACTGCGAGAGACTGCGATCGCCCAGATGCAACGCA
CTCAGCAAATGATCCGCACCTGTGCGATTCAGACGATCAGCGCATTTCACGATCTTGGGATTGCAGAAGTACAGGAAGTA
AATTTGAAGTTTGGAGTCAAGCTTGGCGGCAAAGCAGGTTGCCCCTACATTACAGAGGGGTCTGCAGAGAGTAATTTAGA
AATTTCCGTCAAATGTACGTTTCCGCAATCCAAGCAGTAATAATGCCAATTTAATGTGAAGCTGCATAGAACAGCGCTAC
TGGTTCCAACGTCAGTTGATCAAACAGGTCTTGAACTCGTTCCCGTAACGCTTGTAAGGACGACAATATCTGATTTTTCA
GCGGTTGTTTGAGCCATTGCCAAAATCATTCAATAGAATCGACTTTTAAAATACACCCTACGTTTTTTCCAATTTGCCAG
AAGTCTACGGATGTCAATCCTTATTCAGCCAGCCATTCCTGCTAAAAACTGAATTGAGCACGTAAATTACCAACAAATAC
AGTTGGGTTACTTGCGAAACTATTGGGATTAATAATGGCGTAGAAGGCCGGAACCAGAGCAAAGTTATCATTAATTGGAT
AATAGTAGGATGCCTCTAGTTCGTACTGGGTGCCACCATCTCCGGCTCCAGATAGGAGAAACCGCGTGCCAGAAAGATAG
TCAAAGGGAACCAGGAAGGACAACACACCCAATGCCCCTTTTTTACCTAAGTCAGGAAAGCCCAAGCCTGCCTGGAAAGA
TTGCACTCGCACCTGACCACCTTCCCTTAATGGATTTTTCGGATTAATATCCGTGACACCATAGGAGTAGCGTCCAAAGA
GGCCGAAATTTTTCGTAATCAGCCAATCAAAGTTAGCAACAAAGGTATCAGCGCTAGAATCTCTAAGCTGCCCTCCAAAT
CCATCATCTGCATAGCCGTAAGGCAACGGTTCACCAACAGCGCCCCCAATATAGCCGTTATAAGGCTTAAGGTTAGAACG
GGCATAAATTAACCGCAGGTTAAAACTGCGACTGGGAGAAAAGGTAAGTTGGGCGGAGATTGTATTAGAGCTTCTGAATA
ACCCATCTGACGGGTTGCTTGAGGTATTGTAACCAATCGCTGGGTTTAGGAATTCCGTGTTTTCTGCCAGGTAGGCAACG
GTGAATTGAAACTGAGGGTTGATTGTCCAAATGATTGCCGCACCAGAGCCCCGATCGATCGCATTCAACAAAGTACTGCC
GTTGGACTGATAACTGGTGGCTCCAGTCAGGTAAAAGGTAAAACGGTTGGCATCAAAGTAACGGTAGTAGTTGAGGCGAG
GGCCGATCGCTACTCGAACATGATTGCCGATCGGGAATTGATAGGAAAGTTCTCGAATGGCAACACTGGAGGGAGTAATG
ACTCCGGTTTGGTCTAAGAAGGGTGTACCCCAGGAGTTGAAATACCCAGCAGAAACAAATTGGTTGGCAGGGGAATTTCC
ATTTCCTGATACAAGTTGGAGCAGGAGCAAATCCTTACCCGTGAACGAGGTATTGAAGTTGAGAAACATATAGTAGCCGA
GAGTCACCTCTGGATTTTCTCGCTGCACACGCGTTGGGATATTGTTAGCACCGCGCTGCGGAGGAGCAAAAGCACTGTTC
GGAGCGCGTAGCGAACGCTCGGCTGTAACGCTATCCCCTCCAGCGAAAGCTCCTGTTAAATTAAACCAAACATTCCCTGT
CAGCTTTGTTGTTGTTGAGAACTGCTGTTTCTCTAAAGTCGCTGTCCGAACTTCTAACGCATCCACTCGGCTTCGCAATG
TGGCTAACTCTGCTGCAAACTCCTCCTGCAGCCGTTTGACCACTTCCATATCTTCTTTTCTCACGAAATCAGCCGTAGCG
GCAGCAACCAGTTCCTGAATCTTGTCTAAACAAGCATTTAAGCCAGCCGCAAATTCATAGCGAGTTAAGGCTCGATTGCC
CCGGTACGTTTTGTCGGGATAGCCCACAATACAGCCGTAGCGCTCAACCAGAGACTGCAATGCCTGAAATGCCCAATCGG
TTGGTTTGACATCCGTTAATTGAGACACCGAAGTTACCTGTAACATTGCAGGAGTAGGTTCGCTCCGGTCTAAATCTGCG
ATCGCAGGAGTAGTTTCCAATGCGATCGCAGGTTGATCGTTCAATTCAACAGGAGCTAACAGCTTTGCCCTGGCATTAGC
AGGTACACTCAGCGTTGGATTTGATTCAGCACCCGCGATAGGAATCAGAAACAAACTCCAGGTTGAAACCGAGGCAACAA
ACAGACTTGTCTTAAGAACAACAGAATGCATTATCAACCCTCACACCCACACAACAACTTATGATGCTACTTGCGATAGA
CTACATCGGGAAATAGGAATTAATCAGCAACCTCGCCTTCACTGATGACCTGAACCTCAGCGTGTGCCATTCCATCTCCT
TATTGGAATCCACTAAAAGATGTCAGACTCTTGAAAATACTGAGTCCCTCCTCTCATCAGCTTTCTTAACTTCTAAAGCT
TTTGTTAAAAACTTCAGCAGAAAATCGCTTACGGTATACCGTATACCAAGACATTCAGATGTTTTGTATCTTTATAGACA
GAAATCTCATGAGTGTGTAGACCTAGACTAATAGGCGCACAGCAAGTTTGCTGTTCAGGTCGTTGAAAGAGATTTCACCG
CGATCGCAAGTTCAGGTTTGGTTAAAGGACTTAATAACGTATGTTCAAGGATCTACTGAAAAGGTCTGGTGCTCTAGTAT
TGTCGTTGCTGTTGTTTATGAGTGTCTGCATGAGCAAAGGGATACCAGTGCAGGCAGCTTCATTTGCTGAAGTTTTATCG
CTAACACCATTAAATAAACTAGCCAGTGATCTATCCCAAGGTACATATTTGGCTGAGGCTGTCAAAGCACCGACTCTAGA
TGATACCGAAGAAGCAGATGCAGAAGCAGAAGCAAAGCAGGCTAAAAAAGCTGCAAAAGCTGAAGCGAAGAAATTAAAAG
AGCAGCAGAAAGCAGAAGAGAAAGCTGCGAAGGAGAAAGCCAAAGCAGAAAAGAAGGCCGCAAAACTGGAAGCGAAGAAA
CTAAAGGAACAGCAGGAAGCCGAGGAAGAAGCCGCGAAGGCAGAGGAAAAGAAAGCCAAAGAAGCGGCTAAAGCAGAGGC
CAAGAAAGCTAAGGAAGCTGCCAAGCTGGAAGCCAAGAAGGCTAAGGAAGCTGAAGAAGCCAACGCGGAAGCGGCCACTC
CTGAAGACGCTTCGTAAATTTGGCTGGATTTCCCTGAGTAATGCCCTGGCACCGTACTGGTATTTGACGAGAAACCAATG
ACTGTAATTCCTCAGCGTAATGATTCATTCAGCCTGAGTGCATTTCTGGTTAGCGACGGGCCTGCAGGCTTCTTGTTGAG
CTGGGTGGCAGGCTTTGTTGATACGTCTGCATTCATTATTTTGTTTGGCATTTTTACTGCTCACGTCACTGGCAACATTG
CGCTGGCCGGATCATCATTTGTCAGTTCCGACCAGGAAACGACTATTACCCGTCTGCTCATGTTGCCTACCTTTATGCTG
ACGGTTGCTCTCACCTCCTTGCTTGCCCGCTATGCCCGCCGCAAGCAATGGCCTGTGTTTGCTGTGCTGTTAACGGCTGA
AGCGATCGCCCTCGGCGTTTTTCTGATCGTCGGTACAAGCCTGTCTCCGGCCCTCCTGTTAGATGTTCAGGAAGAATATA
TTCTGCCCATTGGGGTGTCGGGTGTGGTGGCAATGGCAATTCAAAATGCCTTGATGAAGGAGTCTCACGGGGTCTTTAAG
AGCTATATTCCTACCACTGTGATGACGGGCAATACCACTCAACTCACGATCGATCTGGTGCAGTTTTTCAGCGCCAAGTT
TGATGCCAGTGAGACAGCGAAACGAGAGGCAGAGGAAGCTATGGAGCGTATGAGCCGCTTTATCCCTGTGATTGTAGGGT
TTGCATTGGGTGGATTGGCAGCCGCTCTGTTGATTTTGGTATCAGAGTCCTGGTGGAGCCTGATTTTGCCTCTGATGATT
ATTACTATTCTGGCGATCGCGGCTTACATTGAACACAATCGTCAGTCTTCGGTGGTTTGAATATCCTCACTCTCAACGGT
TCTTTACGTAATTTAGGAAATATTCAACGATGAAACGCCTACTCGTACCATTTGTGGTTTGTGCCATATTTGTGTTCAAC
TTGATTGTGGTTGATGCAGTGAATGCAACACCAATTTTATCCCTGGGATTACCATCCCTCTACATAGCCGACACGACTCC
AATGGCCAGCCCGGATTGGATAGCCCAACTGGAGAAAGAGATTTTACCCAAACTGGAAACCATCTTCAGTTCTGAGCAGC
TTGAACAATTCAAACAAGACATTACCAATGGTGTCAGTTTTCGTAAAGCCTTTAAGTCAATGACGTTAACTCCAGAACAA
AAGACTCAATTAAAAACCTTACTCAAATCTGTTTCTAAGAAGGATGCCCTCGCGTCTCTCACACCAGAGCAAAAGAAACA
ACTCTTCATGAAGAAGAAAGAAATGTTTAAGCCAACATCAGACGAAATCATGGACAAAATTAAGACGGGCATGGACAGCA
AAGGAGTAGCTTTACCAGAGGGCGTGAAAGAAAAAATTGACGCAGCTATGAAGAAGAAGGAAGCTTTTATGTCACCTTTG
GAAAGTAAGTAAGATGTCAAATGTCATGGGTCATCAGGTTAGGGGTTTGCAATTAAATAATATCCCAATCAATCGGGGAG
AATAGTAATATCCCATTTGGGCAGAGCTTCAGACCGTTGCCAGAAAGGGAGATAATCTGCTAGCTCCTCAGCCAATACCT
TGACCCCTTTTTCATAAATGCCTTCAACCAGATAAACGACTGGATTCATTGCTTTCCAGGTCATGTGACTGGCCCATTGA
ACTGCCGCTTCTACCGAATCCAAGATGGCTCCATTCCAATACTGCTCAAGCGCTGCCCAGCATCGTTCAATGGCATTGTA
TTTACTGTGATAAGGCGGGTAGTAAATCAATCGAATCGGGAGCATGATCGTTTGGGCGAGTTCAACCATGCGTTTGATGA
ACTGAGTGCGATCACTGCGAGTGGCGGGTCCTCCATCTAAATTGATCACCCATTCCTCAATCTCCGGGTAATGGTCTTGA
TTGTCCTGCCACCACCACTCCAAACAATCGGCTATAAAATCGCTGGTTTCAGCCGATTGACCGAAGTAAATCGACAACTC
GTCGTTGTCGAGATTGAGAATGCCAAAGGCACTAACACCGACTGCCACTCACTATCGTGGTCGTCGGCTTTTCTGGCTTC
TAGAGTGCGATCCTTGCCATTACGCGATAGATTGCCGATCTTAACTTTGGCTTTGGTGTCAATCGAGAGCCTCAAGGACT
TCGGATTGGCATCAGCCCGTTGATTCTCTTGAGCAACATTGTCAAAGATGGCATCGGTTTGAGCGATCTTCTTCAACGGT
TTGACTTTTTGTGTTTTTTAGGCGATATCCCATGCGATTGAGAATTGCCCCAATGGTCTGACGCGAAGGCAGTTGTTCCT
CGTCGTAGCCCTTCTGCTCACTTAAGGCATCTCGGACGGCTTGGGCACTGATACGAGCATATAAGAAGGTCGATTGAAAT
TTCGGATCAGCTTGGGCTTGCCTGTCCACTAAACTGGCAATATCGGCTTCCAAATTGACCAACACCACTTCGCTTTTATG
CCGCCCTCTAGCTCGATAGTTATCAACACAGGTGATTCCACTGCGGCGTTCATGCAGACCCAGTTGCACACTGGCGCGAT
TCCACCCTAAAACCGTTTCCGTTTTCCGGGCTGAACCGTCAAAATAGTCCTCTGCAACTTTTGCGATAAAATCTCGCTTA
CGGTGTCCAGTCAGCTTTCGAGCAGCATCTTTCAGGCTTGCTTTAATCTTGTCGTCGAGCATGGTAAGGAGAGTGTTGTT
CTAGAGATTCTCAGCCAGGAGAGGGATATTTCCGCTCTGCTCCCGCTAAAATGACTGGTATTTTATTTATTTGCAAGCTC
CTTATTCGTCATTAGCAGGGCTTGTTGCCAAATGACGGATGACAAATAACAAGCCCCTTCTCAATCCATTTTCTTGACTG
TCAAAAATTGCATGAATATTGACTCTGTTGCTTTAAAGTCACTGATCGCCTTTTCCCATCCGGTGCTGATGTTAGGGGTA
CTGGCTGGCGCATTTTATGCGCTGTACCTGGGAGTGCAGGTGCGCCGATCGCGCACAGCAGATAAAGAGGTGAGGAAGGA
ACTGATCCAGGGCAAGTATAATCAGCGACACTATCAACTGGCCTCTATCTTGCTGGTGCTCTGGGTGATTGGAGGAATTG
GAGGAATGGGTGCAACCTATACCCTCTTCCACAAGTTGTTTGTCAGCCCTCATCTGATTGTTGGCTTGGCTTCTGTAGCA
ACCGTGGCGATCGCAGCAGGATTAGCGCCCCTGCTGCAGAAAGGAAAAGAGTGGGCAAGGATAGCTCATATCACAGTGAC
AACTACCCTGATTGGCCTTCTCCTGGCACAAACCTTCACAGGTCTGCAAATTGTCCAGAAACTCCTAAAAGATCTGTTTG
GAACGGCTTAAGCGCATCAATCAATACTCCCTGTAGACTAGGGACGGACACAACCCAATGCCCCGAAAATGTCGGATTTC
ATGCCTCAATCTAACCTGCGATAGTCTGCACTGAATTAGATGGATCAAGCCTTTTACAGTAGTGTGGTGATTGAACATAT
TGTTCCTCAAGGTAAAGGGTTTGCCTTCAGGCGATGGCATAACACCTTGATCAAAACAGCCAGACAGCAGGTGGGATTTT
TACGAGCCGATCGTTGCCCTCCCTTGAGGTGTGAAAACGATGTGCTCAAGTGGTATTCCATCATTCACTTCGACTCCCCC
AATCACTTGAGCGAATGGATTGAGTCCGCCGATCGCAAGCAGGTGCTGGAAGCAGGGCAAAGTATCTTTCGCTCCTATCG
CTTTAAATCTTTTACAACTGGCCTGGAAGGGTGGTTTTCGCAGGGGGCTGGTTCTGAACAAGTGGGCTTGGGGCCACCCG
TCTGGAAACAGATTCTGTCAGTAGTGCTGGGGTTGTATCCAACCGTGATGATTCAATCATTCATTTTCAAATCTCTGGGT
GTGATGAAAGATTGGACACCTGCTACTTCTATGCTGGTCAACAATCTGATCACATCATCAATTCTATCTTTGGTCATCAT
GCCGTTCGTAGCGAGGCAATTAAACTTCTGGTTGCGGCCCGCCTATCATTCCTCCTCTACCCAAAACGATGGCTTAGGAG
TCGCATTAGTTGCGATGATATTGGTCGGTATGATGACTTTATTTAATCAGTTCTAAGGATTTCCCAATGAACAATTTATT
CGATGCAATTAATTCCCAAACTATTTTGTTGATTGCAGCGATCGCAGTGGCATTTCTATTAGTCAGACTACTATTTAGAA
TCCTGAGCGTTAGCCTGGGAATAATTTTAACGATCGTTGCGATCGTCCTAGTACTGCAATATGTCTTTGGTATTTCTCCC
CAGCAACTCTGGTTTGAAATCAGCCACCTCCCCCAGGATCTTACCCGGTTGCTTCAAAGCTTTAGCTAAAGGAGAGATGG
GATGAAGGGGATCATTAATCAAGCAAAAATCTTGCTGCTTGCCTGCATACTCAGTTTGACAAGATGCTACTATAAGAATG
GAAAACGTAGCGTAAGGCACAGCAAAAGATTCGGACATACGCTTCATCTACCTGACTGTAGCGTATGGTGACAGGTTTGA
ATGTGCCTCCTGCAATGCAAATTGAGGAGGTTCATTATGACATTTTCAGGCGGAAAGTTAACCAGCAACTCCCAGTGGAG
AACCTATCAAGAACTGGAACTCATTCCAGAGACTGTGGCAAATCCTGCCAGTCAGGCTAAACCGCTTGTCTCAACGCTAA
ACTTGCTCTGGCGAGCTTTGCTGGATTTACTGCTAGACGAATTAGTTGAGGAACAACGCGTTGAGTATCTCGATCGCTGC
TGGGCATTAAATGAATTTGGTGAGAGAACACAGTCCCTCTCCAATTCATTACAGCGATTTTGGGTGTTGATGAACTAGGT
TTGGCTCAATCACTCTCCTCCTAAATTCCGTAGATCGCAGAGGATCTAGGGGGAGTGAGCCATAGTTTGTGATCTACTGA
GCTTTACTGACTATGAACCTTAAAGGCCAGATGTAGCCCCAGGTACAAAAAACCTCTGTCTGTCGGTATACGGTATACAA
AGTGATTCCTTCAAAATTTCTAAAGCAAGGATATATATGATCCAAGCCATTGAGTGCCAAGAAGCAATCACTTTAATTGT
CATTGACACAGTCCATTCATCACAAATAGACACCTATGACGGAGTTAAATCAAAGCCTGGTTGTAGAAGACCTCCAGGAG
ATAGGCGAAATGCGATCGCGGAGTGACCTGATCTATGGTCTCAACGATCGCCCACCTGTTCCGGAGGCTATTTTCGTCGC
TTTTCAGCATGTGTTAGCGGCCTTTGTTGGCATTATTACACCGCCTTTAATTATTTGCACCAGCTTAGGACTCGATCCAA
CCAATACTAGCTACATCATTAGTATGTCGCTATTTGCATCTGGACTTTGTACCTTCATTCAATGCCGAAAGTTCGGTCCG
GTTGGCTCTGGATTGCTCAGTTTGCAAGGAACTAGCTTTGCATTTTTAGGCCCGATCCTGGGTGTGGGAACATTTGCCTT
GCAAGGTGGACGATCGCCTGAGCAAGCGCTGGCTCTCATCTTTGGGGTTTGTTTTTTTGGTTCGGCTGTAGAAATTATCC
TCAGCCGCTTTTTACATCTAATGAGTAGAATTATCACTCCTGTTGTGTCAGGTACGGTTGTGATGATTATTGGTCTTGGT
TTGATCAAGACCGGAATTATTAGTCTGGCAGGTGGTGTTGCCGCTCAAAAGAACGGTACTTTTGGCAGTGTGCAAAACCT
ATCGCTGGGAATCGGGGTACTCCTGATTGTTGTATTTCTTACCATTTCTAAAAACCGATTCCTGCGTATGGGTGCGATCG
CCATTGGGCTGGTTGTTGGTTATATCATTTCGGCCATGATGGGGATGGTGGATCTGAGTGTCTTGAGTAAATTGCCAATC
ATCAGTCCCCCAATTCCGTTCCGCTATGGATTAAGCTTTGACATTGGGGCGTTTCTGCCATTCATTCTGCTCTATATTTT
GACGGCGATCGAAACCGTGGGAGACTTAACGGCCACCTCTGCAGTTTCGGGAGAACCAGTTTCAGGGTCACTCTACATCC
GCCGGATCAAAGGTGGAGTGCTAGGAGATGGAGTGAACTCGGCGATCGCGGCCTTGCTAAACACGTTCCCCAACACGACC
TTTAGCCAAAACAATGGCGTGATTCAAATGACGGGCGTTGGTAGCCGCTATGTTGGGTTCTATGTGGCAGGTATCTTTGC
TCTGTTGGGCTTGTTACCGATCGTGGGTGGCATTTTTCAGGCAATCCCTCAACCCGTTTTAGGGGGGGCTACAACTGTGA
TGTTTGGCTCAATTGCAGTTGCGGGTCTCAGTATTGTCTCATCGGCCAAACTGGATCGACGAGCCATGATTATCGTTGCT
GTTTCTTTAGCAACAGGCTTGGGGGTACTTTATGCACCCGAAATTTTCAACGATAAGCCCCCCCTGATTAAGAATTTATT
TGGCTCCAGCATCTCAACCGGAGGATTAACAGCCATCCTGTTGAGTTGGCTATTGCCCAGGCATGAAGTTGCTGAAGATA
CTCAATCACCTGAAGCAGAAGTCTGAAGTACAGGTGAACCAGATATGAGTTGGGGTGGGTTGAACAAACTCTCACCCTCA
CCATTACAACAAAAACCAGTTAGTGAGGCCATACAAATGTTAGGATTATCACTCTCTGCAGTCGTTTGTAATCAGGAGGG
GTAAGTGCTTGTCTCGGTTTCCAAAGTCACTTCAGCGTAACCAGCCGTTGAAGGAACAGGCTTATCAAGCACTGCGCAAG
ATGATCTTGTCGGGGGAGTTAACCCCAGGCCAACGGCTAGTTGAAGCTCAACTGGCTAGAGATCTACAGGTGAGTCGCAC
GCCAATTCGGGAAGCGTTAGGACAGTTACAGCGAGAATCTCTGGTGGTGGCTAATGCAGAACATGGACTGCAGGTGGCCA
CCTTTTCGGCTGAAGATGCTGCACAACTCTACGAATGCCGGATTGCATTAGAGCAGGTTTCGGTGATAGCCGCATGTCAC
AATGGATCGGTAACTCAACTGCGGAAATTGCATCGTCTAGTACAGCAGTCCGAGAAATTAGCGAGGACTAAACCTTCCGC
ACTGTTGAATTTTCAATTACTGGAGCTAGATTACCAATTTCATCGGCTGATCGCTGAAATGTCTGGCAATCCCTGGCTAC
AAACCATGCTGGATCAGGTTTTTGACAAAATGACGCTATTAAGAATTCAAACCATTCAACAAAACCAGCATGTTCTAGAT
ATTCGAACCGAACACCTCTATATTTATGATGCGATCGCTGAACGAAATGCTGAAGCAGCTACAGTAGCTTTAACTGAGCA
TCTCAAGGCCGCTCAAGCGAGAGTGGTTCACGAGCTTCAGATACTGCTGTTAGAAACAAAAGTAACCTGATCCAAGTCCA
GCTAGAGAACGGTCGTTTCCCCATCAGAGAAACTACGGTTCTGGACTTGGATCAGGTTTAATCACTCCAATTGCAGTTCT
CAAGGTTCTCCAAGGAAGAGGTTTTATCAAAAGGTGTGGTGACGATCGCAAAAAAATCCCCTGATCTGGCCAAGAACCAG
AACCAGAGGATGAAAGTTGATCACTACTTACCACCTATCCTTGTCATCTTGTGGATGGTAAAAGCTAAAAATGACAGGGG
AAGCAATGGTTAGCTATTACTGCTGCCAGTTTCACCAGGTAAAGTGCCTCCAACATTGACTTTTACTACTTTGGGACGTT
CTGCCTCAACTCGTGGCATTGTCAATGTCAGGATACCATCCTTAAAGTCAGCTTTGACTTGTTCATTTTCAACGGCCACA
GGCAGAGGAATCACCCGTTGGAAGCTACCATACCGGAATTCAGAGCGGTAGATTTGGTGCTCTTTGTCTTCCGTTTTGCT
TTCAGTCTTGTATTCACCCTTGATAGAGACTGCTTCCCGGCTGACTTGAATATCCAGATCTTTAGCATCAATTCCAGGAA
GTTCTGCCCGCAGAATCACATCGGTATCTGTGCTCTTCAACTCAATGGCCGGTGCCCAGGCATTACCATTGGTTTTCATC
GCACTGCCCCGACTGATGGGAGCCAGTTCATCAAATAGTTGATCAAATTGACCAGATTGATCAAACCGAGTTGCATCAAG
TTTTGAGTGCGGCTCACAGCTATACGATTCGCCCAGAATTATTCAGCCAACTTGCCCGTCCCCGCCTGCCCGAATTGGGA
TTAGGCAATCAACTCGATCCCCTGGTAGCTTTAGAAACGTACCTGACCAACCGGGAAGACCTACGAGAGATGCAGGCAGA
TATTCTGGCTGCTGCTCAAAGCCTGCTTGCTGAAGATGAAGCCCTACCATTAGAAGCGTTGACTCCGCTAGATGAACCAG
CCATGTCTTTCCTGCAAATGGCAGACAATTCAGACCAGCAATTGCGGTTGCTTTAGGGATATTGGTCAAATGCAGAGGTT
ACCCTGCAAGGAGATGAGCTTTACGTTCGTGTGGGCGAGAACCTTGGTTGGTGGTCAGTTTCATGGGGCAGTTTATAGTA
CACTTGCTCTGCTGTTTGCCAGTTGAACCTGAAAAGTTCTGTAAATCAACTCAAACATTGCAGAGAAAACGCCTTGACTA
GCTGAGATAGCTATAGAAGGATGTCAGATTTGATAGCCTTCTACAATCTTGAACAGATCTAGCGAAGGTTGATACATTCG
ATGAGCCTTTCCAGTGAGCAACTGAGTCAGCTAGCGATCGCCGCCCAGCAACATCCCCCCGGTTCTTTGGGCAGACAAAC
GGCCTTGCGCCAACTGGTCGATGGAATTATGCGATCGAAGAAGCTTAGCTACCCCCAGCGAGGTCAATTTGCAGGACGCT
ATCGCGAGATTTATGACGAGGCCGTGCAGGACTTACTGCTCTATATCTGCCAGAATATTCAGACCTATGACTCCAATCGA
GGATCTGTACTGGCTTGGGCAAATATGCTGTTGGAACGGCGTTTTTTTAGACAGGCCATTCCTAAAGTCCTGGGCAAACC
TGCGCTGCAATGTGTGTCCTTAGATGCACTGGAAGGGATGGCGGCTCCGCAAGTAGCTCCCAGCTTAACGGAGGTCATTA
AGGAATGTATTGAAACCGATGTTAAGGACTTATTTAAGCGCGAATATCTGCAAAGCGATCCGGCTATTAACTTCCAAACC
CTGGTGCTGAAACGTTTAGCGGGACAATCCTGGGATGTTATTGCAGCCGAGTGCGGCATCAAGAAAGGAACGATTAGCAG
CTTTTATTCTCGATGTTTGAAGAAGTTCTCAAATCAATTGCGCGAGTACTGTATTGAGCAGAACTATTAACTCGGAGGTA
CAGTCATGACTGGAACGAATCACTCTCAAAAGTTTACCGCACCGTTAGGCGCATCCGCTCATGCTCAGGCAGAACAATTC
TGCCAGCAACAAACAGATCCCGAAAAAGTGCGCCAGGTTTATCTGAATACCCTGGCCGTTTATGCCGTGAAATTCTACTT
AAGTTGTATGGGGTTAGAAACTGAACCCAAAGCTACTGCCAGTCACGATTACGTGATGCAAACACTGATGGATGTGGCTG
ATTTAATTATTTCCGGCGTGGGAACTGTGGAATGCCGTCCAGTCTTACCTGGCGCTTCTACAATGCAAATTCCTCCGGAG
GTCTGGAGCGATCGCATCGGCTATATTGCGGTTCAGCTAGACCCAACTCTAAGCACGGCCACCCTCTTGGGCTTCACTCC
CAAGGCTGGAACTGGGGAAGTCCTGTTGAATTGCCTGCGATCGCTGGATGAGTTTCTGGTTCACATCCGCCAGTTTCAAG
TCGATGTTCCTTTACATCAGTGGTTACATAATTTTTTTTCAGCCGGGTGGCAAACGCTTGAGGAGTTGATCAGGACTCCA
CAACCTCTGGCTCTCAGTTTTAGAAGCGAATCCAGCCTGCCGGAAAGCACGGTGAAACGAGCAAAACTGTTGAATTTAGG
ATTGCAACTGGGGCAACGATCAGTAGCATTATTGGTGGCAGTCGCTCCCAAGTCTGAGGCAACGCTGGAAATTTCTGTCC
AATTGCACCCGGTTGCGGGAGAACCCTACCTGCCCCCCGAATTAGAACTGAAATTGTTGTCTTCAACCGGAGACATCTTG
CAGGAGGTGCGATCGCGTCCGCAGGATAACTACATCCAACTGAAACGATTCTGGGGACATACGGGAGAGCAATTTGCTAT
TCAAGTAGGGATGGGTGAGGTTAGGATTACAGAAACCTTTGTTGTCTAACATGAGCAGGTTCCTCCATGAGTCAGCGGGT
GGTTCTCAGCCTAGGAAACGGGGATCTGAGTAGCGGTTTTCCCGGTGTCACCATTCAGGTGTGGAAATCCGGGATGCCCT
ATCCGATGAAATTTGTGGGTAGTCTCCCCCCGGCCCCGGAAATTTCCCTGCTTTACCGCTCCTGGCAGGCGCTTTACATG
GCTTTGCATCACCGTTTGGGATGGTCTTCTCGAATTCAAATTGATCAGGCCGATGTCACCAATATCTCCCAAGTAGAATT
TAGTGATCTGTGCCAGCAACTGAGTAAGCAGGTGAACCGCTGGTTAAATTCAGACTCCTTTCGCAGTATTGACCAACCCT
TACGCACTCACCTGAATGCCACTGATGAAGTTCGATTTCTGATTGAAACTCACGATCGCTTGGTGCAACGGCTCCCCTGG
CATTTGTGGAATTTTTTTGAGGACTACCCCAATGCGGAAGTTGCCCTGAGTGCTACACAGTATCAGCAATCACCCTGTGT
TTCTCGCTCAGGGCGAAAGGTTCGGATTTTAGCGGTTTTTGGTAATAGTTGTGGGATTAATCTGGAGCAGGATCGAACAC
TCCTGAAGCAACTATCGGATCAAGCCATCATCCAATTTCTGGTGGAACCCCAACGGGAACAGTTGAATGACTACCTGTGG
CAATCCTGGGATCTGCTATTTTTTGCTGGGCACAGTTCCAGCCAAGGACGAGGCGTGATTCAAATCAATTCGACGGATAG
CCTGACCCTGGTACAACTACAGTATGCCTTGAAACGGTCGATCGCTCAGGGATTGAACCTGGCCATCTTCAACTCCTGCG
ATGGTTTACAGTTGGCCGAGGATCTGGCTGATCTCAACATTCCGCAAGTGATTGTGATGCGAGAGCCAATTGCAGATCAG
GTGGCTCACACTTTTCTAGGTCATTTTTTAGCGGCATTTACCAGTGGGAGATCGCTGTATGCATCAATCCGGGAAGCCCG
AGAACGGTTGCAGGGGATGGAGAATGAGTTTCCCTGTGCCAGTTGGCTACCCGTAATTTTCCAGAATCCTGTGGAGGAAC
CACCCACTTGGCAATCACTACAGGGTATTTCACCTGCAGAGCCAGCTCCAGCAAGGACTAATCAGCCAAAATCTTCAGGG
ACTTCCGGCTGGTTGAGCTTGCAGGCTGTAGTTCTGACCAGTGTGGCTGTAACCTTCGTGATCATGGGTTTGCGGTGGTT
GGGAGTTTTACAACCCTGGGAACTGCAGGCTTATGATCGCCTGGTGCAACTGCAACCCAGTTCAGAACCAGATCCGCGCC
TGCTGATCGTGACGGTTAATGATCGAGATGTGCAACAGTTTGGGAAACCTCTAAGCGATCGCACGGCCTATCAATTGCTT
CAGAAGCTAGAGAAATATCAACCGCGTGTGATTGGGTTAGATATCTATCGAGATGCCCCTCAGCGCGAGGGCTGGAATGA
GTTGGTTCAACATTTGCAAACGAGCGATCGTGTCGTTGCCTTGTGTCAGGTAGGTGAAGTGAATGGATTGCCTGCAGTCG
CCCCTCCCCCAGGTGTTCCTAAAGACCGTTTGGGCTTCAGTGATGCCTTTGTACCTGACGCTGATGATACTATTCGACGC
TACGTTTTGGCGATGGACGTTGGCCAATCTCCCTGCGCGACATTCTCGTTTGGCTTACAGTTAGTCCGTCGCTTTCTACC
TTCCGGCACCCACTACAAGTTTCAGCCAGAAGGAAACTTATGGATTGATTCAACCCTAATTGAAGTTGTGAAATCGAGTT
CTGGTGGCTATCAACTTCCTGATCATCAAACCATGGGTTATCAAGTTCTTGTCAACTACCGTTCTTTCCAGATTGCTCAA
GCGGTCTCGCTAACAGACATTCTTACGGCTCAAGAGGCGGATTTACAAAAATGGATTCAAAACCGCATGATTTTGATTGG
ATATGTTGGCGAAAATACAAAAGACTATCACGATACACCGCTGGGAAAAATGCCGGGAGTGATGGTTCACGCTCACCTGG
TTAGTCAACTTCTAGGGGCTGTGCTGGACGATCGCCCACCGTTGTCATCCTGGCCAAAATTTGGGGATACAATCTGGGTG
ATGGCCTGGTCAATGGTGGGTGGCCTGATTACTATTCGGTGTCGCTCAAACCTGCGATCGCGGGCTTTATTGGGAACAGC
ATTGGCCAGTTTAGCAGGAAGCAGCTTGTTGCTATTAACCCACTCCCTTTGGATACCCTTAATTCCATCCACACTAGCTT
TAATCACGACTAGCAGCATCCTAATCTGCATAAGGTCAAGGAATCTACAGTCTTCGCCAAATAAGGAGGAAGTATCACAA
TGACCTGGACACGACGCTCATTCATCTGCACTTCAATCATTGCCAGTCTGGCCGTCAATACTCTCCCAATTCGAGCACAG
TCTGGCAGAGGAGAACCAAAACCCGATGGTAATAGCAATAGTGGGTCAGATCGAGGAAGACCTCCAAAGCGTGTGGGAGG
GGGCGATCGTAGAGGCCAATGCAACATTCCTCAGACGGCAACCAATCAAGAGTTAATCGCTTTAGTGCCAGAGCAGGGAG
AGGCATTGAGTATTACGGAAACTCCTACCCTGTGGTTTTATGTTCCCTATGCACCCACCTCTCCTCTGTCTGCCAGATTT
ACATTACGGGATGAACAGGGACGACGAGCACTGTTTGCTCCCATACTCTTTCCCTTGTCGGGAACACCTGGAATCATCGG
TATTCGCTTGCCCAAGCCACTACAACCTGAAACATCCTACCACTGGTATCTCACTATTCTTTGTCAATCCAAAGCAGAAG
GGCCAGGTGTGGACGGATGGGTTCGACGAGTTGTACCAGACTCACAGTTGAGCCAGCAGTTGCAGCAGCCGTTATCCCTA
CAAGAGCGGCTTGATTTATATCAGAAAGCAAACATTTGGTATGACCGTTTAACATTGCTGGCTGAACAGCATACCAGCAA
TGCACAAGCGGCAAATAAATGGAGAAGGTTATTGCAAGAGATTGGCCTGGAAGCACTCAGCCAAGAACCCATTGTGCCCT
GTTGTAGAATTACATCCAGTCAAAGCCAATTACCAATCAGTACAAACGGTGCCCAATAGTAAGGGTGACTATAATTGGGA
TGGTCAGTATTTGCAGGGGAATGCAGAAGCAGGAGTTGAGCACGACGAAGCAGTTCGGCTTTGTTAACCTTCCGAGTGTT
ATTAACGAGTGTTTTGTAAAAATGTTGCATCAGTAATGCAGTTGATTGATCATCTACAGACCAGAGGGAGGCCAGAGTGC
TACTTGCTCCCGATCTCACGGCTACACCCGCCATCCCTAGCGCTGCTCGGCTATCTCCCTCAGCCGTCTGACAGGCACTA
AATACAATTAGTTCGATCGTTCCAGAGGTATTCTCTCGTTTGGCTTGCAACAGGTCTTGTAAATCATTGACATAGATTGG
CTCACCGGAGGCTGTAACAATAAACGTTTCCTGCGGATTGGAACTGAATTGACCATGCGTGGCCAGATGCACGATCGAAT
AAGGGAATGACTGGAGTTTATTGCGGAAACGCTCAGTTGTAAATTCATTGCCAGGGGTCTGGTCCAGGAGCGCTTTTACT
CGCTGTTGCAAAGCAGTTTCAATCGTCTGAACTTCCGCTTTAACATTAGGAAGGGGCGCAAAATTAAACTGGCGATCGTT
GATCGTGAGTTGACGGGGTAGGGTTAAGCCTGCAACCAATGCGTTTAACTGTTGTGACTCTAAGCGTTTAGGACCGAGCA
AACTCAATCCAGGTGTAATTGCGATCGCGTACTCTTCAATCAAGTACTTACCGCTATCACTGCCCGGTGGACTGTGATAG
AGAACGGCCATGGGCACATTCCGTAATGAACCATCCAGGACAAACACTAAGGTTTTAGTCTGATTCGGATGCAGGTATGG
CTCAATGGGTTCAATTAACCAGCGATAGAGCTGACTCGCCGCTGGCTGAAAATCAACTCCAGAGTCTCGTTGTCTCAAAT
AAGTTTGTAACTCTTTCAAAGTAGCTTCTAAGGTCTTGCGGTTCACGGACGACCGCTGATGTTGCAGAGGCTGATTTGGC
AATTTGACAATGATTTCTAGGCGATCGTCCAGAATAATGGGATAGATGACTGCTGCTTGTGGATCGTTTACTTCTACCAC
AGTATTCAGCGTCACTGTGGGTACTAATAAATTGCACTGTAAGAAATTCTCCAATTCAGCCTTCTGTAGATAATCAATGG
TATTCAGAGCTTGTTGGAGAGCGGCTTGATCAGGTTTTCCATCAACCGGAATTAGAAGTGCAACTAATTTACGATAGATC
GGTTCTACCGTATCTCGAAAAGAGAACTGGATGTCTGAGTCGAGGGTGAGCAAATCGTTACGAACCGATTTGAGTAATTC
CACTGCCGTACTGTAGGCAGCGATCGCTGCTTTTGAATTTCCTTGCGATTGGAAAATGTCTCCCAATTGCGCTGCCCACT
GATAGGCAATCTCCGCTGCATTAACTGATTGAGCGAGTCTTATGGCTTGTTGAGTCAGGGTTTGTGCCCCTGACCATTGT
TGAGTTTGTTGGTAAAGCTGACCCAGATAGCCCAGTGCATAAGCTTCTGCTCGCATATTCTGCAATCTTTGGGCCTCTCG
AACGGCTGCGGTCAGTTGCTGGGCGATCGCTGACCATGAGGGAAGATCAAGAGCACGCCGAAAAATGAACGGATTGGCCT
TTGCCACGACCTGTTTGAGTTGGCTCAGGCTATGGCTAAAGTTGATGCGGAGATCAATGGTCGCACGTCCTGGATTTAAC
TGTTCGATCTGAGTTTGGATGAGCGTAAGTTGTTTTGTCTGTTGAGCTTGAATTTGGTCTAGGGCTTCAATGTGGGGCTG
TAGTTGCGGCCACCCTGATACTGCCGCTGGTTGCTGCCAAAGCTCCTGCAACCAGCGTTCTACATCAATCAGTAGATTCA
ATTGATTCAGTTGAGCTTGAATTTGCTGGATGGGCAAGGTTGATTGGGAAATGACTTGTTGATAATAGGCGATCGCAGTT
TTTGCCTTTTCCAATGCCGTTACAGCATCCGCCTGATTTTGAGTTCTCAGGTATAAATCCTGGTAGCGAGTACTAAAGGC
ATAAGCGGTGTTACCCAGGCTGAGATTGATAGCACCCATCTCTTGAGATGCTTGCAGTCGGTTGACCTGTCCCAGACTCA
ATTGCAGAGTGGTTTGAGACAGATCTAAATTCCCGATCGCTCGTAGCACATCGCCAAGACTTCGTAACCCAGTGGCACGG
GTCAGAGAATCTGGTTGGGCTTTAAGTGTTTGCACCAGATTAATCTTTTGGTCTGAAGTAAACTGCCTACAGTCTTGCGC
TTCTACCCCAAAGGCTCGTAGTAAAGTTTGGCAGGCGCGGGGATAAAGACCTAAATCTTGTTGGGCCTGAGCCTGGTTGA
TCTGGCTGATCACCACTCGATCGCGATCGCCTGCCGCCTGATACCGTTTCTCCGCCTGTTGCCAGCAATCCAATGCCTCG
GCAAACTGTCCCTGCTGATACCGCGCATTACCCTGTTCCAATAATTGATTAGCGTTGGATGGAGAAGCGATCGTGCAAAC
CGACTTAACCACCTGACTCTCCCTGGCGTTGATTGGTTTCAACACCATGCTCTGGGAAATCCAAACGACCAGGATTCCTA
ACAGCAAAAAAGCTACAAAGCGAATTACTCGATGTTGAAACTTTGGGTTCATACCAGGCCACCTGATCAGACATTGCTTG
CTGCAATCCAAAATCTGAAATCCAAAATCTTTCAGTTGCCATCACAAAAAACAACCGACTGCCAGGATGGATGGGGAGTT
TCACCTGATTCAGCCACCAGATAGACCGTACCATTTTTATCGACAATCCATCCCTGCGCTTCCACAATTTCTGAGGCCGG
GGAGTTGCTGGGAGGAGTTGATTGGGCGATCGTGGGATCAACTGCTTGTCCCTCTTCGGTTAAAATTGTTCTCCCTTTTA
ATAGGGCCGTTGGATCCCAGGGTAATCCTCCCCGCCCGGTGATCACAAATTTATTTTCATTTGCTCCTGCCCGGATTGGC
CAGCAGTTTTGAGCAAGTTGAGGTCTCAAGAAATCTAATGGCACTGTCTCTGCTGGTTGTTTATCTTGAGAAGGCTCGAA
GATGACCAAGCCAGGTTCTCCGCTGACCGAACCAGCCGTGAAGTCACTAAAAGGAGTAGGAACATTAGACTCTATAAACC
CAATTACTCTCTCCTTCGGTGGCGCTTGAATTACACCTCCTCTTCCTCGGTTTGCACTGGCCAGCACATCATTATCTTTT
CTTCGTCCATTGGAGATCACAAAACCTTCTGGCGCTTTGATCGTGATCGTTCCACCGTTTCCTGCATCCTCAGCCAAGGT
AAGAATCTTACTGCGATCGTTCATTCGTAAAATGCTTCTGGGCTGTAACTTGATAACGATATCTCCTCCTGTTTTGGCTG
TTGTTGATGTGGTGAATGTTGCTCTATCTGTCATTTCGATCGGGCCAGCGCTAATTTCTAAATTACCTGGGTCACCCTTC
CCTATTCCCGCAACGGTAATTTCTCCGCCATGCCGAACTGTCAATTGTCCAGTTACCAAGGTAATCCCCTTAGCAGATCC
ATCCCCACTGGTATCAAATCTTAATTGACTGCCTTTGCCATCAATAGTGGTAGACTGAGAGGCGACCAATCGCATCTCTC
CACCCCGTCCGTCATTAAAAGTTTTTGCGGTAATCTTGCCTCCATTTAGAACAAATAGTTCCTGGCTATTAATTGACAAA
AATCCAGCATCTCCACCCTTTCTAGAATTGCTGGTATCAAGATTGATCTCACTCTTTTCTCCCTCTATCTTGACTAAACG
GGCATTGACTTCTAAAGTTCCAGCATTACCCTGGCCATTAGTTTTAGCTGAAATTTGTGCGCCATTTTGAACAATTACCT
GATCAGCATTAAGAATTTTCAGATTTCCAGCATTACCCTCTCCATTGGTTAAGGCAAATAGCCCACTGGGAGAAGTACGT
CCATTACCATTCAAAATAATCAGATCAGCTTTATGAATAGTGATGCTTCCGGCATCTTCAGTACTTCTGGTTCTGGCATC
AATAACGCCACCATTAGTTAACAAAATTGTCCCCCCAGTGATGTCAATCATTCCTCCTATCCCATCTCCCGATGGCTCTA
CTCGACTATAAATACCACTTGATACAAAGTCAGATTCTAAATCTTTTCCCTCACCATCTATTTTAAGAAGTTCACTTACT
GTAACTTTTGTTCTACTGGCATTTCCCTTGGCCAAGGTACTTGTGATAATTACAGCTCCATTTGTAAGAGACAGCGATCT
GGCATTAATCGTTATCTCTCCTTGTGCTTCACTGCCTTGGCTCCTTCCTCCTTCTGTTACGGTACTGAAAGCACCACTGG
AGCGACGAAACCTTAATGAAAGATCTTCTCCCTTTCCATCAAACATAATCGTATCAGCATTAATGTTAATATTGCCACGT
TCCCCAATCCCTCTAGAGCTAGTTGTAATTACTGCGCCTCCAGTGGCTTGAAGTGATCTTGTATGAATCTCAATATTTCC
TCCTTTTCCCTCAGCACCTGGTTCGATGCGGCTGAACAAACCACTTGCATTACCACTATCATCAGACACTCCAGGATTTC
CAGGACGTTCCCCCTGAAGAATTACAGCATCTGCTTTTTTAATTACTATATCTCCTGCAATGCCTTTTGAACCTGGCATT
AATGAGTTGATAATAAAGCTTCCTCCTTCAAGCAAAATGGTTCCTGCAACTTGAATTTCAATGTCACCAGCTTGACTATT
AACTGAATCAGTTCCTTCAATTCCAGCTTGCAATGAGCTTCCTTGAGCCGCATTTTCCCTTTTTAATATTAGGTTTTGGG
CGTTAACAGCAATGCTTCCATTGCCATTAGCACGCACATTAACTTCAGCCCCATTCACCAGTGTTACGTCTCCTGTAACA
CCTTGTAAACTGATTTGACCACCGGAGGCTGCTAAACGCCCTCCATTTAAGTCGATGACACCTCCTATCAGAGCCAGGAT
GTTTCCAGGCTGCACCGCCAAGTTTGCCTCCCGCGTTTGAATGGTGCCCGTATTGGTTCCAAATTGCAGCGAGATTGGAG
GACTTCCTCTCTGTAGTCCGACTGGAACATTGACAGTCAACAAGGGTGTGGAAGGTGTGGCTTGAGCAGAAAACTCAAAG
CCGTTATCCAGCTTAATACTGGTGGCTGTAGTTGCAACAAAGGAACCACCGATATTCAGCCGAGCATTTGACCCAAATAT
AATTCCAGTAGGATTCATTAAAAATAAGTTAACTGGATTACTACTATTAACCGTGCGGATTGTTCCATCAATAACAGAAG
CACTGCCGCCAGTAACACGGCTGAAAATAGTAGTAATATTAGGTGTATTGACCAAATCAAATGTAGCAGAACCATTTGTG
GGAATCGAGAACTGACTAAAACTATGAAGCAAATTATTACCCGTAGGAGATCCATTGGTAATAGTAAAATTCCTTCTATC
AGCATCAGCACTAACACTAGTGTTAACAGTGCCATCCGATGTAACTTCTAGTCTTGGCGGTACTTGAGCAAGAGCAGAAC
TTCTGTAGACGAAATTTCCTAGAGCGCTCCCTGATGTTGTACCTGCGATCGCTAACCCACCCGCCAAACCTAGCTTCAAA
CTCCAACGTTTCCAGCTTTGAGTCATGCAAAACAATCCTCCTCGAAAGCATGGTTGAGTAACCAGTGGTATCTAGCTATA
CAAAAAGCTATTGTTCCGGACTTGAATACGATTCAATCTGCCACACTTTTTCTAAAGCATCAACCTGTTGTTGCAAAACT
TTGGCGCGATAAGTGCAGCGGCATCGGTGTAAAAGTTTACCAGCAGGAAGGCCGAGAAAGGTGAGAAGTAGTAAGGCATG
TTCAATACCAGGGCCGTTGGATACATTGGGTTCTGAGAACTGGACGGGTTGTTTTATACCTGTTTTAGGATTGAGCGGAG
GGGCCGCGATCGCTCCTGCTTCCCGATCTGTAAATAGCAATCCGACTATGAGGGCGATCGCCAGAAGATAATGTTTCATT
GGTGTTATCTCCAGTACACTAATCTATTTCAATTCTTGGTAACCACTCAAGCGAATAAATCGATGTAATAGCTATGCAAT
TAATCAGCGGTATATTTCAAAACAATCAACAAGCAGAAACACTGATTCTGAATAAATAATCATGCTAATATCTCGTTCTC
ACAGGCTAACGGCAAGGAGATGGCTGGAACTCATTGCCAGAAATACAAATCCATAGCCACTGATTTGTAGCTTTAAAGCT
AATAGAATGCCACCCAGTAGTGCACAAAAGCTACTTGAAAACTTCAAGACATTGAGCATAGTCCTGCATCGTCTCGATCC
ACGATCGCCAGGTTGTCTAGTGCTTGACAAACAGTTTGGATCACACATACTCAGTTCCAATAGGCCTCTATTACCTTCTC
AGAGTACTCAGTAGAAAGCTCTGCGATCTGTTACAAATCGAAATATTTTAACCGCGATCGCGGTTGCCATCGCAGTCGCT
CCTCAAAGCCAATATAAACTTTTGCAATAAGACCGCAGAGAATCTGTGTGATGTCATTGAGAACGAATAGGGCCTCAACA
TTACTCACCGGAGATAAGTATGAAGCTGAACTGTTTGGCCTGGGTAACTCAAGGATTCATCGTTTGTTGGCTGCTGGCAA
TCGGCTTAGCACAGGCGCAAATTGTACCGGATGGAACACTGGGAAATGAGCGATCGCAGGTGACACCGATTACCTCCACA
ACGGAGCGAATTGAAGGTGGAGCGGTGCGAGGAGCCAATCTATTTCATAGCTTCTCGGAGTTCAATGTGGGAGATGGAAG
AGGGGTGTATTTTGCCAACCCCAGCGGAATTGCTAATATTTTTAGCCGGGTGACCGGACGGAATGTTTCCAGCATTGACG
GGATATTGGGGGTATTGGGGAACGCCAATCTGTTTTTGCTTAATCCCAATGGCATTTTGTTTGGGCCGAATGCTCGTCTG
GATATTCGGGGTTCGTTTTTAGCCAGTACGTCCAGCAGTTTTCAATTTCCCGATGGCAGTGAGTTTAGTGCTACCAATCC
CCAAACGGCACCCTTGTTAACGGTGAATTTGACTCCAGGATTACAGTATGGAACGAGACAATCACAAACCACGATCGCCA
ATCGAGGAAAATTAGCCACTGGACAAGATTTGACTCTAGCCGCAGACAATCTGGATGTGCAAGGATCGTTGCAGGCAGGG
CGAGATCTGACATTAGCCGCACAAAATACGGTACAGATGCGGGATACGGGAGCCGCTCCCTCGATCGTGACTTCTGGCAG
GGATCTGGTCATTCAAGGGAATCAAGGGGTTGATATTCTGACGTTAACTCATCCCCAAACGCAGATTCACAGTGGCAGAA
ATTTGAGTCTGATCAGTGACGGCATTGTGTCCGGGGACGCTCACTTTAGCAGTGGTGGGGATTTTCAGATTCGGAGCGTG
TCTGGGCAGCTTGCTAATTTCACGAGTCTGTATGACCCGCTTATTAGCAGCACTGGCAACGTGGATATTGCAGCAAACTA
CGGCGGAGCAGGAAGTACACCATCCTTGCTGATTGAGTCCCAAGGAAATGTGCGAATTCGAGGAACCGTCACGATTAATG
CCCCGGATACGGTTTCTAACTTTGTCGGGGAGGATGCGGTTTTAGCAACAAAGCCCGGATTGATCATCCGCTCTGGGCAA
ACGAACCTGGTGTATGGAGGAACTGATCAAAGCAATCCCCCCGTCTCCACCAATGGCACCGTTCCACCTGGAATCACGTT
AGAAGGAGCCATTCGAGTGCAACCGGATGCCAATGGGAGTGTCGTGAAGTTGTCTGCGGACAATGGCGGTATCACCTTTC
ACAGCATCGATGCCTCTAACCGAAGCGGTGGCAATGGGGGCGCGATCGAATTGACGGCCAGAGGAGATATCATCAACACC
GGTTCTTTTGCCGATCCATTTTTCTCCCCGCCTATTACATTAGGGACATTCTCTTATGCAAACCCTGGAGACAGTGGCAC
AGGGGGAAACATTTCTCTGACCTCAACAGGAGGCAGTATCTTGCTGAGAAATGGAGGTACCCGCTCCTACTCGTACTCGC
GTCGGGGGGATGCAGGAGATGGGGGAGCAATTTCGTTCTTCGTCACCGACGGTAATCTGTCTCTTTCAAATGCATTCTCG
GCCTCGGCCTCAGACTCAGACATGGGTGTTGCAGGAACTGGGGGAGCAATTTCGTTTTCCGTCACCAACGGCAATCTCTC
CCTCACAAACTCGAACTCGAACTCGTGGTCGGACTCCAATTCAGGTATAGGAGGCAATGGGGGCGCGATATCCTTCTCCG
TCACCAACGGCAACCTGTCCCTCGCAAACTCAAGTTTGACTCCAACCTCACACTCAGACTCGGGTATTGCAGGAAATGGG
GGAGCCGTGTCGTTTTCCGTCACCAACGGCAACCTGTCCCTCACAAACTCTAACCTGTTTTTGACCTCGTCATCACCCTC
GTCTTCGCGTTCGGGTATTGGGGGAGCGCTATCATTCTCCGTCATCAACGGCAACCTATCCCTTTCAAATGCAGACTTTT
ACTCATCCTCGGAGGCCACCGAGGGTGTTGCAGGAAACGGGGGAGCGATGTCGTTCTCCGTCACTAATGGCAACCTTTCT
CTCTCAAATTTGGTCTCGAAGTCCTACTCCTACTCGCGTTCGGGTACTGCGGGCAATGGGGGAGCGATATCATTCTCCGT
CAGTAACGGCAACATGTCTCTTTCAAGTGCGGACTTCGACTCCTACTCGTCCTCGAACCCGCCACCGTTCTTGTTGTCGA
GGGGAATTGTAGGAAGGGGTACCGCAGGAAATGGAGGCGCAATATCGTTCTCTGTTAAGGACGGCAACCTTTCCCTTGTA
AACTCGGACTTGAACTCGTCCTCGAACTCGCATTTGGGGCCTGCAGGAAATGGAGGCGCAATATCGTTCTCCGTCGCTAA
CGGTAATCTTTCCCTTTCGAATTTAGACTTGGACTCATCTTCGTTCTCAGTTTCAGGTGCTACAGGAAATGGGGGCGGAA
TATCGTTCTTTGTTACCAACGGTGACCTTTCTCTCTTAAACGCAGACTCGAACTCATACTCAACCTCAACTTCCGGTGCT
ACAGGCAACGGGGGAGCAATATCGTTTTTCGTCACCGACGGCAACCTTTTCCTCTCGAACTCAACCTCGAACACGTCCTC
GTCATCGCGAGCAGGTGCGGCAGGCAATGGGGGAGTAATTTCCTTATTGGCCAGAGAGGGATCAATTTCAGGGAGTTCTG
CGTTCCTGAATACCTACGCTGTTACTGAAAGTAGAATTTCAGGTAACGGTGGCACGGTAATCCTGGAAGCCCGAAATGCT
GTATCAGGGCTAAACATTAACACCATTGCATCGGGGGGAAGCTCTGGCGATGTGCAAGTAAAAGGAACTGGCGATCTGCT
GCTGTTGAACAACCGCATTCAGACTGCTCAGCAAGTGGAGGTGAAAGCTTGTCCGACTTGCACTCCTTTCACTGTCAATC
TGAGCGATCGTGGGCAGGCGGGGAATGTTTCGATCACCAGTACCGGAAATCTCACCTTCAACGATAACTTGATTCAAAGT
GATACGCGCAGTAACAACCCAGCGGGCAATATTACAATCTATAGTCCCGGACTGATTACCTTCAACAACAGCCAAATCAT
CAGCAATACCAGCAGTACTGGGCAGGCAGGCAGCATTGGCATTGAGGCGGGTCAAAGCATCACACTTGCCAACGGCAGTC
AACTCTCTGCTCGCACCCGCAATGTGGGTACTGCGGGTAACATCACCCTGAATGCCTCCATCCTGAATGTCTCCGGAGAT
GCCCAGGTATTGGCGGAAACCCAAGGCAGTGGGCAAGGCGGTAGCATTCTCGTCAATGCTCCTACCGCCGTCAACCTGAC
CCGAGTACAGGACTTTTCTCCCATCCTCTCTGTGGAAGCCAGTGGCGCAGGTAAAGCCGGAAATATTGTCGTCAATACCC
CCCGCCTGACTCTGGCTGACCTGGCTCGGATCACGGCAACTTCCACGGCTGAGGCGACGAATCTGGAGGAAGGTGGCAGC
ATTACCCTGAATGCATCCAAGCTCTATCTGGCAGGTATCGTCGGTGTCTTTGCGGAAACTCAAGGACGATCGCCTGCTGG
CACTCTCCGGCTCAATCCCTATCAGGATCAGCCCGACCTGGGAATTACCCTGACTCCCAGTTCCAAAATTTCTGCGTCCA
CCTCCGGCAGTGGCAAGGGCGGCGACTTGATTCTCACGGCTCCCCGATCGATCGCGATTACCGGTTCCGGAAAACTTGCC
GTTGAAACGAATAGCACAGGCGATGCCGGAAATATCAACATTAATACTCAGCAACTGACCTTAACCGATGGGGTACAACT
GTCTGCCTCCACGTCTGGCAGGGGTAGGGCTGGAGACATTAATATTACTGCCAAAACGGTAGATCTAAATCGAGGGGCAC
AGATATCCACCAACACAGCAGGTAACGGGCAAGCAGGAAATTTATTACTGCAATTGCAAGATGCCTTAACCCTAACAGGC
ACAGGAACCGGACTGTTTGCCACCACCGCTCCGGGTTCAACTGGCAATGGCGGCAACATTACGATCGATCCTAGATTGGT
GCTCATTCAGGATGGAGCTACCATTGCAGTCAGCAGTAAAGGTAGTGGCACCGGTGGCAATATTAACGTGCGAGCAGGAC
GGTTGGAGTTACGCGATCGCGCCTCGATCACCGCTGAAACCACCAGTACTCAGGGGGGCAATATTGCCTTGAATGTCAAA
GACTGGCTGCTGCTGCGACGCAATAGCTTAATTTCTGCTACGGCGGGTGTGGCTCAGGCGGAAGGCGATGGTGGCAACAT
CATGATTACTGCACCCTTCATCATTGCTGTCCAAAAGGAGAACAGTGACATTATGGCGAATGCCTTCTCTGGCAAAGGCG
GCAATATCACCCTGAACACCAATGCCATTTATGGCTTGACGGTACAACCCCAACTCACTCCCTTCAGTGACATCACGGCC
AGTTCTCAACTTGGGATCAGCGGCACCATTACGATCAATACCTTGAATGTGGATCCGAATCGGGGATTGGTGGCACTGCC
CACGAGTTTGGAGGATGCTTCTCGCAAGATTGCTCAGGGTTGCCGGAGTACAGGACGGGAAGGAGTGGGAAGGTTTGTTG
CCACCGGACGGGGAGGATTACCTCCTGATCCGACAGCACCCCTAACTGGGGCAACCATTTTGACTGCAGAAGGACAGTTA
ATTGACGATTTGAAAGATACAAAGTTAGTAGGACACCATCTAACTGGGGCAACCATTTTGACTGCAGAAGGACAGACCGT
TGATCCGGCGATCGCTCAATCACCTCCATCTTCAGAAATTGTGGAAGCCACGGGATGGTACACAGCAACCGATGGCAGTA
TAATTTTGTCCGCTGATGTTCCTGCATTGAGCAATTACCAGCCTTTCATCCATCCTGTTTTTTGTGATGGTCGGTAGGAT
TGCTCTATGAACCTGCTGAAAGAGCCAGATTTTCAGGTGAGCAGGTGTTTTCTAGAATGCCTTTGAGGGTTTGGGCAAGT
GGTTCTAAATCTTCAGGAATGCGATACAGCGCCAGGTCTTGAGTAATTTGCTGTTGACTCGGATCGTACTGGCTAAATTG
CCAGATGTCTCCAGTCGTGACCACACCAGTGAGAGGAGCCACCAGCGATGTTATTCCTCGGCGTTTTGCAACCCAGAGGT
TGAGAGCAATCAATTCAACCGCCAGTTGAACGGCTCCACGGGTCAGATCCGCATTTTTGGCTTCAACCACAATCAGGTTG
TACTGGCTGTTTAAGTAGTAATCAAGTTCGCCTTTGAGGTACTGGTTCACTTCCAGTGGGTATTCGATTTGTAGCGGTGT
TTTGACCGTTTGAGCCAATTCCAGCAGAATTGGGGCCACCAGGGATTCTCGACGGGCCGATTCGCTGGTTAGGCTAATGT
AGGGCAGATAAGCTTCAATCCGCTGACGTAGAGCACTGGTATCCCAGGTAGAACGAGGTAGGCTAAGAGCAGCCCGTTTC
AGGGTACAACCAAAGTCGGCCAGAATGTCTGCCGGAGCAAATCGCATCTCGAAGTAGTTGCGGAAGGTATAGGATGCCGC
AGGATCGAGAAGTAGAGGATTGGCAACTAACATGGAATCGGCTTTCTGATAGCGATCGCTGTTGCTATTTTAGGCGATCT
TCAAAGCTAACATGAACTTTCGTAACAGAAGTGCAGAGAATTTGAGCAATGCCACCGAGAAATAGACAGATGTTGCAATG
AGCATTACTGTATATCGGAAATGCTTGATTACTGGACAATTAGGACATTTGGAGTATTTAACCTGATTGACTGACAAAAG
TTCTGAAAGGCTCATGTCTCTGTTGTCCACCCGCCCTAAAATAAATTTTGGGCTAACAGCGCAAGTCCATTCAAATGGAC
TGAAACTCTTGTCCAGTCGTCTTTAGATGACTTTGGCTATGAGCTAGGAAATTGATTTCCTGGTGATGCAGCGGGTGTTC
AAGAGATTTGTCAGTCAACCAGGTATTTAACTCTGCATTGATAACAGGTGCCGGAGTAATAAGGCTCAGAATGTTCTTTC
CAATACCAGTAAAGATTGCTTTGTCAGTCCTAATATTCAGTGATAAGGTAACGACTGATGACTTCTCCTCACTTCTTAAT
CGTTGACGACGAGCCGATTTCTCTAGACCAAGCAGTTCAATATTTGCAGACTATGGGACGCTTTCAAGAGTTTTTGCTAG
ATATTTTGTGTCAGCACGCCCTTGCAAAAGCGATACGATCGCAGATCGATTCTAATCTTTCTCAAGCAACCCTGGAACAG
CGGTTAGTTGATTTTCGGACTCAACATAACCTCACAAATCCCTATGATTTCCAAGTCTGGCTAGCCAATCAGGGTATTGA
TTATGAGACTTTTCGGCAAAAGTCACTGTGGGATCTATCAGTGGAACTATTAAGGGAGCAGATCAACCGAGAGCAATTTT
TGGATTTTTTCCAGCAACGGAAACCTTTCCTGGATCAAGTCATTCTTTCCTGGATTGCTGTAGATACCAAAGACGCAATT
CTGGAAGTGAGTCAGAAACTAGAATCTGGACTGGATTTTGATCATCTTGCAGATGCTTATACTAGCCCCGACGAGGATGC
CTACGGGGTAGAAGAACCCTTCAGCCGAGAAGGAATGCCTGAAGCTTTGAAAGCGGCGATCGCCTGTGTTGAACCGGGAC
ACGTCACCCAACCTGTTTATCTGGACGATCGCTGGTACATCTTTCGAGTAGAGGCGCTGATCACGGCTGAACTCAATGAT
GAACTTAAAGAGCAACTAGAAACAGAACTGTTTGAGCACTGGTTGAATGACAAAGTTGGAGCGATGACTGTAAAGCTGGA
GGTAAATTGAGATGGTTGCCCAACCAGAAATTTACACGCTCAATTTGCCCTGGGATGAAGCGCCTTTGTGTTTGCTGGAA
GATCAGCAAAAGCTTCAGTTTAGACAACAGGTACAAATTAGCCGCCACACCACAGGAGAACCACTTTGGTCGAGCCAAAC
ACCTGGGTGTCAAATCCTAGTCTTAGCAGGGAAGGTGAGGCTGGTTCAAGAGAAAGGTTCATCAGTCTTGGAACCGGGAA
AGTCCATTCTGCTGAAATCCGGAGATTGGTTTGGCGATCGCCTGGAACTTGCGGGGAACTGGAAAGCCCGTGCTGCCAGT
AAAGAGGTGGTAGTTGCCCTGTGGCAATCCAATGATTGGCAAGAAATCGCGACTCCCGACTTACAGGATTTTTGGGAAAG
CGTTCGGTGGCGCTACCAGCCCGTTGATCCCAGATTGCCTCATCCCGCTTCCGGTTATCCTTACGAGTTTCATCTCAACA
CGGCTGCTGCCTGTCTCACAATGGTGACGCAACAGTTGCAAACACCCATTCCTTTGCAGCAAATACAACGTCAAGTGCGT
GGGCAATCACCGCAAAATCTGGCAGAAGCGGCTGAAAAAATTGGCTTACAACTGCATCACATTCAACAAATTAGCTGGAC
AGGACTAGACCAACTCACATTCCCTGCCTTAATGCACTGGAACCAGGAGCAATGGGTGGTGGTGTACGAAGTGCAGGCAG
AACGGATGGTGATTGCTGACCCACTTAACCGCCACAAACGCTGTGAGAGTTTACCCAAAGAAACAATTTTGGAGGCGTGG
GATGGGCAACTGTGGCTGGTGCAACCAGCCCCTAAAGCAGATTCATTCAACTTACGGTGGTTCTTACCTGCCGTTTGGCA
ATATCGCGGACTGTTAGCAGAAGTGTTGCTGACCTCCCTGATCCTGCAAGTACTGGGATTAACCAGTCCCATGCTAACTC
AGGTGATTATCGACAAAGTGATTGTGCATAGTAGCCTTTCCACGTTGCATGTGATCGCGATCGCGCTGTTGGGAGTCGGC
ATCTTTGAAGCTGTATTAGGCATTATTCGCCTGTTCATCTTTACCCATACGGCTCGTCGATTGGATTTACGCCTGTCTTC
GCAACTATTTCGGCATTTACTAGAATTACCGCTTGCTTATTTTGAAGCGCGTCGGGTAGGGGATACGGTTGCCCGTGCTC
AAGAGTTGGAAAATATCCGGCAGTTCTTGACCGGAACGGCTTTGACCGTCGTGATTGATTCCATTTTCATGGTGGTCTAC
CTGGGCTTAATGCTGTTCTACAGCGTAAAACTCACAGCGATTAGCTTAGCGGTGTTGCCCGTGTTGATTGCCATGATTCT
AATTACCACGCCGATTTTACGAAACTGGCTGAATGAATCATTCAATCGTCATGCCGATAGTCAATCATTTCTGGTAGAAA
CGGTGACCGGAATCCACGCGATTAAAGCCCACACCGCTCAATTATCGACGCGCGAACGCTGGGAAGGATTGTTTGCTCGT
TATATCCGCACAAACTTTCGTTCATCCACGTTGTCGAATATTGATAGCCACGTTGGTGAGTTTTTAATCAATCTCTCGGA
GCTTCTCGTGTTATGGTTTGGAGCGATGTTGGTGATTGAACACCATCTCAGTGTGGGACAATTAGTCGCGTTCCAAATGC
TTTCAGGGAAAGCGATCGCACCCCTGCTGCATCTGGCGCAACTCTGGCAAAACTTTCAGCAGGTATTGCTTTCAGTCGAT
CGCATCGGCGATATTCTCAACGAAGCTCCTGAATCCACCTCTGAAACGGGCGTAGTTCTTCCCCCCGTCAAAGGACAAGT
CACCTTCGACAAAATCTTTTTCCGATATCAACCTGAAAATGATGATGTGTTGAAAGGCATATCGTTTGATATTCAGCCAG
GAATGTTTGTGGGCGTAGTGGGTCGGAGTGGTTCCGGGAAAAGTACCTTATCCAAACTGATTCAACGCCTCTATCAACCC
CGATCAGGACGAGTCTTAATCGATGGCTTCGACATTAAAGGGGCAAATCTACAATCACTGCGTCAGCAAATCGGAACTGT
ACTTCAAGATGATTTTCTCTTCAACGGAACCGTATTCGACAACATCACTTTCAATAACGCCGATATTCCACCAGAACAAG
TCGTGGAAGCGGCAAAAATGGCGGCAGCGCACGATTTCATCTCAGAACTGCCTCAAGGCTACGAAACCCATATTGGTGAA
CGGGGCACTGGGCTTTCGGGTGGACAACGCCAACGACTGGCACTGACTCGGCTATTTCTCTCCAAAGCCCCCCTGTTGAT
TCTAGATGAAGCCACCAGTGCGCTCGACAGTGAAACGGAACGCAAAGTCTTGCAAAACTTGCAACGGGTAAAGGGCGATC
GCACGGTGTTAATGATCACTCACCGCTTTGCTCCCCTCAAGCACGCCGATCTGGTTCTGGTTTTGGAAAAAGGAGTGCTG
ATTGAACAGGGCACCCACGCCGAACTCTTACAACAAAAAGGTGCGTATTGGGCGCTGTACCAACAACAGCAAGCAGCCGT
TTAACTACTTCCAACTCTTACAAAGTTTGTCTGCTTCATCTTCCAACCTCATTTCTCACAAGGAGCTAATCATCATGAGT
ATCAAACCCTCAAAAAATCTGGCTGCAATCAATCAATGGTCATGCAGTCTCTTCCAGAAACGTTGGGTGTTAACAGTCGG
AACTGTTCTGGCACTGGCGGGACTGGTTGGAGATAGTCATTGCCCGGTTGCAGCCCGTGTCATCACTCCATCGACTTCCG
CAGTGACAACGAAGTTTCCATCCGCATCAACCACGATGATCACTCAGGCATTAGTCTCTCTAGCAAATGGTACAGAGATC
ACACCACCTCTCAAAATGACTGGATCAGGAACTCTGAAAGTCATTAATGGAACTCGTCAAGATGCCGCTATTAAATTGGT
TGATCGCAACTCTGGTCAAACCTACCGCTTTGTTTATGTTCAAGCGGGTCGTGAAGTTGTGCTAAATGGAATTAGTACCT
GCTTATGCACATTGAAGTTTACGACTGGAACTGATTGGGATATGCGATCGCGTAAATTCCGGCGCAATTTTTCTTTCTCC
AAGTTTGAACAAGCATTGAATTTCCGAGAAAGTCGGACTGCTTCTGGTGTGCGCTGGATGAACTACACTGCCACCCTTCA
TTCTGTACCCCACGGAAAGGCTCGTACAAACTCAATCAGGGAACGTGATTTTTAAGGGAATGCATTCAGCGATCGCTCAA
CTCACTCACAACTTAACCTCAGGAGAAGCCCCATGAAGCGTGAACAATACACCCACCAACAAAATCATTCCAGCTTTCAG
CCGCAATCAGTTACATCGCAATCTTCCCTTGAACACAATCAACTGAATCAACTCACCCAACACAGCAGCGCGATCGCTCC
TCAAACTCATCCCAACTGGTTCGAGCAAGCCAATCAATGGATCAATAATAAAGTTCAAGCTGCACAATCATTCGTTAATA
GTGGTGGAGCGATCGCCACGGATGATATTCTTCCCGTTTTGCAATCTGGCAGCCAGTCCCAAGCAACTCAATCTAATCAG
GCGATCGTTGGCATTATTGATTCTAGCTTTGGTGCGAATGACCACGGAACGCAAATGCTCAATACCATTCGCGATGTGAA
TCCAGAAGCCTCTGTTGTCTTGAAAGATGGCGTTGGCAAAGGCAACTGGGCGGAATCCCTGACTGAGTTTGTCGATACAG
CCAAAGCATCTGGGCAAACGGGTGCCGTCGCCAACCTCAGCTTTGACCTGACAGAAGTGCGTCCCGATGGAACGGTCACC
ACGCGATCGCAACTCACCGCAGAAGAACAATCTGCCCTCGCCTATGCCCGTGACAACAATGTGTTAGTCGTAGCATCGGC
AGGGAATGAAGGTGGAGCAATGTCCGCCCTCGGTCAGGCATCCCAACAGTTTGAAAATGTGATTGCGGTCGGTGCAGCGG
AAGGGAATGGTCGGGCAGATTACTCTAGCTTTGGTCAAGGTTTAGATCTCGTGGCCAACGGCAGCAAGCATGGGAAAGAA
GGCACCTCATTTGCAGCGGCTGAAGTCACTGGTGCGATTTCAGAAGTCTGGGAAGCCAATCCCCATCTCAGCGCTCGCCA
GGTTGCCCAAACCTTGCAAGCCACGGCAACCGATTTGCACACTCCTGGCTGGGATGCGGAAACCGGCGCTGGCAAATTGA
ATTTAGACCGTGCCCGTTCCGTCGCTCAACAAATCACCCCTGACACGAAAAGCTTCTCTGGTGCTGACCTATTGCACCAA
ACTCAAGGTTCATTTGATGGTGCAATCTGGCAGAGTAAGGATGGATCGGTTGCCAGTGAGCGATCGAACTTCAGGTTGAG
GATGCCTAAACTGCCCAGCCCTAGAGATGCAGTGAATGCAGTACGTCGGGAAGCTCGTGAAACTGGTGCTGCCGTGAATC
GGACAGTCAGAAATACAACGAATGCAGTGCGCCGGGAAGCCCGAGAAGCAGGTTCAGCCGTGCGCCGAACAACCCGCGAT
GCCGCCAATACGGTCAGACGAGAAGCCCGAGAAGCAGGTTCAGCCGTGCGTCGAACAACTCGCGATGCCGCCAATACGGT
CAGACGAGAAGCCCGAGAAGCAGGTTCAGCCGTGCGTCGGACAACCCGCGATGCCGCCAATACAGTCAGACGAGAAGCCC
GAGAAGCAGGTTCAGCGGTGGCTCAAACTAGCAGAGAGGTGGGTCGAGCCACTCAAGAAGCTTGGAGAGATACCAGCGAC
TGGACCCGCAGAAATTACGACACAATTTCAGAGGTGGGTCATACGGCACTGGATGTGGCAGGGATGATTCCTGTCGTTGG
TGCGGTCGCTGATGGCGTGAATGCTGCCTGGTATCTGGGCGAAGGCGATTATGCCAATGCGGCGCTTTCTGGTGTTGGCA
TGATTCCTGGTTTGGGTGATGCAGCCACGGCAACAAAACTGGGGATGCGGGGTGCCAGACTCATAAGAAATGGCGATCGC
GTTGTTGACATGGGCAGACAGGTTGATAACGTTTTGGTGCAAGGCGGACGCGCAATGGAAGTTGCCGCGTTGCCATCGGA
AATTGCCGGAACGGTGCAAGGTTCTAGAGAAGCATACAACCAATTTTCTCAAGGCAATTATCTGCAAGGAGGACTGGCAC
TGACTCAAGCTGGAATGTCAGCCGTTGGCGTGGGATCTGGTGTGCGTTCAGGTGTGCAACTGCGAGGAGGTCGCGACGGT
CAAACCAGTGGCGGCAACGATCGCGGCTCAGGTACTCCTCAACGTTCTGGAACTTCAAGTGGCGATCGCGTTGCAGCCAC
AGGCATTCCTCAACGCCCTGGCTCTTCTGGCGGCGATCGCATCCCAACAACTCAATCAGTATCTTTTCCTGCAATTACTG
GAAGGCAAACTCCTGACAGGGGCACTTCTACTTCAACGCGATCGCATCCTTTAAGTGGGCAAAGTCCTTCTAAAAATTCA
GGAGAAGACAAACCGTTGGGTGCAAGAGGGGGTTCACTTCCTCTCAGGGAACCCAATGAATGGGGAACTCATAGAGGAAC
CGCAAGTAGACGACCCTTTTCGCCAGATCAGGCTGGAGGAACCATTCAAGATCTATCCGTTGATCGCTTAAAGATTCAGG
AGAATGGAATTAATCGGGTCGAACAACATCTCTCACGCTTTGGTGACGATCCTCAAAACCAGGCGCAGGTTCAACGACTC
AGAGAGATTGCTGCGGGTAAAATAGAGCCAACTGAAGCAGACTTAAACTTCTACGCCCATGAGCTGAGAGAATCTGTACG
TTATAGAAAGCTGGGGTATGAAAACCGCGGAACGGGCGAAGTTTGGCAACCATCTGATTCGGACCAAGCACGACAAGTTT
GGAACGACGCACATACAGCAGCGCTGGAAGACTATGGCATCAAAGAAGGCCCAGGCGTACTTTATCACCCGTCTGTAGAA
GCGGGTGGTGATGTTAGCAAACCCCTGGGTGGTAGAGGTCCTACACCAAGAGATCCAAGTTCAGGCAGATCTCCTGATCC
CTACAGTGCAACCGATGTTAGTCGAGCAGATTTTGATATAAGGGGTGTGCCTGTTACGCGTAGTCCTTACGTGACTGATG
CGGCTATGTCAGATGGAAAGTTCTTTACTTACACTCTGAGAGATGCAGATGGCAACGTGAGGTACGTTGGAAGAGCTAGC
CCTAGAAGAAAAGGTGACAAGGGTGCTGGGACAGTTTTTCGTGGAAGAATGGCAGGGCAGGGAGATCACGAGGCATTAAC
CACTCATTTAGATGAAGTTGCCGAAATTAGGATTGAAGGATTTCAAGGTAACAGTGATGCAAATAAAGGCGCTGAACAGA
TACTATATTCACGCTATCAAATTCCACAGCCAAATCCAGCACCTAGTGGTAATAGACTCGAAGGTGGCATAAATGAAAGT
GGACAGCAGTTGTGGAATAAAGACCATATTCGGAGTGCAAGACCAGATAGGCTTCCCAGAACAAGAACAGTCATTAGTAA
AGCCGCTGATGATATGAAGACTGAGAATATGTAGCTCATCACAGAATTCTGGTTTTTAGTCTAAAGTCATGACTCAATCG
ACAATAACTAAAAGAACAGAATTTTAGCAAAGTTTTCTGCTGCATACAGAAATGTACTAGGTGCTTCAGTAAGTCGCAAG
CAAACAAGAAACAACCAATGAAGGAGATTTTTCCATGAAACGGGAACAGTATTTGCAACAACAGAATCATGCTAGTTTTC
AACCGCAATCAGTGAGTCATCAATCAGGATTGCAGCAGAGTCAACTTCAGCAACCTGCCAATCGAAGCAGTTCTACAAAT
CAGCTTGAGCAGGGGAATTCTAAATGGTTGAATGCGGCAAACAACATGGCGGCTGGAGTGCTGGATACGGTTAGATCCTG
GATCGGGGCACAGGGAACGCCAGACATTCAGGCAATTCCGCAAGTGTTACAAAAAAATGGAGTCAATTTGAGGAATGCCA
CGATCGAGTTCAAGGCAAATCCCAACTCGGTGCATCTGGATGTGGAAACTCCCAAGCAAGGCTCTAGCGGACGATCACTG
GATATTGAACTTGACATTGGCGGCATCGGTACCAGAGATATGTCCCGGTTGCGTGGCTCCACGATCGACTTTACGGCGAA
ACCGAATTCGGTCGAACTGGATATAGAAGGCCCGCAGCGGAGCGGTCGCCAAGCCGTTGATCTCGACCTCAACCTGGCAG
GAGTTGGCACGCAGGATTTAGCCAGGTTGTCAGGTGCGATCGCGGGTATACAAGACATTGTTGCCAATCTACCCCGAACC
GATCGCCCCCAACTCTCTCGACCTGTTCTCAGCAAAAATGATGGTACCCAAATTTTGCAGCGCCCAAATTCGCAGTTATC
CACAAAGCCACAACAAGTAAAATCGCAACCTGCGTTTGACAAATCAACTGGACACATTAACCAGGCGGGATTGGATATTG
TCAAACAATCAGAAGGATTTCGATCGCAGGCTTACCGTGATGCGGGTGGCAAATGGACGATCGGCTATGGTCACACTGCA
ACTGCTGACCCAGGTGAAACCGTGACCCGCGCTCAAGCTGAATCGTTGTTGAAGACGGATCTGAGATCGGCAGAAAATGC
CGTTCGTCGGCAAATTCAGGTTCCGCTCAACTCCAATCAGTTTTCGGCACTAACTTCGCTGGCATACAACATCGGTGAAG
GCGGACTGAAAAAGTCGGATGTTGCCAAACACTTGAACGCCGGAAATTACCAGGCTGCCGCTGATAGTTTTAACAAAATT
GTGCATGTCGGTGGACCCAATGGCACAGTTTTGCCAGGATTAGTGACTCGTCGCGCCAACGAACGCGCCCTGTTTTTGAA
ACCGGATGCGTCAGAGAAGCACACACCAAACCCAAATCCACGCTCACCAGGTGCCGCTCAACCGCAATCCTACACTGTGA
AAAAAGGTGACACGCTCTCAGAAATCGCTCAAAATCAACTTGGAGATGCCAACCGTTGGCGGGAACTTCAGAAAGCAGAC
GGTAGCACGTTCAGCGAACAAGATGCCCGTAAACTGCAACCAGGAACAACGGTTTTCATGCCAGGTGCTAAGCCACCCAA
ACAAGAACCTCAACCCAATCCTGGCAGCAGTAGCCCGAATCAAAAAGTCGTAGACATCGCCAGAGACTTTCTCCATGTAA
GGGAGCATGGGAAAAATAGTGGTCGCGAAGTTGAAATGTTTCAGCGAGATATGCGCGGAAATGTCGGGAAAGATCCCTGG
TGTATGCAGTTTGCTCAATATTGCATTAAGCAGGCTGGAGGACAAACGGGTCAAAGTTCTAAAATTCATCGCTCCGCAGG
GTGTTTGGATGTTTGGAGAAAGTCTCCACCGTCACAAAAAAGCTCAAAACCAGAAGTGGGTTCACTCGTGATTTTTGGTG
GTAGCGGACACGTTGGCATTGTTGAAAAGGTCAATGCGAATGGGTCATTCACCACAATCGAAGGTAATACCCGTAATCCG
AATGGTTCTGGTGAAGAGGGCGTTTTCCGTAAGGAACACAAAGTCGGCGAGAAAAATATCGTTGGGTTCCTCAGACCTTT
CTAGGAACTTGTTTAAACCTATTGACCACAGAGCCACAAAGTCAAAAAGGACTCATTACATCGTGTCTTAGTGGCTTTGT
GGTTCACAAAACCTAGAAAAAGTTAGTACCCGTTCTAAACATCTGACTTAAGACACTGAATAAACTGGAGAAAAAACCAT
GAAGTCTACAAAAACTACTTCTATTCAACAGCAACAAACAAAATATCAATTTGCCAATCCACAACAATATCTCAACTATG
AACTTGGTCATGCAGTCAAACGACTGCCGCCGATTTATATGCGATTGCTGGGCTTTGGAGTTTGCACACTAGTAGTCAGC
ACGATCGCCTGGGCAGCATTGAGCAAGGTAGATGAGGTGGCAACGGCAACGGGGCAAGTGGTTCCAGCATCCCAAATTAA
ACCGATGCGATCGCTGGCTACGGGAATGCTGCGCGAAATCAACGTCAAAGAAGGAATGCTAGTCAAAAAAGGAGATATTT
TACTGGAGCTTGATCCAACCATTTCTCAAGCAGAGGTAAAACGCCTGGAGAAATTGGCAGAACAAAATCGGGCAGCATTG
GCGCGGCTAGAAGCAGAACGAAATGGTACAGTTCAGGCTGGATCAGTGTTACAGAATGAATTGTTGGAGTCCCGGTTGAA
AGAGTTTCGCGATCGCCAGGCAGCAGCTACTGCCGATGCTAACCGTCAGTTAGGAATCATCAAAGCGTCGCAGGTGAAGA
AAACCCAGCTAGAATCAGAACTTGCTCACACCAGCCACAAGTTACAGGCAATGGGTACATTAGCCTCTGCCGGAGCCGTT
CCCCGGTTTGACTACCTGGATTTGCAAAATAAAGTGGATTCCTTGCAGAAACAAATTGCAATTCAGGTTCAAGAAATTGA
ACAAGCACAACAGGCATACCAGGCAGCTCAAAAAAATATGACTCGACTGAAATCGGAGCGGCAAACGGAGATTCTGAGCC
AGATTGATAAACAACAGCAAGAACTGACAGATCTGGAAGGAAAACTATCCCAGGCAAAAGAGCAGCACAAGCAAAGCATC
ATTCGTGCATCGGTTACAGGCACGGTTTACGATATCAAAGTAGCGAAAACGGGAGCAACGGTACAGGCAGGAGATGAACT
GCTATCGATTGTTCCTCAAGGTGAAACCTTGATGTTAGAGGCTAAAGTCCAGAACCGAGATATTGGCTTTATCAAGCAAG
GAATGTACACAAAAGTAAAGCTAGAAACCTTTCCGTATCAAGAATTTGGCATATTACAAGGAACCATTGACCAAATTAGT
CCCAATGCTATTCCAGACAAAGATTTGGGATTAGTTTTTCCTGTGTCAGTCAAACTAAAGCAGCAAACTGTGCATATTAA
AGGGCGAGAGGTGCCTCTGAGCCCTGGCATGACCTCAACCGTAGAAATCGTTACCCGTCAGAAAACGGTGTTAAGCTTCC
TCCTGGAACCCATCACGGCTAGTTTAGATCGAGCATTCTCAGTGCGATAACTTGGTTGACTGACAAACCTGCAAACACTC
TGCTGGATATAGACCCATCCCCAGATTCCTTTTTGCCTATGGTGACCAGCATTCCCGTCCATCTCCCCAAGACTTGGCGC
GTCACAGACGATCAATCGCAAAAAAATCCCCTGATCTGGCCAAGAACCAGAACCAGAGGATGACAGTTGATCACTACTTA
CCACCTATCCTTGTCACCTTGTGGATGGTAAAAGCTAAAAATGACAGGGGAAGCAATGGTTAGCTATTACTGCTGCCAGT
TTCACCAGGTAAAGTGCCTCCAACATTGACTTTTACTACTTTGGGGCGTTCTGCCTCAACTCGTGGCATTGTCAATGTCA
GGATACCATCCTTAAAGTCAGCTTTGACTTGTTCATTTTCAACGGCCACAGGCAGAGGAATCACCCGTTGGAAGCTACCA
TACCGGAATTCAGAGCGGTAGATTTGATGCTCTTTGTCTTCCGTTTTGCTTTCAGTCTTGTATTCACCCTTGATAGAGAC
TGCTTCCCGGCTGACTTGAATATCCAGATCTTTAGCATCAATTCCAGGAAGTTCTGCCCGCAGAATCACATCGGTATCTG
TACTCTTCAACTCAATGGCCGGTGCCCAGGCATTACCATTGGTTTTCATCGCACTGCCCCGACTGATGGGAGCCAGTTCA
TCAAATAGTTGATCAAATTGACGACGCAGAGTGTCAATTTCTTGCCAGGGTTGCCAACGAATGATTGCCATACTTTGTTC
ACCTCTATACTCTACTCAGTAAGGGATAGAATGTTGCGATTCTGTAACAGCGATCGCTCATTCCATTACAAATCGTTACT
AAACAACCAGATTCTGGAAGGCAAATCAGATGTCGATTACGGTTCCTGAAAGGTCATCTGCCTTTGCTCATCCACAGTCC
TAGTGTAAATCTGGTGATGGATGGAAGCACTGGGGCAAACCGTATTAACCCGGTTGGGATTGCCGAAAATGGCATTGGGG
GTCAGGCATCAAGGACAACTAAGTATTTTTGAGAGAAAAAGAAAATTGCCCCTGGAGTAACTGCAATAAATGCTGTAGCC
CTACCTGATAGTTCATGCCATAGATCTGTCATCCTAGTTGCTTGTCCCAGCCTAACTGATGGCTTAAACCATACTTAATA
AAGTCCTCTTCACTGGCTTGATCGCTTTTACCAAAAACACCCAGACTGTAAGGATTTTCGCTCATCCGTTGTGTAACGAG
TTCTTGTTCAAACTGAACGACATCTGCTCGCGGTTGATCTGTCTTAAAGAAATCGACGACTAGAACCGTGCGATCGTAGT
TTGTGTAATTATGTGGGCAATGGGGATAACTGTGATCTAATACCAAAAATTCGCCTTCGTGCCAGTACAGCTTGTCATGG
CAAATTTTCATCGCCACATCGCCCTCTGGCACAATTAAACCCAGATATCCCCTATTCATGTGCGGGTTATAGTTGACGTG
CAGTTTTACATCCAATCCTGGATGAAAAGTGCCAAAGTAAACATTTCTCAGAATATCCTGATTGCTAAAATTAGTTTTTT
CAATGGATTCAGATAAGTGCGGAAAATATTTCTTTCGGATTGCTAACGCTATTGCAGCCGCCTGGTGTGTTTGATAATCA
GGATATGCAATCTGATGGATTTGAATATATTGCTCAATAAATAGTCCTTGAAATAACACTCCGAAAGCGCTGTATTTAGA
ATTTCCTTTCGTCTTAATCGTTTTACTCTTTGGCCCCATCACATCATACGTAAACTTCAACTCCTCTGGAGAGGCGTTAT
GCATGAAATGGGTAAACTCATCCCTGATCGCCTGCCACTGCCCTTGCAGGTGCTTCAGAAACGGAAATTGCACTGGATCC
AGATGGTATTCATTAAATTCAGCCATCGTCTCTTCTCCTTTATTCAGGTATCAGAACTCAGTCATATCAGAATGCGATGC
GTTACGCCGTGCCAATACATCCTACGTGAGAATTTGGACGCATTAAGCAATAGTGGGTTCTGCTCCTGCTCGTTACAATT
TCATTCTAAAAGTTTTCTTTCTAGAAGCTCTGATAGAGAATGGCTCTAACCGATTTTTACAAGAGCGCCTGTGTCTGACC
CCCTATTGCTGGACAGAATTATCAAAAATGTGCGGCTGGTTCGCCCGCATGCATCAACCATCGATCGCGTTGACCTGGGT
ATCAAAGATGAGAAATTTGTCGAAATCGCGCCAGAAATCAGTGCCGATCGGGCGATAGAGGTGTTTGATGCCCAGAATTT
ACTGGGCTTTCCTGGAGTCGTCGATGCTCACATGCATATTGGCATCTACCAGCCACTGGATCAAGATGCCATCACCGAAA
GCAAAGCGGCGGCCATGGGAGGCGTGACCACCAGCCTCAACTATATCCGCACTGGACAGTATTACCTGAATAAAGGTGGA
TCGTACAAAGATTTCTTTCCCGAAGTTTTGGCCCTCTCAGACAGCAATTTTTTTGTGGACTATGGTTATCACATTGCGCC
GATCTCCCCTCAGCATATTGATGAAATGGAGTGGCTATTTGAGCAGCATGGGGTGGCTTCATTCAAAATTTTTATGTTCT
ATGGAGGCTACGGATTGCATGGCCTGTCCAACCAGCAGAATCTGTTTTTGATGATCAGCCAGGAAGACCGCTACGACTTT
GCCCACTTTGAATTCATTATGCGGGGTCTAGCTCGATTGCGGGAACGCTACCCCAGCCAGCAAGACAGCATTAGCCTGAG
CCTGCATTGTGAAATTGCAGATATCCTCAACGCTTACACCAAAATCGTGCAGCAAGATACTAGCCTGACCGGATTGAGTG
CTTACAGTGCTGCCCGTCCGCCTCACTCAGAAGGGTTAGCCATTTGTATTGCCTCCTATCTCGCCCATGAAACCAACTGC
GGCAACATTAATTTGCTGCACCTCAGCTCCCGGAAAGCAGTAGAAGCGGCACTGATGATGCAATCAACCTTCCCTCACAT
TAATTTCCGACGAGAAGTTACAGTCGGTCATCTGCTGCTAGACGTGGATGCTCCCACGGGGAAATGGGCCAAGGTGAATC
CACCGATTCGATCGCGGGCCGATGTTGAGTTCTTATGGGAGGCCGTTTTGCAGGGACAGGTGGACTGGATTGTCAGTGAT
CACGCCTGCTGTTCCGCCGAGCAGAAGGCCAATCCCCAGGATCCAGAGAACATCTGGCTGGCAAAATCAGGTTTTGGTGG
AACGGAGTATTTGCTTTCCGGCATCCTTAGTGAAGGCCGCAAACGGGGGATGTCTTATAACCAGATGGCCAAACTACTGT
GCTGGAATCCGGCTCAACGGTTTGGCCTACCTCAAAAGGGTGATATTGCCGTTGGCTATGATGCGGATCTGGTGTTGGTA
GACCCAAATGAAACCTTTGTGGTTCGAGCCAGTGACTCAGAGTCGCAACAGGGCTATACCCCCTTTGCAGGGATGGAGCT
AAGGGGACGGGTTAAAACTACCTTTTTGCGAGGACAGTTGATTTACGATCGCCATCAGATTGTAGGGCCACCGAGGGGAC
GCTACTTGAGGCGGTCGTACCCCTAAACCGGGCAGAAGGCAGAGGGCAGAAGGGAAAAGAGTGGTGAGTGGACAGTGAAC
AATTTAGAGTTCAGAGCTACCCCTCCACCCCTCCACCTCTAATCCCCTCCACCCCTAGTCCCTGACTCTCACCTGACCTG
TGTCACTCGCCAACTCAGTTTCAGGTTGATCCAGAAATTCCAGAAGGTGACGATCGTGATCGCCATTAAATTCGCGAGAT
AAGCATTTATATGAAACCCATTGAAGAACAGGTTCAGCAGCAACACTTTCAGAACCAGTCCCATCAAGCAAACAATGTTG
AACTTGAGGAACCGTTTGATCACCATGCCCCGTTGCGACTGTTGTTTGGCTAGATCCCCAAATGTCCAGCGATCGTTCCA
GAAGAAGTTGTTGATAATCGCAATCTCTGCCGCCAGGATGGCACTGCGAGTTAATCCCATCCCCAACACATCGTACAGAA
TATACAGAGAAGCCATATCAACGGCTAATCCGCTAATGCCGACTAGCCCAAACCGGAAGAAGCGGCCTACTGGAAAATGC
AACCGTTCCCCCCAGCGGCCTAACCGACCGGAATCAACTCGTAAGCGCAGGAGATGATGCACATAATCCATGTACTGCTT
CCAGGTAACTTTACTTTCCCCTTCTTCCCGCTCCTGGAATACATAGCCCACCTCAGCAATCTGATCAATCGCTCCCCGGC
CTAACACCTCAATTAAAATCTTGTACCCGACCGGATTGAGGGTCTGACCTGCGATCGCTCCCCGCCGTACCAGAAAATAC
CCGCTCATGGGATCGCTGACCCGACTGACGACCCGAGGCAGAATCATCAGACCCAGTAACTGGGCACCTCGCGATAAGAA
TCGGCGAGTCACGCTCCAGGTGCTGACTCCACCCCCCTCTACATGACGACTGGCCACAGCCAGGTCAGCCCCATTCTCCA
ACTCGCTTAATAACCTCAGCAATGTGTCAGGGGGATGCTGCAGATCTCCATCAATGACACCTAGCACGTCTCCCTGTGCT
ACCTGCCAACCGCGAATCACAGCCGTTGCCAGCCCTCGTTCCGTTTCTCGGCGCATGACTCGTAAGCAGGGGTACTCTGG
GATTAAAGCCGCGGCTAACTCCCAGGTGCGGTCTGGACTATCATCATCCACCACAATCAACTCATAATTATGGGGCAATA
CCTCATCCAGCATGGCGCTTAACTGCTGGATGATGCGCTCAATATTACCGCTCTCGTTGTAGGTGGGAATGACCAGAGAA
AATCGGATGGGATAGATAGAGTTCACACCAGAACGCCTGGATTTAGTGTTCCCTAAGGAAAGAGGCCGCCTGGAAATTTG
TAACGCTCCCGTAGGCACGGGAAGTAGATTACCGTGTTGTGTTGTGAACATCTAAACCCTTCAAAAACCTCAACCACACT
GGGAAAGAACCCATGTGTTGCAGTCTACACCAAGATGCTGTGTTTGGTTGGAATCATGACCATCTTCTCTGGTCAATGGT
TCCCATACGTCCACGGTAGAACTGGCACACAATCTATCTGGAGGTAGATTATTCGTGAATCGAACCATCTGGCAATGTGG
CACCGTGCAAATTTGTCCCACTGAGGTTGGTGCTGCTGAGTTCAGCTTTGGCCAGATTGGCATCCGTCAGGTTGGCTTCT
CGCAGGTCGGCCCTTCCTAGATAGGCTTCAATGAAGGTCGTTTCTGCTAAATCAGATCCCCGGAGATTAGCACGGCTTAA
ATCTGCCCGGTTGAAGCGCGATCGCCGCATGATCGCCTGCGTGGCCTGAATCTTAGCCAGAGTGGCAGCGGTCAGGTTGG
CATCGATCAGTGTGCAACCCGTTAAATCTGCGGCGGTTAAATTAGCCCGTTCTAGCTTGGCATTCGTCAGGCAAGCCTCT
TTAAAACAAGCTTCCGGAGCGATCGCGTCGGTTAAGAAAGTCCCTCGTAATTCCGCCCCAGTTAGATTGGCTCCTGTGAG
TAACACTTCCCGTAAACTGGCCTCACTCAAATTTGCACCTCGTAGGTCAGCCTTGCTGAGATCCGCTCCTGTCAAATTCG
TACCGCGTAAATCCGCATTTCGTAAATCGGCACCCCGTAAATTGGCTCCTTCATAGCATCGCTTCTCGTAGCGCAAGTTG
GCTCCCCGCAGGCAAGCTCCCCGCAAATTGGCTCCACTCAGGTTGACATTGCGCAAATCGGCACTGATGAGATTGGCATC
CAGCAAGTTTGCCAGAGTGATGTTGGCCCCCCGCAAATCTGCGGCATAGAGTACGGCTCCATGCAAATCCGTATCCTGCA
GGTTGGTGCGTAGCAGGTCTGCCTGGCTCAAATTGGCTCCACTTAAGCGGGCACCCATCAAATTGGCCTTGCTTAAATTC
GCTCGATTCAGGTAGGTCAGCACTAAATTCGCACCTCGCAGGTCACACTCCGCCAGGTTAATCCCGATCAGATCTGCACC
ACTGAAATCAAATCCTGCTAAATTTTCGCCCTGAAAATCAATTTCCCCTGCCCTGTACCGCTTTAGTAATTCATTGGCAT
CCATAGCATTCAAACTGCCCCTGACTCAGTAATTATGGATCCAAACGCTGGTTCTGATCATCCTCCACGATCAAAGCCGC
CGTTTCCAGGGACGTGATCGCGGCATCTTCTTCGTCAATAACGGTTAAGCCCTGAGTGGCTTCTTCAAACTCATCCAAAC
TCATTTGAGTCACCTCATCAGGTGAACCAGTGCAGAGTGCAGGAGAACCATGAATATAGAAGGCTCGCAAACATCTGGTA
ACAGTATCCGCCGTTTGAATCAAATCATCAGGAGCCGTTAAGCGTTTGGCTGTGTTGTAGAGCTGCAGTTCCAGATCGGT
ATACGTCTTGCAAGTGCCCAGTAGGGTTTGCAGGAGATCATCCAGTTCATACTGCTTAAGCGCCAACCAGTCCTGGTGGT
TGAAATGAAAATCAGAGTACAGGGTTGAAAACACAAGAATCTTGGCCTTGAGTGGGTTGGCATACTTTATGATGCCCAAC
CGGATGTCGAACAAACTGAAAGGCGCAAGAGACGACGGAACTGCAGCAGACTGGCGGGAAGGCTCAGATGCTGGGGAACT
GGCAGTAGGAGCAACAGAGACGGGGGATAAGGTTGGTGCCGGGTTTAAGACCATCTCCTGGGTGGGAGGCAGTGTATAAA
GGGGGCGGAGCTTATTGATCAATTCTCCAGCGATCGCACTGTACTCGGCTGGTTTGCTAAGACTTCTGACCGTTCCCTCC
AGGGATTGCTGAAGTTGTTCCAGGGAAGGGGCAAGATAATGCAAATCTTCGATTAAAGCGGCAGTGCTAAAGCCTGTTAG
TTGAGCGGAATCACTCAGCCATTGTTTTTTGCTGACGCACACGATCAGCTTTTTCATCCGGAGGGCATCGGGATGCCGAT
CCAGTTCCTGGGCGATCGCTCGGTACAAAGGAGCAGGTTCTGAAGGGGAGGGAATTGCTTCTTGATCTGGGATCGGGGCA
GACTCGGACGCTGAAATTGGAGCCGTTGGCAAGAGGCCAGGTTGGGGCAACGCTTTGGGCGGTTGATACAGACGGGCGAA
ACTCCGTAAGAGTGTGCTCGCTACCAGACTGTACTCGGCTGGTTTATTGAGAGTCTGGACAAATTTGGCCACCAATTGTT
GCAGGCGATCGACGGTAGGAGCCAGGTGATGTAACTCCTGTACCAGAGTCATTGAATTCACTGCTCCCAGCCGGATGGGA
TCGCTTTCCCACTGGCGCTTGCAGATGTAATAGAGCAATTTCTTGAGCCGATCGTACTCGTGATGATGCTCCAGATCCCA
GACAATCTGTTGATAGAGAAGTTGCTGTTCTCTATTTTCCGGGAGAGGGGTGACCCAGGATTGTAAATTAGGGGTTTCCG
GAAGCGTGGGCTGCTCCGTCTTGACTGCTGCAAAGGGTTGCTCTGGAGGGTAAAACCGTGCCGCTTCTGTCAGAATTTCA
TTGGCAACGGCATAATATTCAGCCCGTTTACTGAGGGTACTGACGGCTTTGGTCAGTAATTGTCTCGCTTGCTCAAAATT
AGAAGCTAACCCCAGAAATTCCTGAAATAAATTCCTCAGATTCAAGAGATTGAGTTGGCTTTCGTCGGTTTCCCACCGAT
TCTTACACACATAAAAGAGCAGTTTTCTAATGCGCTCGTGCTGCTGACTCTGTTCTAGCGTCTGAGCTGTTTCTGCATAG
GGATCGTCTGGAAGGTCATCGGGATGCAGCAGAACCTTGTAAGCGGGAACCACTTCTCGGATGTTCTTCAGCTCTCGTGG
CCCCAAATATTTTGTAGCCACTTGCAGTCCATGTTTGGCCACATCGTAGACCGTTTGAGAAATGCAAATTCCGCCGGGAT
CTGCCTCTGTTTGCAAGCGGGCCGCAATATTCACCCCATTGCCCATCACATCAGTTTCGGTGATATACATATCTGCAAGA
TGAATACCGATGCGATGCATGAGTGCATCATTGGGAAGCAGATGGCTCGCCGCCTCCGCGATCGCCCGCTGGATTTCGAT
CGCACATTCTACCGCTTTAACCGCACTGGAGAAACACATCAGTAGCCCATCTCCAGTCGTTTTTAGCACCCGTCCTTCAA
ACTCTTGGCAAAGCTGCCTCATTAATCGGAGATCGCGACGAATTAAGTCCAGGGTGTGGTCTTCGTCTACTGACATCCGG
GCACTAAAGCCAACACAATCCGTAAATACAACGGTGGTTAAAGTGCGCTGTCCCTTCAAATCTGATGTCAGTATCTCGTT
TTCCATGAGGGCTATTACCGGCAAACAGATTTCATCCCGCGTGAGCAAACTCCGATAACCAGAGCCACTGACGCTGACTG
TGTAGTGATAAGTCCAACTGATAAATTCGAGCGATCGCCCTGAGTATCAATAAGAAGCAAGGTTAGGCTAACTCAGATTG
AGCCACAAATACAAATAGAGAAAAACCAAATTTATCAGGAACTTTGATTCACCTATCTAGAGTGCCCTGTTGAACGGCAC
TTTGCACCTGTTTTTTAAGACTGCCAACTCAATCTGCGTTCAACCCCAAACCACGGCTGGCAAAGAGCAGCGGTAGTGAG
TAGAAAGCCACACAATTTTGCACCCTGGATTGCACACCTGGTAGAACACCCTCCATAGCCGTGCTAAACCCGTTCCAGTA
TCCTATCAACTATCAGCGATGAAAATACTTTCTATACGATATTTTATGTCGCGGAATAGCACTAAAATGGTTCTGGACTT
GGACCAGGTTTAAATTGCTGAAAGTTTGGCACCGACGGCAACTCTCGTATATGAGGCTTTGCTACAAAATCGCCCCAGCA
AATCATTTGCATTGCTTATACCAAAAAAGTAGTTTATAGAAATATCTGATGTAATTGATTCCCACAAGTTCGTACCTCAT
CAAGGCGGAGACATACTCCTGTTGGCAAACCAGTGATCTTGAGATTGGGTAGTTTTTTTGTTTGCCGAAAAATTACCTGA
TTGGACTCCGAGTAGGGTGAGTTAATTGAAAGACCTTTGGGCTTTCGTGTTACTGTGGCTTTGCCCTTCTAACCAGGCAC
TCAATGTTTAATGCGGTAATGTATAGAGGCCGTGGAGGTCTGGCTAGACTCATGTACAAAAACGTAATAAAATTCACCTT
TGATTTCCAAAATCTAAATTTTTCGCTGAGTTCGTCGTTCTTGAGGTATAGAGGCTAGTGGGTCTTTTCAGTCGCTTCTC
CCTTTCACGGGATATGGGTATCGACCTTGGCACAGCAAACACCCTGGTTTATGTGTCTGGTAAGGGTATTGTATTGCAGG
AGCCGTCCGTGGTCGCGATCGACCAGGATGATAAGGTTCCGCTGGCTGTTGGAGAAGATGCGAAGCGGATGTTGGGACGG
ACTCCTGGCAACGTGATCGCACTTCGTCCGTTGCGGGATGGAGTGATTGCAGACTTCGATACGGCGGAGTTGATGCTGAA
GCATTTTATCGCCCGTGTCAATGAAGGGAAGACTCTGGTTGCCCCTCGGATTGTGATTGGCATCCCCAGTGGCGTGACCG
GAGTGGAGCGTCGGGCCGTAATGGATGCCGCTTCTCAAGCTGGGGCCAGGGACGTTTACCTGATTGATGAACCCGTGGCA
GCAGCGATCGGCGCAGGACTACCGGTTGCAGAACCGACCGGAAACATGATTATTGACATCGGTGGCGGAACGACGGAAGT
GGCCGTTCTTAGTTTGCAGGGCACCGTACTGAGTGAATCGGTGCGGGTGGCGGGCGACGAACTGAGCGAATCGATTTCCC
AATATATGAAGAAGGTGCATAACCTGGTGATTGGGGAACGTACTGCCGAGGAAATCAAAATCACGATCGGCTCAGCCTAT
CCGATCAACGATGACATTCAGATGGATGTGCGCGGTCTACACCTCCTATCAGGATTACCCCGAACCGTGACAGTGAAAAG
TGCCGAAATTCGCGAAAGTATGGCCGAACCCCTAGCGGTGATTGTGGATGCAGTGAAGCGTACTCTGGAGCGGACTCCTC
CTGAACTAGCTGCCGATATTATTGATCGCGGGATCATGCTGGCTGGCGGTGGTGCGCTGCTGAAAGGACTGGATACACTC
ATCAGCCACGAAACTGGAATTGTCGTGCATGTGGCTGCTGATCCCTTAAGTTGCGTGGTGCTGGGAACTGGCCGGGTTTT
GGAGAACTTTAAGCAACTGGAGCGCGTCTTCAGTGGTCGTTCGCGCAATTTCTAGTCTGGCTTGCTGCGATCGCTGGCCA
TTTTTCAACCACTGGCCTTTGTGCTTACAACTTCAACTTCCTTGATTTCCCTTTGTTGTCCAGCCACCCCTTTCTTTTTG
CATGTTTACTCTGCGTCGCTGGTGGGATCGTCACCGACTACAGATTGTTCTGGCTAGTCTAGCCCTGGGTGCTGCGGCTT
TTCTGCGTCAAACTCATGGAGCAGTTCTATACGAAACCTACCAGATCCTGACTCGCCCCTTTCAACCGGATGTTGAACGC
AAGGTTGTTCTGGAAAACGCTCAAGTTCAGGAACTGCAGCAACGGCTCACTGAGTTAGAAAGTCAAAATCAACGACTACA
AGCCCTGCTAGGTTATGTATCCACAACCAAACAGACTGGTATTACCGCTCCAGTGATCGGTCGCAGCGCAGATCATTGGT
GGCAGCATGTCGTGCTGGGCCGGGGAAGTCAGGATGGCATAAAGGTTGGGTATATAGTGACAGCACCGGGAGGGGTGGTT
GGCCGTGTGATTTCGGTTAGCCCCAATACCAGTCGCGTGTTGCTGTTGAGTGATCCCTCCAGTCGGGTAGGGGTCACGGT
TAGCCGCAGCCGCAACATGGGTTACATCCGGGGGCAATCCTCCAACCGGGCCACCATGGAATTTTTTGATAAAGTTCCAG
ATGTGCGGCAGGGAGATGTGATCACAACATCTTCGTTAAGCCAGTTGTTTCCTCCAGGCTTACCCGTCGGTCGGGTGGAA
TCCATTAACTTGAGTAAAAGTCCGGCTCCTGAGGCCGTGATTGAATTGACGGCTCCTGTTAGTTTCCTGGAATGGGCAAC
GATTTATCCTCACACCGCTCCATCGCCATCCAATACTGTGCCTGGTGAACCCGCAAAACCCCGCCTATGAGACATGAGTC
CTTCCACGATATGCTCCAGAATCGGCCAGTCATGCGGGTGGTGGTTAACTGTGCAGTCACAGCCGGATCTGTAGTTTTGT
GTCTGCTACTTTCTCCGACTCGCTTACCAGGAATAGAACTGGCTGGGATCGGGCCGAATTGGGTGTTGATCTGGGTCGTG
GCCTGGAGCGTCAAACGAACGATGTTGCAAGGCGCACTGGCTGGGATCTCTCTGGGGCTGATTCAGGACGGAATGACTGC
GTATGCTCCAACTCATACCCTAAGTCTGATGTTGGTGGGAATTCTGACGGCGCGGTTGCGAAAAGAGCGGTATGTGCGCG
AGGATTTCATTTCGATTGCGTTGATTGCTTTTGCGATGGCAGTCGTCGCTGAAACGGTTACAGCGATTCAGTACAGTATT
TCTGGCGATCGCAGTTTGGTGGAAATTTGGAATTATCACCAACTGATTGCTCTGGGATCAGCCGTTTTAAGTAGCCTCTG
GGCACCCGTCATCTACTTTCCCCTGAACCGCTGGTGGCAATACATCCAGATGCTGGATCAACAAACTCAGGAAAAATATA
AATTATAAATTTTGAATTATGAATTCATAACTTCTTCCAGGTCTGCGGGAGTGTTGCAGTTAAACAGCATTTGTTGCTCA
CGCAGGCGGATGGACTCAACAGGGCTGAAGGCAATGGCTTGTACGGTTTCCTGGGCCAGCCATCGTTGAAAGGAACGTCC
GCCCTGTTGCATAAAGGTGTTTAATCGGGGGAGGCTATCCGCTCGATAAAAGCCGCAGAGGGGTTCCCAGCCTTGTTCGT
GGCGGGGGAGCAGGGCGGCGATCGCTGGCTCCAGGGCGTCCAGTTGTTGCATCCAGTGCTGGAGCAGATCGGCCTGTAAG
TAGGGCAGGTCACAGGCCAGCAGCAGCACCCATTCGGTTGGGATCACAGCCAGTCCCTGAGCGAAGCCGACTAATGGCCC
GTGGGGTTGAGGTTCATTAGACAGCGGTTGTTCCAAGACCAGTTGACACTGGGGAGGGAGCAGCGGCTGGTAGATCTGTG
GGCGAGGCGTAACAACATAGACCTGAGAGGTGCAAGCTAGAGCTACCTCGCAGGTACGACGCAGGAGGGGCATACCCTGT
ACCAGAATCAGGGCTTTATCCTGACCCAGGCGGGAACTTTGCCCTCCGGCCAGGACAATCGCGGTCAGGGAATCAACCAT
TTTGCGGCTCTGGCAGTTGCTGGCTGGGAATTTCCCGTTTCAGAAACACACTGTTGCGAATGGAATCTTCCAGTAGCTGG
GGAGGATCGGCATCAGGTTTCCGTTGCAACACTCGTCTGGCCCGCCATAAACTGAAGCCGGCCAGCCAGCTAATATCTAC
CAGTGCGGCATATAGCCAGCCATGATTTTTCAGGAAGTAGCGCCGCCGAGAATCGAACCAGTATTGGGGTAGCCGCCGGG
GTTGCTGATTCGTGGCTGTTACGCCTGTACTTTGCCCCAGAATGTGCATGATTCGGCTTTGGGGCACATACCAGCAACTC
CATCCGGCCCGCTTCGCCTGCAGGCAAAAGTCGGTTTCTTCGTAGTACAGGAAATAGCCTTCGTCCATTAAGCCAACGGA
TTCAAAGACCTCCCGACGCACCATCATGCTGGCTCCGGGAATCCAATCAATTGGTTGCTCGCGATCGGGAGCCATCGTCT
GCGGCACTTTCCAGCGGGAGAGCAGTTTGGTAATCAGGCCCAGCCGGATGCCGCCTTCAAATTCGCTGATGAAACTGGGA
AACCGAAAGGCATAAGGCCACGGTTTCCCATCGGCCTCCTCAAAACTGCTCCCAGCAATTCCCACGTCGGGGTGTTGATC
CATAAAGCTGAGTAATTCTTTAATTGCTCCGGGACGAATTTGCGTATCCGGATTCAGGAGTAGAAAGTAATCGGGTGGAT
GGGCTGCCTGGAGTGCCGGACGAACAGCGTAGTTATTGCCATAAGCAAAGCCGCCATTGACTGTAGATGGCATCAGGGTC
ACCCAATCTTCCCACCCTTCAGCCGCGATCGCGGCTCCAATCTTCTCAACGGAACCGTCACCAGAATGGTTGTCTACGAT
CGCGACCTGGATTCCTGGTACGGCCCGCACCTCAGGTTCCAGGGAACGTAGACCTTCAATCACCAGATGGGAGGTTCGGT
AATTGACCGTCACGATGAGCAAACGGGTGTCACTTTTTAACAAAATTTCAGCAGGCATAAACAGAATAATCGCTCAAATA
TAAAGTTGCCGGTTCTGGAATGGGGGATTACATTGCCTCAACGGTCTGGCTAGAACCATTTAAGCCAGGTTCTGATAGAG
CAGGGGTTGTAGTTTTAATGATTTTGGCTGGAATTCCTACGGCTGTTGCACCCGCAGGCACATCCTGGAGTACTACAGCA
TTTGCCCCAATACTGGCCCCATCCCCGATCGTTACGGCTCCAAAAATCTTGGCTCCTGCACCCACATTGACTCGCCGACC
CAGTTTAGGAGCTTCCAGGGGTTTCTCCAGGTAACGATTGCCCAGCGTTACGCCCTGCCGGATGATGCAGTCATCTCCAA
TCTCGCAGTGCCCATGAATGACGATCGCGCTCTGGTGTTCAATCACCACTCGCCGCCCCACCTTAGCGGTGTAGGGCAAC
TCGATGCCGTAGGTGTTGCGTACCTTGCGGAATAACATACGATACAGCACACTCAACGGTGCCCGTAGGAGTTTAGATGG
AATTCCCATGCGCCAGACCCCAAATCGGTATACTGCCACTGCCCTAAAGCCAGGTTTTGTCCAATCCTGACCATGAGCGA
TCCAGTCTTCTACAATTTGTTGCCACAGAGTGAGCGTTTCCGTCTCGGTATTTGAGTGATTCATTACAGACTGCAATTCT
TGAGACATAACCCACTACTATTTTTGACAAGAAAGCTTAAATTTGCACGATTTGAAACATTAGAATTTCTGACCTTACCC
CTGGAAAGGCACCGAAGGCACAGACCTCAAGGGGTGACAGCGAGGTGGACCTGTTTGCTCAACCGATTCAGTTTGAAAGC
CGCCGTCGCAACTTGCAACGCTTTCTGATCCTGCCCCCATTGAATGCCAAAGCCCTGTGACAACATTCCTTAGCTGAGCA
GCAGGCGGTGCTGCATCCGGTGCTCGCATTAATGCGTCGGTATCGCCCTGTGGTGTTAGGAGAGCGAGAGTTTCATAGTG
TGGCATTCGCGACTTGGTTGCGGCAAATGCAAGTCAACTTTGTCCTGCGAATGCCCAAAAGCACGACTGTACAGCAGTTC
CCGAATTCCCAATTGGAGCACCTGAATGAATTGCCTCCGGATCCAGGCATCGCTCACTATCAGATGCAAGTACAGGTGAC
TCAGCACAGTGATTTCTGGTTGGGACTGGATGGACGGCTATGGATTGATTCGATGGATTGTTGGGCTAACTGGGCACAGC
AACTAATGCGACTCAACCCCCAAAAACAGATTTTTTTCCTGCGAGGCTTAAAGGCTATGAGGGCCATCCAATCTACCTTC
TAGCTCCATTGTCACCCCTTGAAGGTTGAAACTAAATTGCAACGTGGGTGATGGTAGATCGACCGCAAGGGTATCCCTGT
GATGCATCATATAAGTGTATCGCAGATGTTCATTAGAGCATTCTGATGACAAGTAACCATGCAGATCCCGAATCGTAGTC
GGAAGGATGCAGCCATGACGATCGGCAAATCCCCAATCTGGACACCTGAATTACCCACATCCCTGCCGGATCATACGCAA
CTGCCAGAATCGGATGGAACTTTTGTGAAAAACTTTCAGGAACATCCCCAGAGTATCCTGCTCACCAACTCAATTCAGCC
GCTCTTGCAGCAACTGCATCCCGATGACCAATACTGCATTGGGCAGGATTGTGGCATTTACTGGCGGATTACGGAACCAC
CAGAGAAAGGGGCAGAAGCACCTGATTGGTTCTACGTTCCCAATGTTCCCCCGATGCTCAACGGTTTAGTCCGTCGTTCT
TATGTGATGTGGCAGGAGATTGTGGCTCCGTTAATTGTGCTGGAATTCGTTTCAGGAGATGGGCAGGAAGAACGCGATCG
CACCCCCTACAAGGGAAAATTCTGGGTCTACGAGCAAGCCATTCGAGTCCCGTTTTATGGCATCTACGAAGTCAGCAAGG
CCAGTGTAGAGGTTTATCACCTGATCGATGGACACTACAGTTTGCTGCCAGTGAATTCATCCGGGCGCTATGCGATCTCG
CCTCTGGGTGTGGAACTGGGCATCTGGCAGGGCCGTTATCAGAATCTAGACCTGCCCTGGCTCCGCTGGTGGGATGCCCA
GGGAAATTTACTCAAAACCGCTCTACCCCTTCAAACTGCTGAGCCGCCTCAGCACGAGCCGCTTCACCGCAGGTACGAGG
AGTCGGAAAAATCTTTGTAGGATTGGCAATATTTTGCGGATCAAACGCCTGCCGTACCCATTGCATAGTTTCCAGATCAG
TCGGAGTAAACATTTCCGGCATATAGCAGCGCTTATCGGCTCCGATGCCATGTTCCCCAGAAATACTGCCCCCTACCCGA
ACACATAACTTGAGAATTTCTCCCCCCAGTTCTTCCACCGTTTCCAGGGCACCGGGAACCGAGTTGTCATAGAGAATCAG
GGGATGCAAATTACCATCTCCGGCATGAAACACATTGGCGACGTTGTAACCGTAATGCTGTCCTAATCGTTCAATTTCCT
GCAACACATATTCCAACCTGGTACGGGGAATCACGCCATCCTGCACATAGTAATCTGGAGCCATTTTGCCCATCGCTGCA
AACGCGGCTTTTCGTCCCTTCCACAACGTTAGCCGTTCATCAGGATCCGTTGCCACTCGAACATGGCGTGCACCATTTTG
GTAACAGATGGCTTCTATACGTTTAGTATTCGTTTCTACTTCAATTTCTAAGCCATCCACTTCTACCAATAAAATTGCAG
CAGCATCACGAGGATAACAGTTAGTGGCAACAACATTCTCAACGGCGTTGATACTCATGTTATCCATCATTTCCATGCCA
CCAGGAATGATGCCCGCACTGATAATGTCGGATACGGTTGCTCCTGCCGCCTCAACGCTGGTGAAGTCTGCCAGCAACAC
GCGAATCGATTCGGGAACTTTCACCAGACGCAGGGTAACTTCTGTGGCAATCCCCAGGGTGCCTTCTGAGCCGACAAATA
CCCCCGTCAAATCGTACCCTGGCATTTCTGGAACCGAGCCACCCACATCCACGATACTGCCATCCGGCAATACCAGCTTC
AGTCCCAGCACATGATTGGTCGTTACCCCATATTTAAGACAGTGAACGCCTCCAGAATTTTCGGCCACATTGCCCCCGAT
CGAGCAAATGATTTGACTGGATGGATCCGGTGCATAAAAGAAACCCGCACCGCTGACGGTTTGAGTCACCCAACTGTTGA
TTACACCGGGCTGCACCACAATCCGCTGATTGTCCAGATCCACGTCTAGAATTTGCTTCATCAGTGCCGTGACAATTAGT
ACGCAATTTTCAATCGGTAAAGCCCCCCCCGATAAGCCCGTGCCCGATCCTCTGGCGATGAAGGGAATCTGGTTCTCGGC
ACAAACCCTAACGATCGCTGCTACATCTTCAGTTGTACGAGGGAGTACAACGATCGCAGGCCGCTGACGGTAGCTGGTTA
ACCCGTCACATTCGTACACCAGGAGTTCTTCTTTGCGGCGCACGACTCCGTTTTTGCCGACGATCGCCTCAAACTGACGA
GCAATCAGCGACCAATTGGTTTGAGTGTTGGGGGGAGTTGTCAGCATGGAATGATGGGAGTTAATCCTACACTCTGATCC
TATAGCAGTCTAAATAATCTTGAGCGAATATAGCAGCCCTAAATCAGTCGTGAGAGAAGAAGAAGTTGTGAGAGGCTTTC
CCTGCGGAAAATCTCTCACAATCCAGATAGGATTGCTATAGGAGGAAGTGAACTTGTATGCAAGGCAATGGAGCTATAGC
TCAAGCGTGGTGTAAAGTAACAATGAAACTGCGCAAAACAGAGGCAACCGGTAAACCTGCCACTGCCCAATCTTGTGAAG
TTCGTAGTCAGTTGCGCAGTTCTGGATCTGGACGAGGTTTAAATCTGTAGATATGACAAGGGGGCAGCATGGCGGGAGCA
GCAAGGTTAATCAGGAAAACGCAGAGCTTACTATTGGCAGCGATCGCCGCCTTGACGATGCCGCTTGACTCACCTTCAGC
CCTGGCTACCTCTCCTCTACCGATTGAAAGCAAGCCTTTTGCCACCTGGTGCTCTGCTCAAGCTTCCCTGGAGCCAGCCA
CAAAACACACTGTTAATGTGCTGTTACGTATTTCCGGTGCAACCGATTGTCAGCAGGCAGAAAAAACCTTGAGTGAACAA
ACTACCTTGGTTCTGGGCGGAAGCCAGATTTCTGACCTGCAGCCTTTAGCAGGTTTCAAAAATCTGCAAGTGCTGGTGCT
CAGCAATAATCAAATTTCTGATCTGAGTCCCTTAGCAAACCTGACCAATCTCACCTGGTTGGCTCTAGATACTAATCAGA
TTTCCGATTTGCAGCCGCTGGCCTCCCTCGTCAATCTGCAAACCCTGATCCTGGACACCAACCGCATTTCTGATCTAAGT
CCGCTGGCATCATTAACAGGTTTAGTCAGTTTGCTGCTCTATAACAATCAGATTTCTGACCTCAGCCCCCTGGCTGCGCT
CAAAAACTTGCAAGCTCTTTCTCTGTATAACAACCAGATCGCTGATATCAGTCCCCTGGCGGGTTTAACGGAATTAACGG
TGCTCTCTCTCTATGACAATAAGATTAAGGATGTAGCTCCCCTGGCTGCATTAACACAGTTGAAAACCTTGCTCTTATTT
GAAAATCAAATTTCTGACATTCAACCCCTAAGTGCTTTAACCCGGTTAGAATCATTAGCTTTGTTTGAAAATCAAATTAC
TGATCTCTCACCGTTGCAAACTCTCACCAATCTGAACGAACTGATTATTGGGAATAACCCGATCGCCGATGTTCACCCCC
TCAGTTCCCTCATTAATTTAAAGAAGCTGGCATTGTTTAATACCAGAGTAACGGATATCAGTTCCCTGGGAGCGATCGCT
ACCCTAACCCACCTGGATCTGTACAATACCCCAGTTACGGACACAAAGCCTCTGCAGTCCCTGAAGCAATTGGTTGAACT
CGACCTGCGCAAAACAGCCATTAAAGACCGCATCTGTCCGGTTTCAGGGGTGCAGGTTTGCCGCCTATAATACGATTTTG
GATTTTGGATTAGTACAACAAAGCGGAAGTCTACATACCATTCCAATCCGCCCTCATCCCCCAGCCCCTTCTCCCAAACA
GGATCCCTCTACCCACTTGGGAGAGGGATTTAGGGTGAGGGCAGATTCGTATACGAACTTACGCCATAGAGCACTAGCTT
TTGACGATCGCTCCAAAGTCCGCCAACAGGCGAGCATAGTTTCGTAATATACCCAGTAAGTTCAAACGGTTCTGCTTGAT
GTCGGGGTTTGGATCCATGACCAGAACACTGTCTGGCCCATCAAAGAAGTTGGCTACAGTCGGTGCGATATCAGCCAGAG
CCTCGACGAGCCTTTGATAATCTCGCTCTCCCTGCATCTGATTATGTAATTGTCCTAATGCCTTAAAAAATGCCTCTTCC
GAGGATTTTTCAAAGTATTTGGGTTGGATAACCTGAGTCGGATCCAGTTGAGTAGTTGCTAAAGTTCCCTGAGCCGCCAA
TCGTGAGGCTCGATTCACGGTTTCGTAAATGGTAGCGAGTGTACCGTTGTTGCGAATAGATTGAAGAAACAGAGCACGAT
CGCGCACATCCAGCAGATCAACCAGCGCCCGTTGAGTGTACTCCAGATCATTTTCTCCCAGTACTGCGTTTACCAGGTCA
TAATCGATTTCTCGATCTTCTTGCAATAAAGTGCGAATGCGTTGCAGGAAGAAGTCTTGCAACTGTTGCCATAAGTCTTC
AACAGACAGCTTCATCACCGAGGCAAACGATCGCTCGAAGTTAGCAATCACCTGATCCAGCAATTGAGCCAGATTGAGGG
GCAAATCGGCGGCCCAGGCAATATTGACGATCGCATTGGCAGCCCGACGCAGGGCAAAGGGATCGGAGGAACCACTGGGA
ATCATCCCCAAACCAAAAATACAGACCAGGGTATCCAGACGATCGGCAATTCCCACCACCTGTCCGGTGAGAGAAGCAGG
CAGGCGATCGTTAGCTCCCCTCGGCTGGTAATGCTCAAAAATGGCATTGGCAACTGCTTCCGGTTCGCCACCCACCAGCG
CGTATTTCTGGCCCATAATCCCTTGCAACTCTGGAAACTCACCCACCATTTGGGTCACCAGATCGGCTTTGCATAAGAAG
GCAGCGCGTTGAATGTGAGCGCGATCGCTGCCCGTAATTTTCAATTGATCGGCAATCAAATCGGCGACCAGGCCAATCCG
GTCTACCTTGGCTCTCACGGAACCCAGATCTGCCTGGAAGGTAACAGTTTCTAATCTCGGTAAATAGCTTTCTAACGGAA
CAGCGCGATCGGCTTCAAAAAAGAACTTACCATCGGATAAGCGTGCCCGGATGACGCGTTCATTGCCTTCCGCGATGATC
TTGGCCTTCGCCGGATCGCCGTTGGAGATAGTAATAAAATAGGGCAGTAACTCATCGGAATTCGCCTGTTTCAGCACCGG
AAAATAGCGCTGATGGCTTTCCATTTCCGTGATGATTACTTCCGACGGCAATTCCAAAAACTCCGGATCAAACTTGCCAA
TCACCGGAGAAGGGGATTCCACCAGATTTGTGACTTCTTGCAACAAAGCGGGATTAATCACTGCCACACCGCCCACTTCA
GCGGCACTGGCTTCAATTTGTTGCCGAATCAGGCTTTGTCGCTTAGCTCTATCTACCTGCACAAAGGCCGCATTCAGCAC
ACTGACATACTCCTCCGCGTGAGGAATAATCACTGGCTCCGGGTGCAGTACACGATGACCCTGAGAAATGCGATCGCTCT
TACAGCCTTGCGAGCCGTTCATCAGTTCAATTGGCAAAACCTCACTATCCAGCAGGGCAACCAGCCAGCGAATCGGACGG
GGGAAGCGCAAGTCACCATCAGCCCAGCGCATAAACCGTTTCCCTTCCAGGCCCGTAATCCATGCGGGAACCAGAGTTTG
GAGAATATCGGCAGTCGGTTGGCCAACGATCGTCTTGCGAATAAAAACAAAATCGCCTTTCTCCGTGGGGCGAATTTCCA
GATCGGATACGGCCACTCCCTGCTTTTGAGCAAACCCTACTGCAGCTTTCGTCGGTTTCCCATCTTTAAACGCAGCCTGG
GCGGGTGGCCCCTTCACCTCTTCTTCCTGATCAGGCTGACGCTCTGGTAAACCCCAGATCAGCACAGCAAGCCGCCGGGG
AGTGCCAAAAAATTCCACATCTTCTGGAGTCAGGGAATGGTCAGCGAGACTTTTGGGAATCCGCGATCGCCACTGCTCCA
GCGCTTCATCCACAAAATCTGCTGGAAGTTCTTCGGTGCCAACTTCTAATAAAAATGTCGCCATTACTTACCCTTAAGGC
CAGATTCGACTCAACTTACCTAGTGTACCTGCTAAGGATAAAGTGGCGAGTTTCTCCAAGACCTCTTTAAATCGAATAAT
GCAAAGGGAAAGCTCTGGCATCTTTGGGTTTGACAAAGACTCGCTGATTGGGCTGCAAGTTCAGTTCATCAAACCGTTCC
CGACTGAGGTGGGCTGTGACGACCTGACCATCATCCAGGGTTAACTCGGCCTGAATTTCCCAGCCTAAGTGGATAATCCG
ACTGACCCGTGCTGGAACCGTTGCTTCTGTCGATTTGGTTTCGATTAAAATATCCTGAGGCCGCAGGAAAACTTCGGGGT
GGGGAGAATCGAACCCGTTGGCCTGGAAAATATTGGAGCTACTGGGTAATACATTCACTGGGCCAATAAAGCTCATGACA
AAGGCACTGGCTGGATGATCGTAAATCTCGGCGGGGGTGCCAATTTGTTCGATCTTGCCTTTGTTCATGATCACGATTTC
ATCCGCCACTTCCATCGCTTCTTCCTGGTCGTGAGTTACAAATACAGTGGTGACATGGACTTCATCATGGAGACGGCGTA
ACCAGGCTCTCAACCCCTTACGAACCTGAGCATCCAACGCGCCAAAAGGTTCATCCAGCAACAGGACTTTTGGTTCTACA
GCCAGCGCTCTGGCCAGAGCCACCCGTTGTCGTTGTCCGCCGGATAGTTGAGACGGGTAGCGATCGCCCAATCCCTGTAA
CTGCACCAACTCCAGTAATTCGTCTACCCGGGCCTTAATCTTTTTCGCAGGGGTTTTTCGCAGTTCCAGGGCAAAGGCAA
TATTTTTCCGCACCGTGAGATGCTTGAATAAAGCGTAGTGCTGGAATACAAAGCCAATATTGCGATCCTGCACACTCTGG
TAAGTGGCATCTTCACCCGTCAACCAGATGCGCCCAGAATCTGGGGTTTCCAGACCAGAAATTAAGCGTAACAGGGTAGA
CTTGCCGGAACCTGAAGGCCCTAACAACGCTACCAGCGACCCACTTTCAATTTTCAAATTAATATGGCTAACAGCCTGAA
AACTACCGAACTGCTTCGATACATCCTCAACGACAATACCCACAGCACCTAACCTCAATACAAGCAGAAGGTAACGGGAA
GCAACAAAACCCCACTTTTTTGATAGGGTTTTTGTAGTTTATAACATAATGACGAGTCGAATCCTTTAAAGTCAGGCTCT
TCTAAAAACCTTTACAAGACTGAGAGTTCCCCCTGCCGAATTAAGAGCAATCCCCTAAAGGCTACCGTGTACACACAAGT
TATTCAGACGTGGCTGTCACCGAAATCCAACCGTTACCCCCAAACTCCTGACTTGGGTGGCAGCCCCCCAACCCCCCACT
GTGGAGGACGGCTGTGTCCCCCCTCCAGAAGGGGTCAGCGGTGATCTATTCAAGCCCCTCGTAGAACTCATTCAGCGGTT
GAGCCTCTATCTGTGGCATCCTACCAGCCAACCCTTGTGGGGAGGGGGGGAGATCAACCGCTTTAGCTCAATAAAATTAA
ACCAACCAGCCCTGTGTAAAGAGTTCATGCACTACAATAGGAAGGTTGTGAAAAATTGAACCTTTCAGGCTATGGCTGTT
CCTAAGAAGAAAACCTCTAAATCGAAGCGAGATATGCGTCGGGCAACCTGGAAGCGGAAGGCGCAGGCTCAAGCTCAGAA
AGCCCTGTCGATCGGCAAATCCATTCTGACCGGACGGGCAGAAGGCTTTATCTATCCTCAAGATGAAGAGGATGAAGATG
AGGAATAATTCCTCTGGACAGAGGGACTCGCTGAATCGGCGTTCTGGCTCATAAACAAGACCTGGCAGCGATGTCCCAAA
TTTCTTTATGGTCAGGTGAATGACATTCCCCTATGATCAAGATTCTACTGATTTAGATAATTTAGATGGGGATTCAAACA
GCCTTCTAAAAGAGGGTTGCTTATCTAATTTTTTATTATGGAAATCGGTTTCACCTGAACAGCTTCAGCAGGTATCTCCA
GCCGCACTGGCCTATTTAGGAGATGCTGTGTTTGAGCTTTATATTCGTTCCTTGTATTTAATCCCACCGAAACGCATTCA
AACCTACCATCATCAGGTTGTGGCTCAAGTCAGGGCAGAAGCACAGGCCCAGCATCTGCGATCGTTACTTCCCCACCTGA
CCCCTACCGAGTTAGCTGTGACTAAGCGGGGACGGAATGCTGCTACCGGGAAGCCCAAACGTATTGATCTGGAGACCTAT
CAGCAAGCCACCAGCTTAGAAACATTGATCGGATATCTCTATCTTTCCGACCCCCAACGACTGGCTTATTTGTTTAGCCT
GATAGAGAGCGAGCTAAACCCTTCACCTTGAATTCCACACCCTTCATTCCATCCCGGTAATTGTTATGAAAGATCAAAAG
CGGCCCTCCGATCCCCAGCGTCGATCGCGGCCTGAACGCCGTTCCGATGCATCCCGGCCACATACTTCTGCCTGGTCTGA
TGAAAAACGTCCAGCATCAGGACGGTCAGGCAATAAATCCGCTCGTTCCACTAGCCGCAGTAACCGGGACGACTTTGACT
ATGAGGGGGAAGAACGGCCCTACCGCAGCAAAGACAGCAAACGCTATCCAAGAAGAGACGAGAAAAGAGACGATCGCCCT
TACCGGGACAAGGACAGTCGATCCTACCAGTCACGAGACGATCGCCCTTACCGCGAGAAGGACGGCAGACCTTATCAGAA
AAGAGACGATCGGCCTTACCGGGACAAAGACAGCAGACCCTACCAAAAAGATGATCGCTCTTATCGGGACAAAGATAGCA
GACCCTATCAGAAGCAAGACGAGCGGCCCTATCAGAAAAGAGAGGAGCGACCTTATCGGGACAAAGACAGCAGACCCTAC
CAGAAGCAAGACGAGCGGCCTTACCGGGACAACGATCGCCGTCCGCCAAGATTTCATGCCAGCGATCGTGATCGATCTCC
AGCCCCTGAATCTACGGCCATCACCGCCCCAACTGTTGAGGAAACAGAACTGATTTACGGTCGTCATGCCGTACTGGCGG
CTCTGGAAAATCAGCAAAACCTGAATCGGGTCTGGATTACTCCCCGATTGCGCTACGATGCCCGCTTCCATACCTTGTTG
CAACAGGCGAAAGCCAATGGCACAGTCATTGATGAGGTTGATCCCCGTCGCTTAGATCAAATTACGGAAGGCGCAACTCA
TCAAGGGGTGGCAGCGCAAATCGCACCTTATGAATACGTGGAGTTAACGGAGTTAATTCAGCAGGCGAAGGCCAAGTCTG
AACAACCTGTGATTGTAGTGGCCGATGGCATCACTGATCCCCATAATCTGGGAGCGATTATCCGTACTGCAGAGGCGATC
GGCGCTCAGGGATTGATCATTCCGCAACGGCGGGCGGCTGGGATCACGGCTACAGTGGTCAAAGTGGCTGCAGGTGCATT
AGCGACATTTCCGGTGGCCAGAGTGGTGAACTTAAACCGTGCCCTGGAAGCGCTGAAGGCAGAAGGATTCTGGCTTTATG
GGCTGGCGGCAGAAGCTGGCCAATCGATTCAGAGTGTGGAATTTACGGGGGCGATCGCCCTGGTAATTGGAGCCGAAGGG
GAAGGGTTGAGCCTGATGGTAGAACGAACCTGTGACGCTTTAGTGTCGATTCATCTTGCTGGTCGCACTCCCAGCCTGAA
TGCATCGGTAGCGGCGGGAATGGCACTTTATGAAGTGTATCGGCAACGGCAGTTTAAACCCCTCCAATTAGATAGATTTC
AGTCAACCTGGTTGAAAAAAGGTGAGGTTGCAGAGTATAACAAATCATGAAGTAAGAAATTGCTGAAGTGGATTAAAGAC
ACATCGCCCTCACCAAGCTGCGAATAAATTTTTTGAGAAAGCAATGCAGGAACTTTTCACTCGTTTGATAGACCTTGTTG
GGCTTGCCTGGTGGGTTGAAGTTAAAACAGAGTCACCCCGCTGTATTTACTACTTTGGCCCTTTTCTCACGGCTGATGAG
GCAGAAGCTGCGAAACCCGGTTACGTAGAAGATTTGCAGCAGGAAGATGCTCAAGGAATTGAAGCGGTGACGAAACGCTG
CAAACCAGTACAGTTGACAATTTATGATGACGACTTGGGGGAGCTTCCAAGTAAAGTCACTCCCTCCTTCAGCAGTCCTC
TGACTTAGCTGAAACAGGTAGAGGCTTTACGAATTTCTGAAAGTCAAATTTAGTCAGGTTGAATGGCACTTGCCAATATC
CATTCTCCTGACCCATTGAGCATTCCAGTAATGGCTATGGTTTGGCCATTCTGCAGGTTTTCTAGAGCTTGATTGATCTC
CGATCGCAGCGTCACGATCGCGAACCGCTGTCCTTGCAACTCTGTCGGTTCGTGGACAGTCAAAAGATAGTCCTGGGTGC
GTTGTCGGGTGAAAGTTCCAGTTAGCTTCTGTTGGCTGTTAATAGATTGCTGCCTTGATTGTAAGGTGCCCGTGTTACTG
ATGTTTCGGGAGGTTACAGGTTTGTCAGGACAGTAGCCACTAGCAGGATAATTTTCTGGGTGATCTAAATAATAGGTTTG
CCAGTAAAGCCAGTCAGGATGGTCGGGTTCCAGATTGAATAGGGGGATCAGGGCAGCGGCAGCGCTGGGATCCTGTAACA
AGGCTTCCTGGAGCGATCGCACATTTAACTCTCGCGGTTGACAGCCCTGTTCCACACAGAGAGCCGCAGCCATACCTGCA
GCCTGCCCGATTCCCAGCACGACGGGTTGCAGGCGAGTCGCGCCATTGGCGATATGGGACACAGAAATGTTTTTTTCACA
CGCTAACAAGCCGTCGATCGCGGCTGGGATCAGTGCGCGATAAGGAATGGTAAACGGCGTTCCTGTCCAGCGGCCTCCCC
AGCGAATCGATTTGGGTTGCAGGTGAATGTCGCCACTAGGATAGTGATGATCATTGGCATAGTTGCCAATCGCGATCGCA
TCACAGAGGTTACTCGCCTGCAAACAACCTGCGGCTGAAACGGAAATTGGTAAAGCGGCAACCTGGCCTTTGGAGATCGG
CAGTAAATCCTGTTCGCGAATGGTTGTCAGTCCTTGCAGACGGCGGCTTTCCCGGTAGTAGGGATGTAGCGCATAAGCAC
CGCCGCCGCGGGAATTTTGGATTTTGGATTTTGGATTTTGGAGTTCAGGAAGGGTGGGGAAGATATCGGTAGCGAGGCCG
TAGCGCTGGCCCAGGTGGGTTTGAATGTAGCGGGCAAAGCTCTGGGTATGCCAGCGGGCTGCTTGCAGAAATTGCGATCG
CTCCTCTGGACTGCCGATTAAACGCTGAATGCCTTCACCATAATCATTGCCGCGAATGGGCCAATTGATCATGAAGCGGT
TTCCCGGCAAGCGCCCATAGTTGAGAAATTTTTCGCCTCCGTAGTTATCCCAGGCTCCGGTAAAGCGATCGCTCTGCTCA
TGGGGTGGGGCTGGGATCAGGGGAGCGGGATTGTCGGCTCCGAAGTCCTGCAGGATCACGACCCAAGTGGGAGCCTGAAC
AGGATAGGTCTGAGTCAGCAGGTTGGGAGCGATCGGGGCACTGGGTTCACCAAATTCGGCTTGCAATTCCCAACCCCAGC
GATGCGGGATGTCTCCCAGGGCTAACAGATCGCCCAGTTCGGTGCCATCCAGGACAATCTGAGCGTATACGGTGAAATTC
GGAAAGCGGACTCCGGTGACGCGATCGGCTTGCCTCAACACCTCCAGGGGCACCTGTCCAGCGATCCACTGTAAGTTGGG
TAACTCATTCACCCAGTCCTGAAAAATCTGAGCACCAACGCGGGGATCGTAAGTAAAGAAACTGACCCAAGCGTGATCTA
AGCCTCCCGGTTGGCGCTGGCGCAACTGTTGCAAATAGGCTCCCCAGATTCCCGTTTGCCATGCTTCCAACTCATTGCCG
TCTGGAGCGACGACTCCGGCACTGGTAAGCATTCCTCCTAACCAGGGAAACTCACTGACCAGCAGCGTTTTGGCTCCTCG
ACGGGCCGCTTGCAGAGCCGCCGCCGTGCCGCCGGTTCCACCTCCCACAACCAACACTTCTACAGTCAGATTTTCCATAC
TCGCCTGCCTTCAGTCGTCCAGCCTTAGATAATACGGTACGGTGGACATAGAGAGAGGTAGGAATTATGTCGTCGCGATC
GCTTGCATCATTTAACGCCAGAATTGCCGAATCTGCTGAACTCCAGGAACGGCTCAACAGCATTCAATCTCCTGGCGAAT
TGATGGCCCTGGCGCAGGAACAGGGACTGGAACTCACTCCGGAAGACTTCCGAGAAATTGCTCAAGCCGCCTTTCAACAC
TGGATCACGTTGCTGGATGCAACAACTCGCGCTTTTTTTGAACAGGCTCAATCTCTGCCAGAATTGAACCAAAAACTGAA
ACAGTGCCAGTCTCCCGAAACCGCGATCGACCTGGCCAGAGAGCATGGTTTTGAGTTGACGATCACCGATTTGCAGCAAG
CCGCGATCGTAGCCCGGACCATCCCAGGATTTAGCTTTGAAAAACTCTGGTTTAAAAAACTAGGAATATAACTATTCCCT
GTCGCTATCAGGGCAGCGGCAGGGAATAGTAGCGCGAACGGAGATGCCTGGGTTCCCTAACCACAAACCTCGAACACAAA
ACTGGCTGCGTCCAGATCTCCTAGCTGAATTCCCTTCAGGACAACTCTCGTCTGAGAAACGCCCTCAAAAGAAACTACAA
CATCCTGACCGACTTGCTTCAAAACCAAATTATCAGCCGTCAAGTCTGCACCCCGAAATATTAGAGTGTCTTTCTCAGCA
AGATCACCTTTCGTGCCTCCAAACCCAGCAATAATTGCTTGTCCCGCTCCCTCAGCGAGTTCAAACATCTTTTGACCGCC
CACACCGGAGGGAACGGCTAACAGTAACTGTCCGCCTTCCACGTACCGTCCACCCAGAACACTGGTAGAACCAGGTGGGT
TAACGATCGTGTGAGCCTGAGCTGTGAACAGATAGGGACTGAATTGAGTTGCGTTGTAGGATTCAACTTCCACAATGCCA
GAACTTTCCCACTCACCTTTAACCAATGGCTTGTTGAATTGGGATCCCCCAGCATTTTCATCCAAAGCAAAGAGGCGAGT
CACGGCCTGAGTAGTGGGTGCGATGCGAAAAAGATGGCTTTGAGGAGAGGCAGCAAAAGCTGAGAAAAGACAGGATATGC
ACAATGATCGGTGCAGAGTGAAAAAACATCCTGTCTCTAGTGAATATGAATATACCTGCAACCCTGGATCTCAACCAAGC
CATTGAAACATTTAAGCAAACCATTGCCCCACTGCTGGCCGTGGGGGAAATTTCCAGTTGGGATGGAGTGGCGTTGAAAG
CACGGGAGGAGGCAATCCGCGCCGCGGCTCTGGTGCTAGCCGGCCAGGTGATTGCCCTGCTGCTGCACGAACTCAGTGAG
CATCCAGATAGCCAACGAGAAGCCAACCAACGGACCCGCTCATCACGAGGCTTCATGGCTCGCAGTCAAGGCAAACGCCG
GGTCAAGGTATTAACCGTAGGCAATGTCGTCGTTGAGTTCAAGGTGGGCTACATTCTCAATGGGGTCTCTCAGCAGAAGC
GGAAAGGCAAGCGGAAAGCCGGTCAACGGGGGCCATCCCAGGGACAGGGATTCTATCCCCTGCTGCGTTGGTTGGGACTG
GAAGAGCAAGTCAGTCCCCTGGTTTGGAGCGTGGTTGCAGCGGCAGGGATGCTGTCGAGGTCCTTTGCGCAAGCGACTGA
GCAGTTGCAGCAATGGGGCATTGAGTTGAGTGAGAAACGGGTGGTGCGACTGACCTATGGTTTTGGTCAAATCGGCCTGG
CGTTAACCGACCAGTGGCTGGCTCAGTTGCAGCAAGGCCAACTGCCCACTGGCCAGACCTTTGAGGGACAGAGAGTGGGG
TTGAGTGTCGATGGCGGGCGCACCCGGTTGCGATACAACAAACGGGGTAGACGACGGGCGACCAAGCGGCGGGGGTATCG
GGGGCATTGGCGAGAACCCAAACTATTCACCCTCTATGCCATCGATGAGCAGGGCCAGCGCATCAATACAGTCAAATTAC
CGGTCATTAATGACGGCACCTTTACCGGTATCGAAGGATTCATGAGCCTACTGGAGATGTATCTGGTCAAATTGGGGGTT
GTGCATGCCCAGCAAGTGTTGCTGCTAGCCGATGGCGCTCCTTGGATTTGGCACCGGATTCCCGCCCTTCTGGAACGCTT
GGGCCTGCCCAAAGACCGACTGATTGAGTTGATTGACTTTTACCATGCCAGTCAGCATTTGAAGGATTTTGCTGAGGCGG
CTTTTAGCAAAGCTCAAGTGGCACGGAAATGGTTCGAGGCGGCTCGTTCTAGCCTCAAACGGGGTAAGTTGGCGCAACTC
CTGACACAGATGCAGCAGATTCTGGCTCAGAAACACACGCGCCAACAACGCAAGGCAATGACAACCCCATTCAACTACTT
TAATGACCAACCCCAGCGCTTTGCCTATGGGCAGGTACAGGCAATGAATCTACCGATTGGCAGTGGAGCCATTGAGAGTC
TAATCCGCCAGGTGGTCAACCTGCGGCTCAAGGGAAATGGCAAGTTTTGGTTGCCTGAACATGCAGAAATTCTGCTTCAA
GGTCGCTGTTATTGGGCGGCAGGACGATGGGACACCTTCTGTGCTGAAATTTTGACTGCCAAACTCGATGCCAAGCGGCT
AGAAATTGTCGAGCCCAATGCGAGTGACTTAGCGGTGGCCTAACCTACCCATTTTTTCCGCTTGGCACCCTGAGTAGTTG
GGTCAAAAGACCAGATGCTAGCTTCCCGGTTTTCTGCCAGCATTAATGCACCGCCAAAGGCCGTTTCATCTTCCATCAAT
AAGACGTTGCCATTCTTATCAACCACTATGTTGTCGTAGCTTACACCTGTACCAGCCCCCCCTTTCAGCACCAGTTCAAA
ATCAGCGATCGGTGCAGTGGGATCGGCAGCATTCAGGCTAAAGCGATAGAGTCTGCCATAGGGGTTTTCTGCTTCTTCTG
GTGTCGTAGCCGTTCCACCAGCAGATCCCTGGCCCAGCTTATTCGTGGTGCCCGTAGTAACGAAGTAGAACGTGCCGGGA
TTGTTTGGATCTTCGGCAATATCCTCCAGGCGCTGGAAGTTGGTAGACCGTCCGGTGGCATTCACAAAATTGCTGAGGGC
GGTTCCTGTGGCTTGAGGAGTGCCATCTGGGTTGAATATGGCTGAGCGATCGACTTTAGTCCAACTAGCGGTTAAAGCGA
TATTGGCCGCAATTTGTCCTTCAAACTCTGCACCATCAACCCGCAGAACATACAAGTCCCCATTATTGAAGCCATTGGGA
TCGCTAACGGTCTTGCGCCCCACATACATATACAGTTCACCGTCCGCGGTATCTTCGGTAGATAGCAACACGGTCAGATC
AGAATTGGTAGGACGATACTGTGACGGTGCAATAATATTTTCCTTGGCGTAACGTCCTAGACCATCCAGGGAAAGGGCAT
TACCGTCCGGGGAAACCGCCCAACCCCGGCTATTGCCATCGCTTTCCTCAGGAGCAAAAAAGAACGGAACTTCTTCACCT
GTGCTATCCCAAAAGCCATAGCTGGCTAAATAGGCTGAGCAAAATCGGCTAAAGCTAAAGGCCGCTCCAGTTTCGCTGGT
ATATTTTCCGGTTTCCAGGTTAAGAGTGTAGGTGCCTGTACTATCGGTTGCGGTTTCAATCAGGTTTTTACCGCCAATCA
CATTCCAGTTTTGATCAAAGACATACAGAGAGACTCTGGCTCCTTGAATTTGTCCCGGAACAGTACTGGATATATCAGAA
AGGATGGGAGATCCCGAAGATGTCGCGGCTCCAATTTCGTGATTAACAAATACATAATTGTAGTTATCACGAGTATAAAC
ACCTAGCCCATCAGGAATTCCCACGAAGGCATAGGTAGCCGTGCTACTCGCTCGAAAGCTGGAAATTGTACCTTCCAGCA
AGGGAACTTCGTCTCCTACTGTAAGCAACGGTAGAGGCTGATAGTCAGTCGTCAAACTCGTGATATAGGGGCTAGCAAGT
GAAGATGTGGTAATCATAGATGTTGAATTCTTTCTGAACGATGTTGAATTCTTTCTAAACAACAGACATGAAAAGGCAAT
CCCTTAGCCTAAGAGGTGTAGACATAAAATTGCACAGAAGGAGTCTGCTTCCGTGCTATAGCATCCCAGGTAAAGGTTAA
AGTAGGATTTAATTTGAGTTAACGGTTGTTTTTTATACAATAGCTTTTGCATTACCTAAAGATTTCAGGTAGAAATGCAG
GCATAGAATCATTTTTTTTAATCAAACGATAAACATAAAACCGCACTCCTTAATGTAATGAGATCGAGAGATACTATTGT
TCATACAGCGTATCAATATTTCTATGAGCGACTATTGAGAAACCGTCCAAGTTGATTACCGAGGCTGGGTTCGCCGATTT
CGGCAAATTCATAGCGAGCACGCAGAATGGGTTTATTCACCTGAATCAGTGCTCCCAGGTTAATGGGAGTGGCGGCGACC
ACCAGGTCAGCCTCCGCCTGATTAATGGTTTGCTGCAAGCCTGCCAGTTGAGTAGCGGAATAGCCCATTGCCGGAAGAAT
AGCTCCAATGTGGGGATATTGGGTGTAAACAGCGGCAATTTCGGGCACTGCATAGGGGCGGGGATCAACAATTTCAGCCG
GTTGAGCCTGGGTTGTGGCCACATAACCTGCTCCATAGGGCATACCGCCGTGCGTCGTCGTGGGGCCATCTTCTACCACC
AGCACCCGTTTGCCTCGTACCCGATCGCTCTCCTCTAACTGAATTGGAGAAGCCGCCCGCACGATCGTCGCTCTGGGATT
GATGCTGCGGACGGTTTCAGTCACCTGCTGGACTGCTGCCGTTGCGGCTGCATTCACTTTGGCAATCACCACCACATCTG
CCATGCGCAACACGGTTTCCCCGGGATGATGAGTGGTTTCGTGACCGGGACGTAGAGGATCTACCAGAACAATGTGCAAA
TCGGGAACCAGGAAGGGGAAATCATTGTTGCCCCCGTCCCAGAGAATCATGTCGGCTTCTGAGGCGGCTTGCGCAACGAT
CCGGCTATAGTCTACCCCGGCATACACCACATTGCCGATCGCCAGATGGGGTTCGTATTCTTCCCGTTCTTCGATCGTGC
AATGAGCGGCATCCAGGTCGGCCAGGGAGGCAAAGCGTTGTACGGCCTGTTGGGCCAGATCGCCGTAGGGCATGGGATGA
CGCAGAACGGCCACTCTCAGTCCGCGTTGTCGCAACTGTTTGGAAAGCCAGCGAGCGGTTTGAGATTTGCCGCACCCCGT
TCGGACTGCAGACACGGCAATCACGGGAATGGGAGCTTTCAGCATGGTGTGAGTTGGCCCCAACAGGATGAAGTCAGCCC
CCTGAGCCAAAGCACGGGAGGCAACGTGCATTACCTGAGCATGGGGAACATCGCTGTAGGCAAACACCACCTGGTTGATC
GCGAACTTTTGACACAGATCTTCCAACTGTGATTCAGGCAAGATAGGAATGCCATCTGGGTAGAGCGAGCCAGCCAGGGA
AGCCGGATAGCAGCGATCGCTGATACCGGTAATCTGAGTCGCGGTAAAGGCCACTACTTCATACTCCGGATGATCTCGGT
AAACCTGATTAAAATTATGAAAATCTCGACCTGCTGCACCCAGAATCAGCACTCGGATGGGCGATCGATGATTTGATGGA
AGACTTTTTTGAATGGATTGTTGTGGCTCGTTCATAGTAATACCTGATTCAATCAAAAATATGGTAAGATGAATCTTATT
TTTTGCGTATAACAATCAAGTCAGTATCACATCCTTATTTAATCCAAAATCAAAAATCTAAAATCTAAATCTTGTCTAAG
TACAGAACCGTAGTTTCTCTGGTAGGAAAACGACCGTTTTCTTGTTGGACTTGGTTGAAAATCAACTTACTCGCTTGTTT
TTAATACCGTAATTAAATCTAAGCGCCTCAATTGATGATTAATAAACAGACCTGATAGCAGAGCCGCGATCGCAATCACA
CTAAAGGAAAATAGGTAACTGGCCTTGGTAACAATCAACGGAAAGCGGTAAAGTTCGGTGTTATAGGCGAGGGTGAGCAG
AGCGGCCAGACCATAACCTAAAGCCCACCCAACCGGAATCGCCGCAACTGTTAAGACGGCCTGTTCTCCTAACAAAACTA
CTGCAATTTGCCGTTGAGAAAAGCCAATGATTCGCAGGGTTGCCAGTTCTCGGCTGCGTTCTGAAAGGGAAATCCGGGCA
GCGTTGTAAATTACGCCAAAGGCGATGACGCAGGCAAAGATAACCTCCGTCACGTTCATGATCTGTTGACTGCGGGCGAT
CGTCTCTTGCATATGTTGCATCATGGCCTGCCGGAGAGAGACGCTGGCTACCGCAGGAGTTCGTTTCAGGAGGGAATACA
GGTCATCTAACTGACGCACATCCACCGCCAGAAAAGCGCCGGATATAGTTTCTCCTTCCTGCATCAGTCGATTCAGGGCA
TGAATATCCATATAAGCAGAAACGCCCAGCAGTTCATCGATCGTTCCTGCTACAAGTACGGTGCGAATTGGACGATCGCC
TTCCAGAACTTCCACCGTTAAGCGATCGCCCGGTTTCACGTGCAACAGTTCCGCCAATTTGGTCGTCAGCAGCATCCCAT
CCGGCGGGAGAGGAACGGGATTGAGATTGAGATCGACCAACTGCCGCAATTCTCCCTGCGGTTCTAATCCCAAAATGGCA
ATTTGACGCGAGCGATGGTCGTACCGTAAGCGGGCAGACACAGAGCGAAAAGGTTCGGCATACAGCACTCCCGGTAAGCT
AGAAACGTCATATCGGGCACGGGCAGAACGAGGTTGATTAAACAGAATCGTGACATCATCTCGCTGAATGATGCGAAATT
GCACATCCATCAGATAGTCCATGGCATCAAAGGAGAAGTGCCCCACCACTAATAGAGCAACCGCCAGGGAAATTCCGATG
ATAGACAGCACAGACTGAATCGGTTTACGTTCCAGATTACGGAGAATAATTCGACCCACAGGAGACAACCAGCGTTGTAA
CCCCAAGCGCTCCATGATAGTGCGGCGAAACTGGGCAGGAGGTTCGGGACGCATCGCTTCGGCAGGAGGCAGAGAGATCG
CTCGTTTGACCGCCGCAAAAGCCCCCAGCAAAGCCGAACCAGCACTGATCAGAATGGCGACGATCGCGGTTCCCGGTTGT
ACCTCATACTGCAACAGGGGAAAGCGGTAAAACTCGGTATACAGACGGGTTAGAGAAGAACCCAACCAGAGGCCCGTAAG
GGTGCCGATCGCCGTTCCCACAAACACAATCACCAGCACCAGTTTGAGAAAGTGACTACCGATTTGCCAATTGCTGTAGC
CAAAGGCTTTCAGAATAGCGATCTGATCGCGTTGGGTGCTGATTAGCCGGGTCAGGACAATGTGCAGCAAAAAGGCTCCA
ATGCCCAGAAAAATTGCGGGTAGGATCATTGCATGCGCCTTAAGCTGGGTAATCTCGTCGGATATAAAGCGATGGGAAAT
CTGATCCTTGCGCTGAATCGCCCCAAAGCCACCGTAGGGAGTCAGGAGGCGATCCAACCGAAAGATGACATCGCTCACAT
TCGCTCCTGGACTGAGGGTTAAGGCCACATCGTTAAAGGCTCCATCCATATCGAAGGCCGTTCCCACCGCTTTCTGCCCC
ATCCATAGCACCCCGAATCGTTGATTATCGGGGAAAAAATCTCCAGGGCGAATTTCATACACATACTCTGGAGAGAGGGC
AATGCCAACAATTCGCAGCGATTGCCAACGACCGTTGATGATGGCTCCCAAGCGATCGCCCAGTTGCAAATGATTGGCGA
TCGCAAAAGCTTCACTGACCAGCACTTCGTCCGCCTGACCCGGTTCGATATAGCGTCCCTGTCGCAGATACAAATCATTT
AACATAAGGCGTGGGGTTTCAGGAATGGACACCAACCGTCCTGTGGCAGGCTCTCGATGACCGGGAATATCCAGAGTAAC
TTCCATGACAATTCGGGTTTGTACCTGCGCCACACCCGGAATGGCACGAATTTGTTCTATTAGAGAATCTGGTGCCCGCT
TCAGTTGCGCAAATACCTGAGCAAAACGGTACTGGTCGTAATAGGCCGCCTGGGTTAGTTTCAAGGATTGATAGGTGCCA
CTCATGGCAACGAAAATGGCAATGCCACAGGCGACGATCAACGAGATCGCCAGCACCTGTCCCCACAAATGCCACAAATC
CCGGATCAGTTTTTTATCCAGTGCCTGCATAGTGATCGACTTAACTCACCTATGTCCTACTTTGCCAGCAAAACATGAGG
AACTTGTGAGGGGGACGATCGGGCGATCGCCTGCTTTCACCCGCCTTTCCAGATCTGGCACTAAGCATTGATTAAATTTT
TGCTGCGGGGAAACAGAGTGTGATCGCCTTAGATTACCTTCCAACAAAAACCAGGTTGCATAATCAGGATGTGGCAGGCG
ATCGCGTCGCACAATCAAAGCTACCACAACATCAAAGCTGGCAGGATGGGTTAGTGGGTTGGCGTTGAGTATAGCGAAAA
CCAACAAAGAATAGCTCAGATCTTGCACCTTTCCCAATCAGCCGGGTCAGGCAAGGATTTGAGGACAATTTCAAACCCAT
ACTGTGCGGCAATATCTGCACTCATTCGGATCTGTTTGAGGAGTTGAAACCAGACAATCGAGGGCAATAAAGTTTCCAGT
GCCAAGCGACTGGCCGTTTTCCACTCCAGCACAGGGGGCAGTGAGCATTGCTCAACCCAGTGCGCTAACAGATCAGCAAT
CAGCGACAGAATCAGCCAACGATACCCCCCCCAACTTGGTTGCTTGGCCAAAACAAGGCAGACCAAACTGATGTTGAGCG
GTTTTGAAAAAGCCCTCAATGGCCCAACGTTATTGAGAAACTCGCCTGACGGGTGGTTCGAATTACCCCACGAGTAGACC
AGTTGTAGCGATTGAGCAATCGACTTAAGGAACTGGCAGATTTAACGGAGGCATGAGCAGGCAATGCATGACCTTGAGCG
TCTAAAAACAGTCCCAATAGAGCCTTGAGACTGGCTTTTTGATAGGCACTAGGCATCAAGCAGAGGAGGCTATACACTAG
CCCTTGGGCGTGTTGAAGAATGGTTTCCATGACCGTCTTCTGAATTGTTTTTACTACGCCCTTTCTTTCAGATTTTGGCT
CCTTTGGCAACCCTTACTGAGAATGGTGCAAGATCTCAGTAGAAGCAGTTTTGCCCTGCTCCCTGTGCTCCCTACAGGCT
GAGTGCGATCGCGCCATCCCTGACACTCATGGAACAAGTGTTAACTATGAAGAGTATGAAGAACTGTTCAAACACCTGGG
ACAGGGACGACATCAAAGCTGTGTCGTGTTAACCAGTCGCGAAGTACCGAAACGAGTGCAGCAACTGGCAGGCACTCAAC
TCTCGATCCGGGTCTTCCCCGTGTCAGGATTACAGCCGGCACAAGCGCAACAGATCTTTAGTACCAGAGGCGTTTTTCAG
GGAAGCTCATCGGAGTGGAGCCGATTGATTACCTATTACGGTGGCAATCCTTATCTATTGGAGAGTCTTGCAGCCACAAT
TCAGTATCTATTTGATGGTAGCCTGACAACATTTTTCGACCACAATGTTCTGATTTTCGAGGATGTTCGTAAGTTGCTTG
ATCAACAGTTTGCTTGCTTATCTCCCCTAGAGCAGGAAATCATGCAAGTCCTTGCCACTCAGGATATGGCCTGCTCCTTT
GCCCATCTGCGATCGCGCCTTTCTGCCATCCCCACAACAGATTTGTTAGAAGCACTGCAATCTCTGAAAGCTCGATCGCT
ACTTGAAAAAACAACTGCTTATGTTTCTCTGCAACCCCTACTGCAAGATTATCTCAGGGAAAAATATCTAAACAACGCAC
TATCCGTCTCTAAGGCCACCCCTGAATTTAAGACATTCACACCAGTTGCCCAGCGTTATTAGTTTTCACGGTGAACTCAC
CTGCTTTCTTTCCATCTGTCCTGTCTGTTGCAGGCCGTGCGTGCTTTTGAAGATGGCATCATAAGTTTAGGGTGAGTTAG
CGACAGTTGTGACGGAGCAATTTCCATTCCAGGTTGTAATCATTGGAGGCGGGGCAGCGGGGTTCTTTGGAGCGATCGCC
TGTGCCGAAGCCCATCCTGAAACGCGGGTGATTATCTTAGAAGCAGCCCATCAGCCGTTAACGAAAGTCAGAATCTCCGG
TGGTGGCCGTTGCAACGTTACCCATGCCTGTTTTGATCCGGCTCTCCTGGTACAAAACTATCCCAGAGGAGGAAAAGCCT
TGCGAGGAGCCTTCAGTCGCTTCCAGGCTAAAGACACGGTGGAATGGTTTGCCGCCCACGGGGTACGGTTGAAAACCGAG
GCCGATGGTCGGATGTTTCCGGTAACAGATGATTCAGCGACGGTTGTTGCTTGCCTGGTTCAGTCGGCCAGGAATGCAGG
CGTACAAATTCGGACTGGCGTTGCCGTCCAATCGGTGACAAAGCTTGATGATCGGTTTCATCTGCGGCTCAAATCGGGGG
AGGTGTTGCCAGCCGATCGGCTGTTACTGGCTACGGGCAGCAATCCAGCAGGCTATGCGATCGCGCGATCGCTGGGGCAC
ACCCTCGAACCACCAGTTCCCTCTTTATTTACGTTTCAGATCAGCGATCCTCGTTTGAGCAATTTAGCCGGAGTCTCGGT
GGCCTCGGCTCACCTGCGCTTGCAAGTGGAGGATAGCCCCAGCCTGGAGCAGACTGGCCCCGTGCTGATTACTCATTGGG
GCTTAAGTGGGCCAGCCGTTCTCAAGCTTTCTGCCTGGGGAGCCAGACTGCTTCATGACCATCACTATCAGGCTTCCTTG
AGAATTAACTGGGTGTCTCAGATTAATCCAGAGAGTTTGCGGCAGCAGGTAGTGGCCGTTCGTTCGCAGTTAGCCAAAAA
ATCGATCGTGGCGAATTGTCCCATTCCGATTCCTCGGCGATTGTGGGAACGGTTAACAGCGGCGGTGGGAATTGCACCGG
GCGATCGCTGGGCAGAGTTATCCAACAAAGCTTTAAATCAATTGCTGCAAGAACTGACCCAGGGCCAATTTCTGATCCGG
GGTAAAGGAGCCTTCAAAGAAGAATTTGTCACCTGTGGTGGTGTTCGTTTGCAGGAAGTCGATTTTAAGACCATGCAAAG
TCGCCAATGTCCCGGCCTTTACCTGGCTGGCGAAATTCTGGACATTGATGGCGTAACGGGTGGCTTCAATTTCCAAAGTG
CCTGGACAACCGCATGGCTGGCAGGACAGGCGATAGGAAACGGCCAGCGAACCTTTTGAATTCCATGCCCAGTTCAGGTT
GCGAGGAGGGATACCATCGCACCCTGGAGAGGCGGTCGGTTAAACCCGTCTGGATTTATCGGTAGGCGAAATAGACGCGA
GCATCAAAGCCCTGCGATCGCAGAAAATAGCTCTGGGATTGAGCCGCATCATAATCTCTGAAACTGCCAGCATTGATGAA
CTGGCCTGGTAAAGCCGCGTCTCGAAACGCGCCAGGAACAAACTGTCTTACCCAGGACAACTGATTGGGCAAATTGCCGC
CTATTGGGGGAACCACCACGACGTAAGGGCCACCTCGCCAGCCAGCAGGGGGAGGAACAGGGGGAGCAATACCAACCGGG
GGATGAACGGGACCTGGCCTACAACCACCAAAGCTGCCTGCAACGTATTCTGTAGCCACCCATCCCCCCGTGGTAACTTG
TCGCCAGGTATAGCAATTGGCTACTACAGGTCTGCCCGTTAACTCCAGAAACGCGCCATCTGGGGCACCCCCAATAATTG
GGAAGTGCAGACCGGGGCCAGAGCGAATATTTAAGCCAATCCCACTGTTGGTGGATACCACGCCAGTGCGATCGGGGGGA
GTGCTTCTGCGAGCTTCGGGATAACTCCCACGTCTCCAGTGATGGCGGCTTTGAGCCAGGGTCTGATCCGCATGAATGCC
CAATCCCAAAAGGGCGATCGCGGCACTCAAAAAAGTTAGCCCAGCCAGTGTTGGAAATTTCCAAACTTGATGTTTAATGG
AGCAGAGTTGCCCCACCGAAGTGGAATCTTGATGTGCAGAAGCAGACTGCACAAAATTAATAGGTTTCATATTCAAAAGT
GAGGTAAATAACACAGGAAGCCACAACCCTATTAAGCAGATAACAGGAGAAGAAGCTATGTTTTAAACGTAACAGAACCC
CATATCATGTGCCTAGAGTGGAAAAGCAATTCATTCTTGTTAAAAATCTTAATAATCTACTTTAGGTGCCCTATTGTCCG
GCTATTTCGCTATCCGGGCGATCGTTTTTTGGTTCAAAATTCAGATCTAATTTTTATGTAGTAATGCTGAATGTGACCAC
TTGCATATTTATGTACTAATAGACTCATATTTATGTACCAGGTAAGTCATATTTACATACTAGATAGTTAAGCTCAACCA
ACTTCTGGATCTGGTTGTCATTGGTCATTGGTAGAAACAGAAGACAGATGACAAAAGACAAAAGACGGTAAAACAAGTAG
CCTATTCGTCCATTGGCCAGTTCTCTCACGATCGCCTACGACCATCCCAACGGCACTCTGTTTTGTGGAGACTCATTAAA
TTGGTTACTCACCCTACCGGATGAAGTGGCCGATTTAATCATTGCTGATCCTCCCTACAATCTCAAAAAAGCCGATTGGG
ATTGCTTTGCATCTCAGGAGGTTTACATTCATTGGTCAATCCAATGGATGACTCAAGCCGCTCGGATTCTGAAACCGACA
GGCTCCCTTTACATCATGGGTTTTTCGGAGGTGTTAGCTGATCTCAAAGCTCCGGCCAGTCGGTTGTTCTGGGGCTGTCG
CTGGTTAATTTGGCACTATAAGAACAAGGCGAATCTAGGTCAAGATTGGGGGCGATCGCACGAAAGTATCCTGCTACTTC
GCAAGTCCAGTTCTGCCAAGATGAATATTGACAATATCCGGATTCCCTATGGCAATCACACGTTGAAATATCCCGATCGC
ACGCAAGCGGAAACCAGTCAGTATTCCTACGACAAGTCCACGAATCTGGAGCAGAACTGGCAACCCAATCCACGCGGAGC
TAAGCCCAAAGATGTGATTGAAATTCCTACTCTCTGTAATGGAATGCAGGAAAAAACTCCCCATCCTACCCAAAAACCGG
AGGAGCTAATCCGAAAATTTGTGCTGGCTTCCTGCGATCGCGATGATCTGGTAATCGATCCCTTTTCTGGTTCAGGAACA
ACGTTGGTCGTCGCAGAACAACTGGGCCGGAAATGGTTAGGCTGTGAGATCAACCCGGAATACAATCAATGGGCGATTCA
ACGCCTGAAAACCGTACAACACCTCAGCGATCAGGAGTGGTTTTGGCGTGATAAAAAGGCCGCAGAACGCCGCCGCCGCA
TCCGAATTTGATCCCTGGAAAATGACCCCTGAGCCACAAGCAATGGGAAATAAACCAGTCATAGAAAGGATAGCGGTGCC
AAAGAAATGGGCGAAATCTCTAGAGCGATACTCAGGTTTTTGGAACAAATAGCCGTCCATTTCGCAGTTGCACAACGGGA
TGCTTGGATTGGCGAATCAGACGTTCATCGTGGGTCGTCACAATCACCGTAATCCCGATCGCATTCAACTTTTTGAGAAT
CTTAATCACCTGCCAGGAGTTGTCGGCATCCAGGTTTCCGGTTGGCTCATCTGCCAGCAGGATAGGAGGTGTACCCACGA
TCGCCCGTGCAATACTGACCCGTTGCTGCTCTCCACCAGATAGTTCCTCCGGAAAACTATTGGCTTTATGAGGCAGACCC
ACCATTTTCAAAGCAGGCGGCAGGCGGCGATCGATTTCCTGACGACTGAATCCCTGCGCCCATAAGACAAACGCGATATT
TTCAGCAACGGTACGGCGAGGAATTAATTTGTAATCCTGAAACACAATCCCAATCCGGCGGCGCAACTCTGACAAACGAT
CGCCCTTCAAATCCGCCACTCGCAGACCATCCACGATCACCTCTCCCGTGGTGGCTCGCTCTTCCCCATATAACAGCTTT
AATAAAGTGGACTTACCAGATCCTGATGGCCCCGTAATAAACAGAAAATCGCCCTGGCGAATTTGCAGATTCAGATCCAC
CAGTGCCCTGGAACCACTCCCGTAGGTTTTACTCACCTCTTGCAAGGACACCATAATGCGGCGGGATGTCTCAGCCGCAG
TTGCGGATTGCCGCTCAGAGGCTGGTGTGGCCTGAGTGGGGGAATTTAAGGATGACTGGGTAGGAGCATGGGACATGGGC
AGTCACGATCGCGAACTCGCAGACTATTACACCACAGAAGTCCAGAGATGTCCCATTGTTTTAGGGGAATTGCTCCTCGG
TGGATGGGGAAGATGGGGAAGGGGGTAATGGAGTGATGGAAGGGTGAGAGGGTGGGATGATGGTGGATAGTAAACAAGAG
CGAAGGAAGACGGGGAAGGTAAGTAACTCCTCCCGCCCTGCCCCTATCTCCCTCACTCCTCCACCCTTCTCCCTCTCCAC
TTCCCACCCATCTATGAACACTGAACCCATTACGTCTGATTCCGTTCGTGCCCTGTTCGATCGCATTGCTCCGGTGTATG
ACCAGCTCAACAACTGGCTCAGCTTGGGGCAACATCGCATCTGGAAACGCATGGCGGTAAAGTGGAGTGCGGCTAAGCCA
GGAGATACCTGCCTGGATGTGTGTTGTGGCAGCGGGGATTTAGCCCAACTGCTGGCAGAACAGGTGGGCAAAACGGGCCA
GATCTACGGAGTCGATTTTTCCCCAGAACAATTAGCGATCGCCCGCCAGCGCGTGCAAGATCGGTTCATCGAATTGCCGA
TTATCTGGGTGGAAGGAGATGCCCTCAACCTACCTTTTCCTGAACAATTCTTTGATGCGGCCACCATGGGCTACGGCCTC
CGCAACGTCACCGATATCCCCCGTGCTCTACAAGAAATCCATCGGGTCCTCAAGCCAGGAAGCAAAGCGGCCATTCTGGA
CTTCAACCACCCCGATAGCCCACAAGTTCAAGCCTTCCAGCAGTGGTATTTGGATACGATCGTCGTACCAACCGCCAAAC
AATTTGGTTTAACCAACGAATATGCCTACATTGCCCCCAGCCTGGATCGGTTCCCCACGCGATCGCAACAAATCACCCTT
GCCCAGCAGGTAGGGTTTTCCACCGTCACTCATTACCCTATTGCGGGCGGTACGATGGGAGTGTTAGTCCTAATCAAATA
AGTGTTGAGTTATGAGTTTTAAGTTTTAAGTGGCTCAATGGCCCAATCACTTAAAACTCAAACTTAAAACTCAAAACTTA
AAACTTAAAACTTAAAACTTAAAACTTCTCCTCCCTCCCTTGGAACTCTCAACCCTCTGGCTATTCATCGCGCCGCCTGT
GGTCGGTGGCATTATCGGGTACTTCACGAACGACATTGCCATCCGGATGTTGTTTCGTCCCTATAAGCCCTACTACATTG
GCGATCGTCGCTTACCGTTTACGCCTGGTCTCATTCCCCGGAATCAGGAACGGTTAGCCAAGCGGATCTCAGACACGATC
ATGGGATCGCTGCTGACACCAGAGGAATTACAGAATCTGGCCCGTCGCCTGCTGCAAACGGAACGAGTTCAGGGGGCGTT
GCTGTGGCTGTTAAAACTGGCGCTGGATCAGGTCCAGGAAGATAAGCAAAAGCGAACGGCGAAGGTTGTCGGTAATATCT
TGCAGGATTTGCTGGGACAATCTTTACCCCGGTTGTTAAAAGTTTTGGCCCGTCGAGAAGATTTTTTAGAAACCCAACTG
AATCAGATCTTTGACCAGATCTTGCTGGAGTTTCAACTGACGGATGAGCAGGCCACGAAGATGGCCGACTGGCTCCTGGA
AGTGGTTCTGCCGCCCGATACCATTCGCCAGACGTTGATTGACTTTCTTACCGATCGCAATATTCAAACGATTGACGAAG
GCTTTCGGGAAAAGACCAGCGGCACCTATTGGGTGATTGCTAACCTGTTTGGCACTCGCAATGCCCTGACTCGTCTGCGT
ACCTTTTGCCTGGACGAACGGGAAGTTTGCAACGAGCAGATCACAGAACTGATAGTTTCTCTAAACGTGCGGGCGCGATT
GCGGGAATGGTTGCAAAATCTCTCCCTGCAAAACCTGCCTGTGTCCACGGTGCGTCAACTGCGTAAAACCCTACGGGATA
CAGTACGGATCTATGTTCAGGCACAGGGAGCCGAGTTTTTGCAAGAATTTGGCAAATCCGTAGATTGGGAAAATCTGGCC
AGTGTTCTATTAAACCGCTTACGAAACTCCGCGGTCGTGAATGAATCTCTAGAAACGGTGAGCCTGGAACTGGCCCTCAT
TCTGGAACGCTACCTGGAGCAGGATTTGGAAAAGATTGTGGCACAGGTGATCCCAATTCTGAGTATTGATCAAGTGATCA
TCGATCGCGTCAAAGCCACCTCTCCGGCTAATCTGGAAGCGGCGATCAACGGGATTGTGAAAAGCGAATTACAGGCGATC
GTCAATCTAGGTGGCATTTTGGGCTTTGTCATCGGCCTTCTGCAATCCGCCTCTTTGCTGCTTCGTTAAAGTATGGAAAC
GTGGGAACACTGAGATCAGGCAACCATTGCCGCCAACAAAATCTCCGGAGTGACACAAATCACTTCTGAAGATACCAATG
AATCCTTCATGAATAATTCCATGTTTCGTCTCAGTAAATCGGCCTATAACATCCTGGTTGCAGAAGTTCAGCGGTGCACG
GAAGGAACGATGGCAGGTCAGGTGCAGCGAGAAATTGCGATCAAACGGCTGACAAAATTGTGCGATCAGCAGGGAACACC
CCTGACCTTAGAGGAATTACGCGAGACGCTGAATGACCTGTTTCCTAACTTCAGCCCGTCCGTTTTGCAGCAGGCTGCCC
GCGCTAACCGCCCGCCTTCTCCCTTCTGGAACCGTTTGAAGGTTGGCACGATCGCCCTCACCAGTCTGGTGGGTGGGGTC
TGGTTCCTGAATTTACCCTATCCGATGATCCGCTATCCCGTTGCCCGCACCCTGCCGATCGTGTTGCTGCCCAGTTTCAT
GGCGATGGATCATCACTACCGACAGGCGATCGCAACCACGGAGCAGGCTGATCAATTAGTCAACCGGGCGACCAGTGCCG
CTGATCTAGCCTTAGGGAAAACCCGCGTCGAAACCGCTCAAAACCATCTGGATGCTTTACCTGTCTGGTTTTTAGGCTAT
TACCCCAGCTTTTATTGCAGTTGGTTTCAGTGCAGTTGGCGGTTCACCCTGGATGAGTTTCAGCAGGCCCGCAAGGAAGT
GGCCCGGATGGATGCCCGCCTGTTTCAGGAGCAAAATGCCCAAACTCAGTTGGATAAGTCAGATCAGACGGTGCAAACAG
CTAAGCGCGAGTATCAACAGGCCACGGATCTGACGACTAAAGAAGCAGCGATCGCCTACTGGCAACAGGGCATTGATCAG
ATGCGTGAAATTCCCCGTGAAACACTGGCGGGACGGTTAGCCGCGACGAAACTGCAAGCTTACGAGCGGGATTTTCAGCA
GGTGGTGGGATATACCCTGGGTAATGTGCGCTCCGGTAATCTGATTCAGGCAGCGCAATTTGCGGCAGAAACGGCCCGTC
AGTTTTCTCCCAACAAACCTCAGTCTCAAGCCGCATGGCAGGAAGCTGCAAGACATTGGGAAACGGCCAGTTCTTACCTG
ATAAAAATTGACGAAAAAGATCCGGATTATTCCTCAGCCCAGAAACTCTTGAGTGAGTACCAGGCAAAATTGAGTCAGGT
GCGGATTCGTTTACAACAGGAACAACAATCTGTCCAGGCGTTTGCCGCGGCTCAGCAGATGAGAAACGTCCTGTTTGATT
CCGTGCGACCGGGAGCACGATCGCTGGAAGCCGTCCAAATTCAGCAGCTTAACCGCATCGTTACTGAACTGCAAAAGGTG
CAACCAGGAACCACCGTTTATGCCGAAGCGCAACAGTGGCTGAAGTCGGCTCAGGCAAAATTGAAACCGATCGGTGGTTA
ATCAGTCAACCACAGATAGATGTGCAGGCTCATCCTGTCTGGTATTACCTGAAGTAGGCGATAAACTGCTGGCTGCTAAA
TGAACTTCTGAGGAGCAACAAGAGTGGAACTCTTGCCTGGTAGACTCAATCCTCATCAGGAGGATGGGCAGAGCTTGGCA
TACCCATTCAAGAATGACAGGATGGAACGTTTCCCTTGACCTATCTGATGGTTTTTCTAATTTGCAAGAAGTCTAGTGAG
AGTTAATCGAAGCTTAAGCAAATCCTCTGATTAAGGAGATACAATCCAGGACGAGGACGTAAAACGGCTTCCCAAAGCAA
AGGGGGCTGGGGTAAACATTTATCGGTGTTACCCAGCGAGGAATGCAAACCACGGCTCAAATAGGAGATTCTTGCACAGA
TGAGAGTTGCTGTTTTTAGTACCCGACCCTACGATCGCCAATTTTTAGAGGCGGCGAATGCGGCTCATGGTCACGAACTG
ATCTACCATGAAGCGCGATTGCAAGCAGACTCAGCGCCGATCGCCAATGGATGTCAGGCTGTTTGTGTATTTGTCAATGA
TGATGTCGATCGACCCGTTTTAGAGATTCTGGCAGCCAGCGGAGTGCGCCTTGTGGCTCTACGGTCTACCGGATTCAATA
ATGTGGACTTGCAGGCGGCAGCAGACCTGAAAATCAAAGTGGTGCGCGTGACGGATTATTCCCCCTATTCCGTGGCAGAA
CACGCTGTTGGATTGATCCTGATGCTGAATCGCAAGCTATACAAAGCGTATAACCGGGTGCGAGAAGATAACTTTTCCTT
ACAGGGATTGATGGGATTTGACATTCATGGCAAGACCGTTGGCGTAGTCGGTACCGGTAAAATCGGTCAGTGTTTTGCCC
AAATTATGCAAGGATTTGGCAGCCAACTGCTAGGGTACGACGTGCGGCAGAATCCCACCTGCCTGGAGATGGGGATGCGG
TATGTCGAGTTACCAGAGCTATTTGCGGCTGCCGATATCATTTCCCTGCATTGTCCGCTTTTACCCTCCACCCATTATTT
GATTAACGCTGAATCTATCAGTCAGATGAAACCGGGAGTCATGCTGATCAACACCAGTCGGGGTGCTCTGGTGGATACCA
GTGCAGTGATTGACGGGATTAAGGCAGGCACGATCGGCTATTTTGGAGCGGATGTGTATGAGGAAGAGGAAAGTCTGTTC
TTTGAGGATCTGTCGGATACGGTGATTCAGGACGATATGTTTCAACTGTTGCAGTCCTTTCCCAATGTCGTGATTACGGC
GCATCAGGGATTTTTCACCCGCGAGGCATTTACCACTATTGCCGAAACCACCCTGGAAAATATCACCGAATTTGAGCAGG
GACTACCCTTAAGTCATGAAGTGCAACCGCCTAAAAAGGTTGCGTCATCCTAAGATGGCTGAGAATGGATTGTTGCAAGG
GCGAGCAGCCATTCGCCCGTACAGAGGCAGAGCTGAGTGGAAGGTGAGTTATGACAATTTTATTAGCAGGTGATATTGGC
GGCACGAAAACCATTCTGCGGCTCGTACAGGCCGAATCGTCGATCGCCTCTACCCTACCGACCTTAACTACACTCCACGA
ATGCACCTATCCCAGTCAGGACTTTCCCCATCTGGTGCCAATGGTGCACTGCTTCATGCAGGATGCAACCACAGTTCTAG
GAGAGGCTCCCCATCCAGAGCGGGCGTGTTTTGGTATCGCTGGCCCTGTAATTGAGGACGTTTCCAGGTTGACGAATTTG
GGGTGGCAGTTAGAGGCCGAGGATTTACAGCGGGAGTTAAAGATTCCGCAAGTCCAGCTCATCAACGACTTCGCGGCAGT
TGGGTATGGAGTGATGGCTCTGTCTCGCGAGGAACTGCACACCCTACAGGCTGGAGAACCCGATCCCCAGGGTGCGATCG
CTATCCTGGGAGCGGGAACAGGTTTAGGGCAGGGATATGTGATTCCTCATCAGGGAGGCTTTCGAGTGTTTGCCACAGAA
GGTGGTCACGTTGACTTTGCACCCCGATCGGAACTGGAATATCAACTCTTACGCTATTTGAAGGAGCGCCTGGGTTTAAC
CCGGGTTTCGGTGGAACGAGTGGTTTCGGGCATGGGGATTGTGGGGATCTACCAGTTTCTGCGCGATCGGGGGGTGAAAG
AGTCGCCTGAAGTGTCGCAAATTTACAAAGTCTGGCAATCCGAGATGGGCAAGGAACAGAAAACAGTGGATCTGGCCGCC
GTCATTTCTCAACATGCCGCCGAACAGACGGATTATCTCTGTATGGAGACAATGGAGGTGTTTATTAGTGCCTACGGAGC
AGAGGCCGGGAACATGGCTCTGAAATTTTTGCCCTACGGTGGCCTTTTCATTGCAGGCGGGATTGCCGCTAAGAACTTAG
CCCTGATGCAGCGGGGACTGTTTATGGATGCATTTCGGGCCAAAGGACGAGTCAGTGCAGCCATTGCAGCCGTTCCCGTA
CATATCGTGCTGAATCCCCGTGTGGGTCTTTTGGGGTCGGCGTTGTGTGCGGCGCAGATGTAGGAATTGGGGATTGGGGT
AGCTGGACTGGGGTTAACTCATCATTCAAAACTTAAAACTCAAAACTTCCTCCGCGGTCAGGTGAAATTATTGTGTGGTT
TCAGTACTCTAGGCCAAGAACCTTGTACGGTAAGAACGGTTGCGACCACGGATAATGGTTATGGATTCACAAGCACTCTG
GAAACGATACGAAGATTGGCTCTACTACCACGAGGGATTGGGGTTGTATCTGGATGTGAGCCGGATGAGGTTTGAAGATT
CGCTGGTTGACCGCTTAAAGCCGAAATTTGAGAACGCCTTCAGAGCCATGAAGGAACTGGAAGCTGGGGCGACCGCGAAT
CCCGATGAGGGTCGCATGGTGGGCCACTACTGGTTACGAGATCCAGATCTGGCTCCAGCCCAGGCCAAGCAGGAAATCAT
TGATAGCCTGCAGCAGATCGAAACCTTTGTCCGGCAGGTGCATAGCGGCGCGATCGCTCCTCCCGGTGCCCCTAAATTTA
CCGATATTCTGTCGATTGGCATCGGTGGTTCCGCCTTGGGGCCGGAATTTGTGGCGGAAGCACTGGCTCCCATTCATCCG
CCCATGGAGATTCACTTTATTGACAATACGGATCCGGCGGGCATCGATCGCATTTTGGCGCAGTTGGGCGATCGCCTGAA
AAGTACCTTAGTCATTGTCATCAGCAAATCCGGCGGTACGCCTGAAACTCGCAACGGTATGCTGGAAGTGAAACACGCCT
ACGAACAGCAGGGATTGGACTTTGCCAGACACGCAGTGGCCATCACCATGAAGGGCAGCAAAATGGATCAGGTGAGTCAG
TCTGAAGGCTGGCTGGACGTATTTCCGATGTTTGATTGGGTCGGCGGTCGTACTTCAGAACTGTCTGCCGTGGGACTGTT
AGCTGCCGCACTGCAGGGAATTGATATTCGTGCGATGCTGGAGGGGGCAAAAGCAATGGATCAGGCAACCCGCGTTCCTG
ATCTAAGGCACAATCCGGCAGCACTCCTGGCTCTTGCCTGGTACTATGCCGGAAATGGCAAGGGCGAAAAAGATATGGTG
ATCCTGCCGTATAAGGACAGTTTGCTGCTGTTTAGCCGTTACCTGCAACAACTGGTAATGGAGTCTTTAGGCAAGGAAAC
TGACCTGGATGGCAAGGTCGTCAACCAGGGGATCGCAGTCTACGGCAACAAAGGCTCCACTGACCAGCACGCTTACGTTC
AACAACTGCGGGAAGGCGTACCCAACTTCTTCGTCACCTTTATTGAGGTGTTGCAGGATCGGGAAGGCCCATCGATCGCT
GTGGAACCGGGCGTTACCTCTGGGGATTATCTGTCGGGTCTATTGCAGGGCACGCGGCAGGCGCTTTACGAAAATCACCG
GGACTCGATCACAATTACGATTCCCAAAGTCAGTCCCCGTGCGGTGGGTGCGCTAATTGCCCTCTATGAACGGGCCGTTG
GGCTGTACGCCTCGCTGATTAATATCAATGCCTATCATCAACCGGGAGTTGAAGCCGGGAAGAAGGCCGCCGCTTCCGTA
CTGGAATTACAAAATCGAGTGGTAGACACCTTAGAAAAAGCGGGTCAATCCATGAGTCTGAGTGACCTGGCAGCCAAGGT
GGGAGCCACGCAGCACATCGAAATTATGTATAAAATTCTGCGGCACTTGGAGGCCAATGATCGGGGCATTGTGCTGCAGG
GCGATCGTAGCAAACCTTCCAGTCTGACTGTATCCCTAACTGCTTAAACTAATAACGGCTACCAGAAGCAAAAAAGTTAG
AGTTAATCTGCATGACCATTCGTACCGTTTCCACAACCCCCTTTTCTGACCAGAAGCCCGGTACTTCTGGCCTGCGCAAG
TCTGTCCCGGCCTTTCAAAAACCCCACTATTTGGAGAACTTTGTCCAATCCATTTACGACACGCTGAATCCTGCTGCCGG
AAAGACGTTGGCTCTGGGAGGGGATGGCCGCTATTACAACCGTCCTGCTATCCAGATCATCCTGAAAATGGCGGCGGCGA
ATGGAATCGCCCGTGTCAAGGTGGGACAGCACGGGATCCTATCAACTCCGGCTACCTCCTGTGTGATTCGCAAATACCAG
ACCGATGGCGGGATCATCCTATCGGCCAGCCATAATCCCGGTGGCCCAGAAGGTGACTTTGGAGTCAAATTCAATACGGC
GAACGGCGGCCCCGCTCCGGAGAAAGTCACGGAAGCTATTTTTGCTCGTAGTAAGGAAATTGATCAGTACAAAATCCTGG
ACGCTCCGGATGTGGATATTGACACCTTGGGCGAGTCCAAATTGGGCAGCATGACTGTGGAAGTGATCGATTCCGTGGCC
GATTATCAGGCACTGATGAAATCATTGTTTGACTTCGATCGCATCCGGGAACTGCTTACCTCCGGCAAATTCCGGATGTG
CATGGATTCGATGCATGCCGTGACTGGCCCCTATGCCCACGCTCTGTTTGAGAAGTGTCTGGGCGCACCTGCTGGGACAG
TTATGAATGGCACTCCCCTGGAAGACTTTGGCGGTGGCCACCCCGATCCCAACTTAGTGTATGCCCACGATCTGGTGGAA
ATCCTGTTTGGCAGCAATGCTCCTGATTTTGGTGCCGCTTCCGATGGAGATGGCGATCGCAATATGATCCTGGGTCGCCA
CTTCTTTGTGACACCCAGCGATAGCCTCGCCATTCTCGCCGCCAATGCCACCCTGGTTCCTGGTTACAAAGACGGGATCG
CTGGTATCGCTCGTTCCATGCCCACCAGTCAGGCAGCCGATCGGGTGGCCGAAAAATTGGGGGTGGCCTGTTATGAAACC
CCCACAGGCTGGAAGTTCTTTGGCAATTTGCTGGATGCAGGCAAAGCTACCCTCTGTGGGGAGGAAAGCTTTGGCACGGG
TTCCAATCATGTCCGGGAAAAAGATGGCCTGTGGGCGGTCCTCTTCTGGCTGAATATTCTGGCGGTGCGGCAACAGTCCG
TGCAGGAGATTGTGCAGGAGCACTGGCAAACCTACGGACGCAACTATTACTCCCGCCATGATTACGAAGGTGTGGCCAGC
GATCGTGCTCAAGAACTGGTCGATCGTCTACAATCCCTACTGCCGACCCTGAAAGGTAAATCCTACGGTTCCTATCAGGT
GGAGTACAGCGATGACTTTGCCTATGAAGATCCGATCGATGGCAGCATTAGCCGCAATCAGGGAATTCGCATTGGCTTTA
CCGATGGTTCCCGGATTGTCCTGCGGCTCTCTGGCACAGGCACCCAGGGAGCAACCCTCCGCGTCTACTTCGAGAGTTTT
GAACCCGACCCGCAAAAGCAACATCAAGATACCCAACAGGCGCTTGGCGAACTGATTGCGATCGCCGAAGACCTGGCTCA
CATTCGCCATTACACGGGCATGGATAAACCCACTGTAATTACTTAAGAACGGTAGGTGGGTGGATGGGTAGACGGGTAGG
TGGGTATTCATGTACTCATCCACTCACCCACTCACCCACCCATTACCCTCCCCCACTCTCTCAACAAAGGAGTTCAATAA
TGACTGTTAAAGTTGGCATTAATGGCTTTGGCCGCATTGGACGATTGGTGGTTCGCATCGCGATGGATTATCCCGATGTG
GAAATTGTCGGGATCAATGATCTGGTTCCCGCCGATAACCTGGCTTACCTGTTCAAATACGACTCTACCCACGGCCCCTT
CAAAGGCACAGTAGAAGTTAAAGACAACAGTATTGTCATCAATGGTAAATCCATTCCTTGTTTAGCTGAAAAAGATCCCA
GCCAGTTACCGTGGGGAGATCTGGGTGCTCATTACGTGGTTGAATCCACCGGGCGGTTTACGGACTACGCAGGTGCAGAG
AACCACATCAAGGGGGGAGCCAAGCGGGTAATTATTTCTGCTCCCACGAAAGATCCTGACAAAGTTCGCACCTTTGTGAT
GGGCGTGAATGAGGAGCAGTACGATCCTGCCAAGGATGTGATTCTGTCTAATGCCAGTTGCACCACCAATTGTCTGGCTC
CCGTTGCCAAGGTCTTACAGGATAACTTTGGACTGGCAGAAGGCTTAATGACTACGGTTCACGCGATGACTGCAACTCAG
CCTACGGTAGACGGCCCCAGTAAAAAAGACTGGCGTGGTGGTCGGGGGGCATCCCAAAATATCATCCCCTCTTCTACCGG
AGCCGCTAAAGCCGTTGCCCTGGTACTGCCTGCCCTGAAAGGAAAGTTGACTGGGATGGCCTTCCGGGTCGGGACTCCCG
ATGTCTCCGTGGTTGACCTCACCTTTAAGACGGAGAAATCTACCTCTTACAAAGACATCTGTGCGGCGATGAAAGCGGCA
GCGGAAGGGGATCTCAAAGGCATTCTGGGTTACACCGAAGAAGAAGTGGTGTCGATGGATTTCCGTAGCGATCCCCGTTC
CAGCATTTTTGATGCCAAGGCTGGCATTGAACTCAACTCTAACTTTTTCAAAGTCGTGTCCTGGTATGACAACGAATGGG
GCTACTCTACCCGCGTGGTGGACATGATTGAGTACATGGCGAAAAAAGAAGGAATTTTGTAGTAGAGAAAGTCATTGGTC
ATTCATCCTTTGTCATTCGTCATTAGTTCTTTAACGCTAGTTCGGCAGACCTCTCCCTCCCAACCGCCCTCTCGGAACGG
AACTGATTCTGTCCTTCTGACCCACATCTTCTGGAGAACCCTTCAATATGGCCAAAACCTTACTTGAGCAACTGCGTGAG
ATGACGATTATTGTGGCCGATACGGGTGACATTCAATCGATCGAAAAGTTCAAACCAAGAGATACGACCACCAACCCCTC
TCTGATTACTGCAGCCGCTCAAATGCCGGAGTATCAAGAGATTGTGGATGATACCCTGTTGCAAGCCAAGCAAGATGCCG
GATCAGGAGCGAGTACTCAGGACATACTGACCCTGGCCTTCGATCGCCTTGCCATCTCCTTTGGCAAAAAAATTCTGGCG
ATTGTGCCCCAACGGGTGTCTACCGAAGTGGATGCGCGGCTGTCTTATGACACAGAAGGGACGATCGCTAAAGCCCGCTA
CCTGATTTCGGAATATGAAAAAGCTGGCATTGATCGGGAACGGATTCTGATCAAAATTGCCTCCACCTGGGAAGGAATTA
AAGCCGCTGAAGTGCTGGAGAAAGAAGGAATTCACTGTAATCTGACGTTGTTGTTTGGCATCCATCAAGCGATCGCCTGT
GCGGAAGCCGGAGTCACTCTGATTTCTCCCTTTGTGGGGCGGATTCTCGACTGGTATGTGAAAGAAACTGGCAAGGAGTA
TTCCAGTGCCGAAGATCCCGGTGTGCAGTCTGTAACCAGCATCTACAACTACTACAAAAAATTTGGTTACAAAACAGAAG
TGATGGGAGCTAGCTTCCGCAACATTGGCGAAATTACTGAGTTGGCCGGATGCGACCTGCTCACCATCTCTCCCAAACTG
CTGGCCGAACTGGACTCGACAGAAGGGGACCTGCCGCGCAAACTGGATCCTGCCAAAGCCGCTTCCATGAATATCGACAA
AATCCCAATGGATAAGGCCACGTTTGATCAGATGCACGCCGAAAATCGGATGGCATCCGAAAAGCTGGATGAAGGCATCA
AAGGCTTCACCAAAGCGCTGGAAACTCTGGAACAACTGCTGGCCGCCCGACTGACCCGGTTGGAAGCAGGCCAAGATCTG
AACCATGCAACGGCAGATATCTTCCATGCCTACGATCTGGATGGGGATGGCTTTATCACCCGTGAAGAATGGCTGGGTTC
GGATGCGGTGTTTGATGCCCTGGATCATGACCACGATGGCAAGCTTTCCCCTCAGGATATTGGCACAGGTCTGGGGGCTG
TCTTGCAACTGGCCCAGGTCTAGCTCAATCGGGATGTGGTAGAGATGCGATCTATCGTGTCTCTACTAAAATTTCCCCGC
AGCATCATACTGCTCTCGGATGTAACCCGCTAGATTGCAACCATCATCCAAACTAACCTTTTTCAGTAACTACTCAGGCT
GAGGCAAGGGTGATTGAGGGTTACCAGCAAACAGGTTGAACAGAGCATCCAAGACATTCAGCCCCTGCTTGCGCAAGGTC
GCCAGGTAACCCCGGATGCGACAAAACTGTCTAGCCCCATCCTCAGAACGAAAACTACCCGAAATTTTCTGCTTCAGTTT
CATCATGCGCAGATCCCGTTCGGCCTGATTGTTGTCAAACGGGAGACGGAAATCCTGCATAAAACTGAGCACCGACCCTT
GATGCTGCTGGAGACGCTCCAGCAGGTTGCGTGGGGGAGAGCGTTTGGGTCGTCCGCGTTTCCTGGCTCTGGTCTTAACA
GGCGCAGGGAGCGGATTTGCCGCAAATCCCTCCTTCAAGATGGCTTGATAACGAGCCTCAAAGGCAACCCAATCTGCCGA
GGGTAAGGCGCTTTTACCCTCAGCCTTGAGGGTCTCAACCCAGTGGTAAATAGTCACCAACAGTAGGCTCATCTGAAAGG
CCCACGCTTGACCATAGTGCTCTAGGATGAACTGCAACTCTCTGAGGTGATGGGCATTACATAGGACATGCTCACACTCA
TAACCCTGGTAGCTTTTCCAGCCATCATGGACAGCATGGCCCCTAAACTCCGGCAAAATCCCCATCTCATTCATCGCCGC
CTGACCCCGTTTAGGATGCACAAAGTAGTAGGTCAACCCATCGGTTGCCGCCACATGCAGCCACCACAGACACTGATTGA
CCCGCAGCCCGGTTTCATCGAAGTGAACCACATCCGAGTCCTGGATGGCTCGCTGAATCGCTGACTCGATGGAGGTGAGG
TCCTCAAAACACTGCTCTCGACTGGTGTAGAGAGTGCCTTCTGAGACCATCACCCCTACCAGATCTCTGAGGGTCTCACA
GACTCGATTTGAGGGCAATAATTGCCCTTCCATCAGATACACCATCATTCCCTTGATGCGGGGACCGTACTGAACCACTG
TGGCGGCCTCGGGTGGAAAACTCCCCTGGTTCACCTGGCCACAATGGGGGCAACTTTTCACTTCGACTTGATGCTCGCTT
ACCTTTAGCTCTATCGGCGGCAGGTCAAACACTTGACGCGCTAAAACCTCTTCCGCGGCTACTGTTGCTAATGAGCTGCC
ACACCCACGACACACTTCGACTCGGTGCCGCTCTACGACATCCGGTTCTCTCCGCCATTCGAGGGTTTGTCCCTGATGAC
CGGCTTGACCCCCGGATGACTTTTCACTTTTACGACGTAAGCTGTTGGTGCGTTTGCCAAACCCATCACTTGAGGGTGGT
TTACTACTGTTGCGACTATCTTTGCTTAAACGCCCTTGCAGTTCTTTGACTTCGGCTTCCAGGCTGTTGAGGCGCTCCAG
TAACTGGGTGACTAAACTCACGACGGCCACTTCTCCCTGGGCGTAGATAGACCGGATCTCGGCTTCACTCAGTTGCAGGA
AACGCTTTGATTGGCTCATGCTAGGCCTCTGTGACCTGTGTCTGGATTACAATAGCTGACTTCCATGACAATTCTCAAAA
AGTAGTGATTTTTTTAAGCCTGAGTAGTTACCTTTTTCAGAAAAACATATGCCTAGCTAAATAGAAGACATTATTGAAGA
TCCGCTTGTAACCCCCGATATGCGTGATCCTAAAACTCCGCCCAGCGTGAAGGTTCAATCTAAACCGCGTAAGCCTTATA
CCGATTGGGATCCGACTCACTTCAAAGTCGAGCTGGATCGGGTCGTTGAGCAAGTCCGCCAAGTCCGAGCGCGTCATGTC
ATCATGACAACTGTTCCCCATGTAACGATTGCTCCAGTCGCCCGGGGTGTGGCTAATAAGGTAAGACCGGGTTCAAGATA
TTTTCCCTTCTACACAAGACCTTGGATTAGTGACAACGATTTCAATGATAAAGACGATCCTAAGATTACTGAGCAACAAG
CACGAGCCATTGACAGTGCAATTGATCAGTACAACTATGATATTGCTAAGGCTGTAGAAGCATCTCGGCAGGATGGATTA
GATTGGTATCTTTTTGATGTCGCTGGATTATTGGATCGCTTAGCGGCGCGGCGTTACTTCGATGATTCACAGGCAAGACC
GGATTGGTGGACACCGTATGAACTACCCGCAGCACTCCAAGCTTTATCGCCAGTGCCGGATGCACGATTCTTCAAATCAG
ATCTCTCAGGGCGGACAAATGGCGGATTGTTTTCTTTAGATGGAGTGCATCCAACAACAATCGGCTATGCTATTCTGGCG
CAAGAGTTCGTTAACATCATGCAGCAGTATGCAGGTATCAAGTTTTTCTATGGAGATGGTAAAACTGAACGAACTCAGCC
AGTCAGAGTAGATTTTCGTAATTGGATTGCCAAAGATACGCTGGTTTCCGACCCCCCGAAATCGCTTACAGGAGATCTGG
AGACCATCGGTTGGATTGATGAGAAATTAGATGTCTTTAAGCGATTGCTACACATTGGAAACTGATTGGTTGGTGACGAA
CTAGAATGCACGGGCAATCACCCTGTTATCCCCAAGCCTGATGCAGCCAATTCTCTCAATCCGCGATCGCTGGCGGAACC
CAGGATGAAATTGCGCTTGAACGTTCATGCCCTATTTGGGAAATTAACAGGGGCGATCGCTCCCTTTGCTCATAGTCACC
CCGGTCATCCAGGGATCGCTATTTCATCCCCGCGTTTAGCACTTGCTCCGCCATTAGATTAAGGCCAGCAAAGTTGGGTG
AGACAATCTGTTGCGTTCCGGTAAACAGAGATTCATGATACTGGTCGCCTGCCAGCGTTAGCACCAACACCACCGCTGCG
ATCGGATCAATAATCCAATATTCGGGAATTTGCCGAGCTGCATATTCCGCTCGCTTTTCGTTATAGTCACGGTCTCTCGC
TTTGGGGTCAGTATCACTGCTCGAAACCACTTCCACCACTAGCATGGGTGCAGGCATTTCCGGCATTAGCAGACGGCTAC
CAGAGAGAATCGCAGCAGCGGATGCCTCCGTATGCACAATCAGGTCAGGCTGCCGTGCTGTGGCTTTCGTAGAACTAACG
GCGATTTGGTGCCCGATCGCTAACCGATAGTAAGGTATCCCCGTACCCAGAAACACCGCAAACAGAAAACTGACAATGGT
ACTGTTAATCGGATATTCGGCACCCATTGCAACTAATACCCCATCCACCAGTTCATAGCGGGTATCAGTGCCATCGTCAT
AGGTCAAATATTCCTCCAGCGTTAATCGTTTTGGGGTGGCGATCGTCATGGGTGATCCGTCTCCTTATCCGGTTAACTTC
ATTCTAAATTTCAGAGAATTCCACTACTTGAGCAGACTTTGTTCACACGTATGAAAAATAAAGTGCAGTGCTCCCAAAAT
TGCGGGTAAATCATTCAAGCTATAGAGCAGTGTTTCGTAGATTTGTCCCGCTGTAGTGAGCTTGTAAAACTGCCACCCAT
CTCCGTTTGTCACAATCCCAAATACATCAATGTCATGCCCTAATTGGCGGTTTTGCCATTGACAAGCTTGCATTTCCACC
AGGCATTGGGCTAGTCCCTGCTCAAAGTTATCTTTTTTCGCTTCGATAATGCAAACTAAAGGCGCTTCTAAATAAGCTTT
GTTTTCAGCAACTAAGTAATCCACATTACCTGTCAGAGTGTCACTTTCCAGAGCAGCACCTTTCCAGATTTTGAGACGCT
CAAATTCCAGGATCGCTTCTTCGCAAATAGCATCAATCAGCAACTTCTTAGATTCCTCATAGCTCCGCAGGTCAAAGACT
CGTTGCAGCCGACTGAGGCGTTCCTGAAAAAAAGCACTGGGGACGATCGCTTCCGCCCGAATACTCCAGGGCTGAAGTTG
CGTCACACCCAGTTGCTTGAAGGCTTTGGGCAGAGTGAAGCTGGAGAATTTTTGTTTCTTGAGGGGGTGAGCCGTTGGCA
TCGGCCTGCTGGGGTAGGGGTAATTGCCCTATGATACTGAATCCATGAATGCTTTTGTCCTCGTTAAGGATGAGGAAAGC
TGAAGCCATAGAATGGATACGCAAGACCATCGATCCCCTTCTACGGCTTCTTTGTCAGTTTGTCAAAGATTTAGTGATGA
TGGTGATGCCCATCATGGTGGTGATGGTGGTGATGGCCGTTGTGATGGCTATGGGTATGAGCCAGACCAGGATCTACGGC
CAGAGCTTGCTCAGACAGTAAGGCTTCAATCTGAGCATCGGCCCACTCTGATGCCATTTGTAAAAACTCAGGATGGTCGT
TGACACACTCCATCTGCACGTAAGCGACGTGGGAGTGCTTACGGCGTAACCCTTCGATAATGTGCTCCACATCCAATAGG
GTTTCATGATTCTCAGTGGCAAAGCCGATCGGCATAAAGACGATCGCCGTTGCACCCAACTCAATCAAGTTCTGGGCTGC
CAGTTCGGCATTCGGCTGGGTCCATTCAATCAACGGCGTTTGGTGATTCAGCCAACCGACAGAAATTAAAGGATATTTGT
GAATCAGGCGATCGCGCACCAGGTCGTATAACTTCTGACTTTCATCAATCCCGGAGGTGAAGCCTTTCGCCTTGTGAGGA
CAACCGTGGTTCATCAACACAATACCAATCTGGGATGGCAGATAGGCATTTGCCAGTTCAGTGTTGATTTTGTCTTCCAC
TAACCGAGCCATCAAATCAATGTAAGCGGATTGATTAAAGAAGGAGGGAATATAGCGTACGCCTTTAATCCAATGTTCGC
CTGTGTCCGTCAGCTTCTCCAGGGCTTTGTTGACCTGCTCTACGGCAATGCCACTGGTAAAGATGGAATCCACCACTAAC
AGGGGATAGATCAGTAACTTGTCAAATCCTTCTTCTTTGATTTGAGTCAGCACCTGTTCGGGGAGAAACGGGGCACAGAA
GTTAAAGGCTTTGAAAACCTTGACGCGATCGCCCCAGCACTGCTGCAAATGCTGTTCAATCCCCTGCCGCTGCCGCTCAA
AAATCGCGTTATGAGGAGAAATAAAGTTGCCGTGCTGGTGCCCCCACTCATGCAGATCAAAGATCGCCAGTAATTTAGCC
AGGGGAGGATACACCCAGGTGGGAACGGGAGCAAATTTAGCAGTGAGCAGGTTTAAGGCTTGCTCATTGTAATTGGCAAA
GTCTTCGTAGCTTTCCACCTCGCCATAGCCCATCAACAGGACAGCTATTTTGTCATGAGAGGTAGATGCGTCAGTATGCT
GGTGGATTTTTTCAGGAGTGGCAACCACGTTTACGTCCTCAACTGAATAATGCTTGAGATAAACCGTTTAGAGCATATTA
AATGGACAGAAAAGCCGAGAATTTCAATGACTCCCTCAGCTTAACATCCCCTCCAGGGGGATAGGGAGAATTTTGTGATT
GATAAACAATTCACTAAACAATTTACTGACTTCTGCATCCTCGCAGTCGCCACTCGCATCCCTCCCACGCCAGCCCCTTA
CTGAAACTTCCTATTCCCTATTCCCCATCTGGGAATCCTGTTGTTTGGGTGGTGGTAAGACAGGCAATTCAACTCTGAAA
GAGGCAGGAGAAGTAGGAGATGGAGGAGGCTGGCTTGATTTGGGTTGAGTGGAGCGGGAGGTGCGGCGACGTAAGGGGAT
TGATTTTTGTCCCTGGTGGAACTGTCGTTTGTGCCAGGAGCCGATCCAGTCACTTAAGGAATGGCTCATGGCTCCTAACT
CCAGGCCAATCATCAGGGCAAAGAGTTCAGGGCCATATTGAAGGAGCGATCGCCCACTTACCTCCAGCCCCAGTGTCCAG
TACTGTTGCGCCCATTGTGTCCACTGAGCGATTTCTCCTGCGACCCCATAGGCGATCGCGCTGACCAGGGCAATTATCCC
CACGGCTGCGGCAACCCAACTGCATAAGTAAATTACCCGCACGATCGTCCCAACGATCGGCCCGTGGGAGAGAAAGGAGC
GATGCCGCATACTGCGACGGTAAGGTAACCAGATCCAGCGCAGGATGCCCCACCGCTTAAATTGTCGGGAGTAGGTGTCT
AGATCTGGCCCAAACATCAGACCACTAAATAAGAAACCGCCAGAAATCATTAAGGTCAGGCTGGTGCTGCGGGTGCGCTC
GAAGGTCAATCCTGCCACTAAAGGCAAGCTCCAGAGGGTAATACTGTCATGAGTTTGGCCGGAGGGCATGGTCAGGCAAG
CTTGGTTAAGCGAAATTTTTGGCAAAAACTCTTGAAAGAATCCTAGCAGTAGCACAAGACTTCTGTTAGAATAACTTCTT
GTGCCTGAGAGGGCGAAACGGGCGGTTAGCTCAGTTGGTAGAGCGCCTGCCTTACAAGCAGGATGTCACTGGTTCGAGTC
CAGTACTGCCCATTGGATTGGATTACCACCCGTTGATTCCGACTCACGCGGATCCTACCTCATAAAGGTGGTAATTCAGC
CTGATAAACGTTTACTTAGACTAACGGCGAAGACTATGGCGAAGCGCGTGCAATTGGTTCTCAATAAAGATGTGAGCAAG
TTAGGTCGGGCTGGGGATGTGGTCGATGTCGCTCCCGGTTATGCCCGTAACTACTTGATTCCGCAAGGGTTGGCGGTGCA
TAGCACCCCCGGAATTTTGAAGCAGGTCGAGCGCCGTCGTGAATTAGAGCGGCAACGGTTGGCCGAACTGAAACAACAGG
CAGAAGTCGTCAAGAAGGCGATCGAAGCCGTGAAGACGATCAGCATTGCCAAGCAGGTGGGTGAAAACGAGGCCATCTTT
GGTACGGTGACCACTCAAGAAGTGGCAGATGCGATTCTGTCTGCCGCCAAGCAAGAGGTCGATCGGCGCAACATCACCCT
GCCCGAAGTGCACAAATTAGGATCCTATGAGGCTGTAATCAAACTTCATCCTGAACTAACTGCCTCGATTGAAATTCAGG
TTGTTCCTGCTTAAGCGCATTCCTATTTATCACTTAAACCATTGCTGGAGTCACCGAACAGGTGGCTCCTTATTTTTTGC
GAAACTGGGACAAAATTAATGACCTTACAATGAGAGAAATGTCTGTTAGCATAGTACATAAGTATTAAAAGTGATCGAGT
CGGCACAATTTGGTTTGTTCACTATTCTTAGCGTTTAGTATTCTAAATATACTTACTAAGACACTAAATGTAGTTGAGTA
ATGAGTAGCTCAACGCTATAGTAGGTGGACTGAACCCACGATCGATTCTGATCTCACCCTATTTCTCCTTTCACTGTTTC
CTTCCAGTAGCGCACTATGGTCCAGGAACTGAATTTTCAGGCATACAGCGATCGTCTGCCGCCCCAAAATATTGATGCGG
AAGAAGCCATTTTAGGAGGGATTCTCCTGGATCCGGAGGCAATCAGTCGGGTGGCCGATCTGGTGCGCCCGGAGGCATTC
TACCTCACCGCTCACCAGGAAATTTACCGGACGATGCTGGCACTGCAGAATCAGGGTCTGCCCACTGACCTGATGAGCGT
GATGACCTGGCTGCGCGATCGGGGTCTGCTGGATAAGGTGGGCGGACAGACCAAGCTGATTCAGTTGATCGATCGCACCG
TCAGCGCTGTCAACATCGACCAGTACGCCCAACTGGTGATGGATAAGTATATGCGCCGCAAATTGATCCAGGTCGGGGGC
GAGATTTCTCAACTGGGATACGATACGTCCAGAGATCTAGAACAAGTGCTGGATCTCTCTGAGCAGAAAATCTTTAATGT
GACTCAGGATCGGCCTCAGCAGGGATTGGCGGCAACGGCGGATATTCTCACCCACACCTTCTCCGATATCGAGAGTCGAT
CGCTGGGCATGGTACTTCCTGGACTCTCCTGTGGCTACTATGACCTGGATGCTATGACTCAGGGCTTCCAGCGATCGGAC
TTGATTATTGTGGCAGGTCGCCCCTCAATGGGGAAAACCAGCTTCGTGATGAACATCGCCCGCAATATTGCGGCCTTCCA
CAAGCTCCCCGTGGCGATTTTCAGCCTGGAAATGTCGAAGGAGCAATTGGTACAACGGCTGCTGGCGAGTGAGGTGCGGA
TTGAAAGTGGTCGTTTACGCTCTGGCCGGGTCAGTCAGCAGGAATGGGAACCGCTGGGCCATGCGATCAGTGCCCTCTCT
CAACTGCCGATTTTCATTGATGACACTCCCAATATCAGCGTCAATGAAATGCGCTCTAAATCTCGCCGTCTTCAGGCGGA
GCAGGGGGGTGCATTGGGGTTGATTCTGCTGGACTATTTGCAATTGATGGAAGGGGGCGGCGATAACCGGGTTCAGGAAC
TATCGAAGGTGACGCGATCGCTAAAAGCTCTGGCCCGCGAACTTAGCGTGCCTGTAATCGCCCTCTCTCAGTTAAGTCGC
AGCGTAGAATCGCGCACTAACAAACGCCCTATGATGTCGGACTTAAGGGAATCCGGTGCCATTGAACAGGATGCAGACCT
GATTATGATGTTGTATCGGGAAGAATATTACATTCCTGACACACCAGATAGGGGAATCGCAGAGGTGATCATCGCAAAGC
ATCGTAATGGGCCGACGGGCACAGTAAAACTTCTTTTTGAATCGCAATTCACTCAATTTAGAAACCTTGCAGCATCAAAC
CGTTTGTGAATTTGAGTTAGCACTAGCTCAATCAAAGGTTTTTGAGGAGAATATTTAATTTCAAATCAGCACGTGCGTTA
CACCTCAGCCGAGCTTTTAGCCAGATTTGATCAATCTGTAGGGAAGCAAGGGGAACAGGGTGCAGCAGCAAATAACAGCC
ATCGGGAATCCCTGCCTTCAGGTTGGTGTTTTCCTCCCATGTCTATCAGCATTCTCGCTGTATAGTGGCAATGTAATGAA
CCTTTTGAATGTGAGGCAAACGATGCAATCTCAAAGCACTGTTGATATTAGCAAGCGGAAGTTACTGTCGTCCCTGGCTC
ACGGGTCAATCTTCTTCAGTGGTTTAGTCGTGTCAATTGGCGTTCCGATCGCTGTAATGGTTGTTTCCGATGATCCAGTT
GTGAAGGAGAATGCCAGAGAAGCGATCAACTTTCACTTCAACGTCTGGTTATACGGTCTGATCCTGGTTCCCCTTTCCTT
TATTACCTTGGGACTGGCGGGTGGTATCTGGTGGTTAGTTCACTGGGGCCTGACTATCTGGGCAATTATTCATTGTCTCA
ACGTTCCTGAGCAGCCGTTCCGTTATCCCTTTATCTTCCGGCCCCTTTAAAAGGGAATTGCCCCACAGTCGAGCTACCGC
AGGGCATAGAGGTACAGTTAAACGCTTGTTGTATCCAGTATGACGAAGTCTTGGAGTAATGGTTAGACAGGCTGTGACGA
TCGTTCGATTGACCCCTGGATTTCGTCACCTGTATCTAAAATTGTAACTGGATGCTGGCTCTCAAGCTCTGGGCTTATTC
TGAAACTACACTCATGCGCTAAACAAACTGGAAAGCTACAAGAGCAGTCGGGGGCGACTGCTTTTTTATATGAGAAAAAC
GTTGAGTAACCAGCCTGTAATTAACCCCGTTAGGGAGACAAGAACCAGCAGCCAAAAAGCTTGAATGCCGCTCATACCAG
CCGTCTGGATATCAATCCGGGCCAGCGCATCGGCAGCCAGGATGGTGAGAATTTGCAGGAACACATGCAGCCAATAGAGA
ATAACAGCCGCCATCCCCGCAATGGTGACGATCGTCAAAAAGGCAACCGCGTCTGATTTAAACCAGCGACTGATAAAGCT
GCTAAAGTTGGTCAGCGGAGAAATAAAAGCCAGCGAGGAAACTAGAATCCAGCCGATCGCCAATAAGCCAATGTGAACGT
TGTGCTGGACGATGATGCTGCAAATAGATGCTTTGCGTTCTGCTGCAGACGCTTGAGTTGCCGCACTTTCAGTGGGTTTG
GCAGACTCCGGCAATCCAGTTTCCCCCATTGTAGTTTGAGGTTCACTGGAGGCAGGGGAATTAGATGGCTTTACTTGCCG
AGGCTCTGCCGATTGATACCAACCCGGCGAAAATCCCCATTCGCACGCAGACTTCAACCAGCCTGGCTGAGTTGTTAACC
CGGACAAATACCAACCAAACCCGGCATAGCAAGCCAGCAACAAAACTAACGATATCCAGGGCAGTCGTTTCACAGATAAT
CCTTGCTCCCGCTGTTAAATCAGGCCAACCAGGCTAACCAACCGGATGGTAACGGATTATAAACCTTAGTTCAGCCTAAT
ACTACAGTTGTAGATAGCTAGAATAGGGATATATTCTTGCGTGACTCTATCAATTCATTCGATTCAGACGATAGCAGCCA
CTCCAATTTCAACTGCAGATATCGAGCAATGGGCGACCGAGTTGAATCGACCGCATCAACGGTTAGCACCCTGTTGCAAG
CAGGTAGAAACAAAACAGCATACTCAGGAGTATCTGCAAGGCTGATTGAGTACGATCGAGCGCAAGAATAGGTGGCAGTT
TGCCGAGCAAGTTGGAGATGCGACTCCCTATGTCATTCAACATCTTTTAGGTCAAACCGTAGGGGACGCTGCTCGTATCC
GAGATGAATTGCGGCGCTACGGGGTGGAGCACCTGGGACACAAAGGGGCCATAGTGTCAGTTTGGCTTGTACAAATCCGT
CAGCGACGAGAATTGCAATTTTTTCTGATTAAGTTGTTGTTGATTTTACTGTTGTTGAGGCATGATTAAATAATTTCCTG
AAGACTGCACTTTCAGGTTAAGAAATCATAGCGGTCATTTAGTCTACTGTAAGTGTGAGATTCAGTACTGATTAAGTTAA
GAATAGGATTTTATAGGATGTGTCAGGTGTTAGTCGTAACGCATCAAGCATCCAGGTTAAGCCGTAACATATCCAACTAC
AGTATGTGCAACAATTACATAATGCATCCATACTTAAAGATGATGCGTTACGCTGCGCTAACACATCCTACAGAAGAATC
TGCGGAAGAATCAGGAGTTCTTAAATCTAAGATTCTTAGTACTGAGATTCTTAGTACTGATAGTTTAGCGTTAGAGGAGA
ATTTAGGGTTAGGGTGAGATCAGAGTTGGGATGAATCACAATCACCTCAGCTTTATTCCTACCAAAAATTAGTCCTCCCA
GAGCACCTGCTCCAGCACCTGCCAGAATTTTGCCGATCGTAATCCGACGGCTGCCTAACACACCGGATAGGATCGTTGCG
GCTCCTGCTCCGATCGCGGATCCTTTAATCAGCGCATCCCCATTCACACCCGGTTGCACTTCTTGAGTGCGAGTCACCAC
CTCGGAAGCCGCATCCAATCTCAAACGAGTACCATTCCGCAAAATTAGAGTATCAGCAACAAATTGCGAACCATCGCCAA
CAGGTTGCAACCGCCCGTTAATTTGACTGCCCGCCGGAATCAGCAATTGGCCGTTCGAGGAGCGAATATTTCTGGCTAAA
GTCAAAGTCAGGGGCACCGTTTCGGTTGGAGCCACCACAATTTTTTCCGCTGCGTCATAGCGAACCGGGAGCCGGGTTCC
TGCCGGAATCACGACATTGTTCGAATAATTGGGCTGGGACGGAAACAGTTGAGCCACCGAATAAGGTACTGTTGCCGAAA
CTGGAGCCGAGAGCGTCAGGGGAGCGATCGCAGTTGAACCAAAACCTAAAGCCATCAGTAGTGCAACGCCTGCCCGCGAT
CGAGTGAGGTAAACCATAAGTCCATCTCCCGAAACCTGTAGAGGTGAAGATAATAAGTTGGACAGGATTACTAAAACAAA
AGTTCCAGCGAACCCCATTCCTATCTCGATTGCACCGTAGCCGTTGGTTGCGGCGTTGGTTGCGGACTTTGGAGAACGGC
AATGGCAAGACTCCAACCCAGAATCAAGCCCAGTCCCCCAAAGCGGACGATTTGCCAGAAGGGTTCTTTCAGGGTGCTGA
GGGAGAACAGGCGGCTTTCCAGGGCCACTTCTAATTCATCCAGTTGGTCTTGAATTTGCTGTAGTTCAGTTTTCAAAGCA
GGAGTTGGGGTCTGCTGGAGTTGGCGCTTTATCTGCTCCTGACGCGCTTGCAGTTCGGTTCGTCGCTGCTGGTCGTGCTG
AATTTGGGCGTAACGGTCTTTCAAGGCCTGGAGCGATCGCTCAACTTCGGCCAGCGTTTGCTCAAACTCCAACTCTTCAG
ATTGTTGTCCATTGGTATCCGGTGGGGACATAGTACAGTGAGAAATATCGGCACCTCATTAAGGATACCGCCCATTACTA
TGCTGAACGTTTCTTCTTCCACCTCCACCCCGGATGCAGGTAAGTCCTATCTTCCAGCCCTGCGACAGGCCAGCACCGAG
GAATTGGCTCAGGCATTGATGGAAAAATTAGCGATTACAGACAAGGACTGGCATCGGCTCAAGGCCAATCGCAAAGCCAG
AGCCAGCGAACAGGTGGCCGCCGCCCTGGTACTGCTACTGAAAGATCAACCCGATGCAGCCTTGCCTAGACTGCAACAGG
CGATCGGCTGGCTGGATCGTTCGATCTCGGCTCCTCCCTGTCCGACACATGGGAAATAAGAGGGTGGGGTAGAGGGGTGG
AGAAGGAAGGAGCCGCTAATGACAAAGGACAAATGCCTGATGAGCAATGACCATCTGTCCTCCGCCTTCTGTTTTTAATT
CTCTTCTTCCTGAATCTCGTCCTGTTTGGGCAGGGGCACCAGATGGAAGGCATTCATCGGGTTAGAGGAATGTTGAGCGG
TAGTGGTAATGGCTGTACTCACCCCGTTCATACTACTGGGAGTTTGTAGAGCACTGGCCACGGGATGATACAACACGGTC
ATTAAACAAGAGCAACCCGCCAGAAGTAGCAGATCCAGTTCTTTACTGGTTGGCTTCCGCCAATGCATACGACGGGCACA
GTGGGGGGAATTGACTGAATTGGGGTGTCTATGTGACATTCTCATCCTCTCTTTACAGTAGCTATTGAGGAGCGCAATAG
CCGTCAAAAACCTGAATCATCCTAGCGCTTAGAAGAAAATTCAGTGCTCAAACGAAATGGTTCCTTAGTATATCTCTACT
TTCCCTTTAGACTTCCCAGAAAAAATCTGGTTCCTGCAAAAGTTCTGCGAGAATTAGGCAGGAGTCAGTCGTTGCTCCGA
GCCTTCCCAACGACCAGGACGACTGACCTTGATGAAATTGAATGGACTAGAGAACTATGTCAGAGAATTGGAGAAGCCAG
GTTATTACTCAGGGTGTGCAGCGATCGCCCAACCGTGCCATGTTGCGGGCGGTCGGGTTTGGAGATGAGGATTTCACAAA
ACCGATCGTCGGAGTCGCCAGCGCTTACAGCACAATTACACCCTGCAATATGGGAATTGCGGCCCTGGCGGCTCAGGCTG
AGGATGGGATACGGGCAACAGGCGGAATGCCCCAGATTTTTGGCACGATTACCGTCAGCGATGGAATTTCCATGGGCACA
GAAGGGATGAAATACTCCCTGGTCTCGCGGGATGTGATTGCCGATTCGATCGAGACCGCCTGCAATGCCCAGAGTATGGA
TGGAGTGCTGGCGATCGGCGGCTGTGACAAAAATATGCCAGGAGCCATGATTGCAATGGCTCGCATGAATATTCCCGCTA
TTTTTGTCTACGGCGGAACCATTAAACCGGGACATCTGGAAGGGGAAGATTTGACGATCGTCAGTGCCTTTGAAGCCGTG
GGTCAGTACAGTGCCGGACGGATTGATGAAGTACGCCTCATGTCTGTAGAACGAAATGCCTGCCCAGGAGCCGGATCCTG
CGGTGGGATGTATACAGCCAACACCATGTCCTCGGCGTTTGAAGCGATGGGCATGAGTTTGATGTATTCCTCCACGATGG
CCGCTGAAGATCCCGAAAAGGCAGAAAACACTGCCCTGGCCGGAAAGGTGCTGGTCGAAGCGATTCGCAAAAATTTGCGA
CCTCGCGACATCATTACTCGCAAGTCAATCGAAAATGCGATCGCGGTAATTATGGCAGTAGGTGGCTCTACCAATGCCGT
CCTGCACTTTCTGGCGATCGCTCACTCAGCGGGAGTGCCCCTCACCCTGGACGACTTTGAGATGATTCGGGAACGGGTAC
CCGTCCTATGCGATCTCAAACCATCCGGTCGCTATGTGGCAACGGATCTGCACAAGGCTGGCGGCATTCCCCAGGTGATG
AAAATGTTACTGAATCACGGCTTGATTCACGGCGACTGTATCACCATTACTGGAGAAACGATCGCGGAACGCTTGAAAGA
CGTACCGGATGAACCCCGTCCTGACCAGGATGTCATTCGTCCCTGGAACAACCCCATGTACACCAGCGGCCACCTGGCAA
TCCTCAAGGGAAATCTTGCCTCCGAAGGGGCGGTTGCCAAGATTACAGGCGTTAAAAACCCGGAAATTACTGGCCCTGCC
CGCGTCTTCGAGTCGGAAGAGGAGTGTCTGGACGCAATTCTGGCTGGCAAAATTAATGCGGGCGATGTGATTGTGATCCG
CTATGAAGGGCCAAAAGGTGGGCCAGGAATGCGGGAAATGCTGGCTCCTACTTCGGCCATTATCGGAGCCGGATTGGGTG
ATTCCGTGGGTCTGATTACCGATGGCCGTTTCTCCGGGGGCACCTACGGCATGGTGGTCGGTCATGTGGCTCCCGAAGCT
TACGTCGGTGGCACGATCGCCCTGGTTCAGGAAGGCGACTCGATCACCATCGATGCCCACGCCCGCCTGTTGCAGCTCAA
CGTTGCGCCGGAAGAACTGGAACGTCGTCGCGCCGCATGGCAACCCCCACAGCCTCGCTATACCTCTGGTGTACTGGCCA
AATACGCCAGCCTCGTTTCCACCAGCAGCCTGGGAGCCGTGACGGATTTAAACCTCAAACTTTAAGGCCAGGAAACCGGG
TTGCTGACCTAAAAGCACGGCACCATCCGCTAAATTACAAGCAACCTGGTTTTTCCACTAATACAGTGACGGCAGCGACC
GCGATTAGCATTTCGTCGTTTTTGTCATTCAGAGATGCGATCGCTCGTCCCTGAACAATCATCCCCCCGGCTTCTACTTT
CAGGCTTTTGCGACCAAAGGGCAGAACGGCCAGCACTTCTGCTTCTCTTACCTGCTCTGGGTAGGGCACCGCCACCTGCA
CTTCCACAACCATGTCATTGGGATGCTCCAACCCTGCCACTTCCCAAATTCCCGGCAGCGCATTGTGAGCGATCGCATTT
CTTACGGCCCGTGCCGCCGCGATCGTCGGTTCCTGCCCATGCTGGTCAATCCCCATGCCCATCTCAATAATGAATCGCTT
CAAACCCATCACTTTCCCTCCTTCTCCCATTCAGTCCAGGATTGAAACGCTTAATTTTGAATTTTTGATTCCTACTTTCC
TCCTCCTGGTGCCCAGTTCTGGAAGCCTTCTAAATGGCTCCAATAGGCCATATATCCTGTTTGTGCCCAAATCAGAGCAG
CTAACAGGAGTACAATAGTACCTACAATGCGCCAGGTGCGGTTACGCTGCAGTGGCCAGAGGGTGGGAAAGGCGCACACG
CCACCCAATCCCGTCAGGATAAAGCCGATTCCGGTAATTAAGGGTTGTTTGGTCAGTCCCAAATTCATCAGACGCAGACC
GACAACGATCGCCGTCCAGCCTGCAAAGAAGGCATAAATTGCCAGGGTAAATAATTCCCAGCCCTGCGCCAGGCTGATTG
ATGCGCCGACAAACAGAATCCCAAACAAAACACTGGTTTCGCCAAATGCGATATTGAAACTACCGGGAACAGGCCAGGTA
AAGATCATGTGCAGTCCAGTTGCGAGAGCGATCGCACCTGTGATGCCAAAACCCGGCACCCAGCGAGACGGCTTGGGATC
ATCGAGTCCGGCATAGACAAAATAGGCCAGCAGAACCAGTCCTGCGACCATATTGATCAGCATCAGGGTGATGTAGTCGA
TGAACATGGGAAGTGGGGGGTGAATGGTGGATAGTGGATAGATCGGCTGGGTAGGAGCGGGTTTGTCTGTCAGGTTGGGC
ACCCTCTAGGCCGATGTCTAGAAACCCGCTCGTACAGGTCATTGGAGGAATTTTGGATGTGCGATTTAGGCAAGGCTGAT
TCCCAACCAGCCTCTAAAAGCCTAAGCCCATTTCACCAAGCAGGACTCTCAGGCGATCGGTATTTTGGCGGACAGAGTTG
GCAGAGGTGTGCAGATCCGCCAGTTCCTGTTCGGTTAAGTCCAGTTCCAGAATGCTTTCTACCCCCTTGCATCCCAGGCG
GCAGGGAACACCAATGAAAATATCATCCAGTTGATATTGTCCTTGCAGATGGGCGGCGATCGGTAAAATGCGGGGTTGGT
TGTAGAGAATTGACTCTACCATCACACACACGGCAGAAGCTGGGGCGTAGTAAGCTCCTCCAGTTCGCAACAACTCAACA
ATTTCGGCTCCACCATTGCGGGTGCGGGTAACAATTCGGTCGATCGCCTCCGGACTCAAAAAGCGATCGATGGGAATGCC
ATTGACTGTAGAGTAACGGGGCAGGGGCACCATCAAATCCCCGTGGCTGCCCAGCACTGTGGCATTAATATCCGTAATGG
ATACGCCTAACTCCATAGCAATAAAAGTCTGGAATCGGGCAGAATCAAGTACTCCGGCCATCCCCATGACCTGATAGGTA
GGCAGACCACTGACTTTCCAGGCGACATAGGTCATCACATCCAGGGGATTCGTAACCACGATCAGGATGGCATTCGGCGC
GTAAGTCATCACCTTTTGGGTCACATCCAGAATGATTTTGCCATTAGTGAGCAGCAAATCATCCCGGCTCATGCCTGGTT
TTCGAGGCAATCCGGCAGTGATCACCACCACATCTGAACCCACAAGATCGGCATAATCATTGGTTCCTCTAATGATGCGA
TCGTGCCGTTCAACTCCTCGCGCTTCCATCAAATCCAGAGCTACTCCCTGAGGTCGCCCCTCCACCACATCCAGCAGCAC
AACATCCGCGATATCTTTTTCTGCCAGACGCTGAGCCAGGGTAGCTCCGACATTTCCCGCACCAACCACTGCCACTTGAG
CAGTATCACAAATGATTTCAGAAGGACGTAAAACCATAAAAAGGCACCATCAATAACGGCTGATTCAAAATGTTGGGTAC
AGCCACTTCTGGTGCCTTTATTATCGGTCAGAAAACCAGGGAGAAAGGCAAAATGCAGATTTTGGTAATCTTTCGCAATG
CCTATTCTTGAAATGCTTCCAATTGATCTGTCTTTAGCCAAATGTTAGGAGTGGGAGTAATGCCAAATTTGACCAGGGCA
TAATCTCCACTCAGGTCTACCACTTCCCCTTTGGTTTCAAAAATGTAAGGCGGAAAGCGAGGATCACTGGCTTGCGCTTC
CAGACTTCCTTCTAGCTTCTCTTTCACTGCTCGAACAAAATCACCGCGTTTGATGGGCATAGAGTTCTCAATCTGATTCA
CGTCTTTACAGAATTTTAAGCCCTGATGGGAGCGAGAAAACTACCTGAGACAGGCTAAACGATAGATGTTTTGGGGCCAC
TTCATAAGCAGCAGCCACGATCGCAACTACCAGCATCTCCTAACGCATTACCCTAAGCATTAGACTTCTTGCAAATTGGA
AAAAACGTCGGATGGGCAAAGGGAAACGCTCTATCCATCCTGTCATTCTGGCTGATTTGCATGGGCACGCCAAGCTTTGC
CCATCCTACTGATGATGATTGAGTCTAATAGGCAAGAGTTCCATTGATGCGTTACGGCGATCGCTTAACACATCCCACAA
AACTGTAAGGAACTTGCGCGAAAATAAAATCCCTACAACCAGTAAGTTATTTAACGGCCAGTCCGTAAGGGAGTAAGGAA
CTCGATTTAGTCGCGTTACCAGGCTTTTACAGCCGATCGGCCCACTCTGGCTAAATTCACCAGTTGGCTAACCACAGGTA
CAGTGTCAAACCAGGCAGTGTTATGGATGTCACTGCGAGAACTGCGTTGAATTCCGAGATTGGGAATGCTTCTTAAAGCC
ACTACATCTGGATTTTGAGCACGGAAAGTGTTGTACGCTCCATCAAGATGCATCGGGCCGCCTTCAGGATGACCAGGAGG
ACGCTGCTGCAAAATTTCGAGAAAATTAATCAGCCGATCGAAGATTTTTCCATTGACTCCATAAAAGTGAGTTGTGAGAA
TCTCTTCAGAAAAGGGAAAGAATTGCGCGGTTAATGAAGTGGATGGAATATTTTTGTTGTGGCCAAAATATGCAAATCCC
CAATCTGTCTGTCGCAGTTGCTCGATTAACCTGTTTTGATCAGCTTGTAGCTGCTTTTTGATCAGCAGATCGTCCTCCAT
GATCAGGACGTTTGACAGTCCTTCATTGTGAGCCATCTTCAGAATCTGCAAATGGCTCATAAAACAACCTCGTGCCCCAA
TACCAGGAAATCCATTAGCTTCGGTTGGTCGAATGGCAGGAAAAATTTCCAGCTTGCCCGGAGTAAGGGGCATTTCGATT
TTTTCCAGGTTTTGGATAATTGCCTGCCGCCGATCCCTGCGCTCTGGCAGGTTAACGACATAGGCCCGTTCAAAAAAGTC
CAGGATTCTCATGAAAATCTTGTTTTTTAAGAACAATTAAGTCGTGGCACCAGCGTAACCCAGCACTTATTCTCGTGCTC
TCTTTCCAAAGGACCAGGCAATTTACGTAAGTAATCACCGAAACTATAACAAGCTTTACAGCATACGTGAGTAATAGCCG
ACACTATACAAAGCCTTACAGTACAATGCTTAACCCTGGCTTTTGTCTGCAATAAGTTTTAATTGAACCGGGATCAGGTA
CCTATGAGGTTTTTGGGCGTTGATTTAGGGTGGGTTTCAGGAGCCAGTGGGTTGTGCTGTTTAGAATGGCAGGGAAATCA
GTTAGAGCTATTGGATTTACAACGGTTGGAGGCGACAGAAGACCTGCTGAATTGGGTCGATCGCTGGTTGCCAGCCGGGG
AACCAGGAGGAATTGCCGTGGATGCGCCAACTCTGATTCCCAATGCAAGGGGGATGCGATCGCCTGATCGTCTGGCTCAC
AAATACTTTGGTAAATACCATGCAGGCTGTTATCCCGCCAACCTAAATTCTCCCTTTGCCCAGCGCACGGTGGCTTTTGG
CCTGAGTCTGGAGGCGCGAGGATTTGATCACGCTCCCACGATCGTCCCCAGACAACCCCAACGCTTCCAGATTGAAGTCT
TTCCCCATCCCGCGATCGTTCACCTGTTCAACCTGGAACGAATTCTGAAATATAAGAAGGGGGTAATAGCAGAGCGGCGA
TCGGAATTATCCCGCTTACGCCAATTCATTCACGAACGGCTGCCCCTGCATAAACCTGCTTTAGATGTCAGTCAAGGAAC
CATCTCCCTTCCCGCCATTCCCCAGCGAGGAGCCGATGTCAAAGCTGTCGAGGATCAGTTAGACAGCATTATCTGTGCCT
ACGTTGCGGCTCACTGGTGGTACTGGGGTGTAGAGCGCAATCAGATTCTGGGCGATCGATCAGAAGGATACATTGTTGTC
CCAAATCCGATTTGAGGGGAGAGCCTGTCATTGGTTATTGGTTATTGGTCATTCGTCGCTAGTCATTGATCGGCGGCTGT
TCACAAAGGACAAAGGACTATTCAGAATCCAAAATCGCCAAGCCAAAATCCAAAATTCTTCAAAAAGAGGATCCCGGTTG
CTTCAAGAACTCCGTTTCCTCTGGGGTATTTTCTCGGCCCAAAATCGCATTCCGGTGGGGAAAGCGTCCGAAGCGCTCAA
TCACTTCCAGGTGTTTGATGGCGTAGGGGTAGGAACTCTGCGTTTCCGGATCTTCTGTAAATTGTCGAAATAGCTCGACG
GATTGCCGCTGAATCGCCAGGTCTTCGCTGTGCATGAACGGCATATAGACAAACCAGCGCTGAATTAGGGGTAAGGCTTG
GTCGAATCCCTGGAAGATCGCCCGTTGCGCCACGGCCAGCGCTTTTGCATCTGTGGCAAAGGATTCAGGCTGGCCACGAA
ATATATTGCGGGGAAACTGATCCAGCAGCAGGATCAGGGCCAGACATCCAGTTGCCGATTCCTGCCAGGGATCTAAGGCT
CCGATTGCGGCCTGTTGATAAGCGACCAGGAAGCGATCGTGCACGATCGCATCAAACTCAGGATCTTTCGTGAACCAGAC
CTTACGGTTCTTACCCGTTGTTCCATCCGGTTCTGTAAACCAAAAGCAAATTATCTCATCAATCTGAGCCATGAGCCGCA
AGGGGATGACATACAACAATTCCCACAGCAAACCGAAATGCCAGTGCTTAGAGAACCAGCTATTCCCGTTAACTGTGGGA
ACTTTGCAGCTATACAGCCGCCAACAACATTGAGTGAAACCGTCCTTCGTCCTTTGCAGATAGCCAATCGTAGAGGACTA
ATGACCAATGACGCTCCTGAACCAGAAACTGAATTGGTTCCACTGACTGACGTCAGGACATCCCCTGAATCAGGAAATCA
AAGTAGGGAGCGGCTTCATTGGCATCTTCCTCACTCAGCAGGCTGATAGAGGCTTCCTTGAGGCAACGAATCGCTTCCAC
CATTCCCGGCATGGGAACACCCAGGGCGTTATACATTTCTCTGGCCCCAATCACACCGATGGATTCGATCGGCTCTTTGT
CGCCAGCTAACACTCCATAGGTAACCAGGCGCAAATACCAGCCATAATCCCGCAGGCATAAGGCCCGTTGCTTGTCGCCA
TAGGCATTGCCACCGGGAGCAATAAAATCAGGACGCTTTCTCCACAGTTGTTTGCTGGCTTCCTGAACAATTTTTTTCTC
ATTTGCAGACAGCGTTTCGGCAATGCGAGTCCGCTGTTCGCCCGTACTAAAGAACTCTTTCATAGTTTGGAGTTCGCCAT
GGGTGGGATAGCGAAGCTCATCGTCGGCTTGAAGAATGACTTGGCTAACTACGCTCATAGTTATCGAGGTATTTCAGGGT
ATCAGTTGATAGTTTATCGAGTCTTGGGGACGCTGATAAAGGGATGCAATCGTTTTCCGACAAGTTTTGCCGTCCCCCAA
GAGCGTACCGCGCCCACTGTATGAGAGAACGAAAAGTTTTGTAAAGATTTTCTAGAAGGCAAAAGGCGACATCTCGTAGA
GACGTTCCGCCAGAACGTCTTCACTTAAGTTTCTATTTTTTAACGTTTCTCCCGTTAAGTGGATCGAGTGAGGAGAATAG
GGGCAATAGGATTTCAGGAGGAAAGACTCCTTGGCGAATGCGGAGCACTTAGCACGGTTGTTGGAATCAGGGGTGGAGCA
GTGGAACCGCTGGCGGGCTGAGAATAGCCGCATCCAGATTGACTTGAGCGGTGCCGATCTCAGCTATGCCAATCTCTCAG
AAGCCGACCTCTCGAACGCTAACCTGGATAGTGCTTACTTACGAAAGGCCAATTTGCGAGGAGCCAACCTGAAGCGGGCT
AATCTACATGTCGCGAATCTGAGTCGAGCGGATGTCAGTTACGCCAATTTAAGCCATGCCAACTTGCAGGTCGCCAATTT
GGACCATGCCAATCTGCGGGGAGCGGATCTCGATTCTGCCAATCTCAGTTGGGCTGGATTAATTAAAGCCAATTTGCTGG
ATACCAATTTGCACGCCGCTAATTTACATGGAGCCAATTTTAATCAAGCTAATCTCTATCGTGCAGTGTTAATTAAAGCC
AATTTAGAAGGAGCTGATTTGCGCGGAACAACCCTTCCAGACGGCACGGTGCACTACTGAAATTAGGAATTAGGAATTTT
GAATTAGGAATTACAAGAAGGAAAGATGGAGATCCTAATTCCTAATTCAAAATTCTCAAGTTCCTGGTTTCAAGTAGTCC
AAGAGTCGATCGCCGGAGTCAGCTCGTACCAGTCCCACGGCGATGTCTGGCAGTGTGGCGCGGCTTTGGAATACGAGGTA
GCGGGGTTCCCAGCGGGGCTGAAATTTTTCTTTGAATTGATGTAATCCTTTGAAGTTGTAGAACTTATTGAGATTTTCAA
AGAAGTAATTCAAGCCTTTTTCAACTCGCTGAGCATCAGGGCTAGAACCAACTCCCGCTAATGGAGAAAGGCTGAGATTA
AAGCTGTCATATTCTAATTTTTGAAAGTGCTGCATCATGGAGGCAAACAAATACTCCATTGTGCCGTTTTCTACGGTTTT
GCGATGGCGCATTAAGTCAACCGTGACTTCTTTTTTGTTGTAGCCAGAGAGCAGGCTGGAAAAGGCGACGATCGTGCCGT
GAGCGTCATACACCACTGCGATATGACATCCCTGCAAGTATTCTCTGTGGAACCAACCAATCGAAAACTGTTTTTCAGAC
CCATTTTTGGCCTGCAACCATTCGTCGCTCACAGGTTTCAGTTGAGCAATCAAGTCATCACTAATGGGCGGTTCAAAGAC
TTTGAAACTATGTCCCGTTTTGGTTAAACGGTTAATTGCGGTTCTCAGGTTTTGATTGGCTTTGCCTTTTAAGTTGAATG
TTTTCAGGTCGATGATCGCTTCTTCTCCGATCTGCACGTAGCGGTAGCCCAGGGATTCGTAAAGGGATAGCTGGTCAGGA
ACCGCTTCATAAAAGGTAGGGAACCAGTCATTACGATCGCAAAAGTGCTGAAATCCGATAATGGCTTCCGCCCGATCCTC
AAGGGGGCCGATTGGATCTCCCAGAGCGATCGCGGCCCGTCCTTTGGCCACATAAGCCACGACACTTTTCCCGGAAGGAC
TAAAGTAATAGACTTTATCGCTGAGTAAAGATAATCGTGCCAACGAGGACTGGCCGTACTGATCAATAATTTCTCTGGCC
CGCTGACGTTCGGCGATCGTGGCTGGACTGCCCCGTAACAGCACTGGACGTAACAATAAGAGCAACGAAAAACTTAAGGC
AACCGCTCCCACAATGTAGATTGAATTGGCAAAGAACTCAGCAAAGCGGCCCACTGGCTCCAACCCGGCATTGTCCTCTG
TAAAAAACATAGCCAGGGTTTGCAGGATAGACTCTCTCAGGCTAAAATTCACCAGTTTGTCATCAACCTTAAACCGCCCG
TCCAGAATGTAAAACCCTGCCGTCCCGTAGGCCAGGGTAAATAACACAGCTCCAATCAACACCCGAATCCCTTGAGCGAT
CGAGGGGCGATCGGATTGGGCCGTAAATACGGGCCGCATAATCAGGAGTTGAATCAGCAGGACTCCCGCCAGGATGGATT
CTTCGTAATCAAAGCCCTTAATGAGATGGCCAATAATTGAAATGATCAGGAGTCCGACCGTGAGGATCCAGGCCACTCGT
TTGCGGCGTAGTAGATTTGCGGCCAGCACCAGCAACAGGAATCCGGCGATCGCGGTAAAGACTCGACCACTGGCCCGTAC
CTCAAAAGGTACGAATAACTCCAACCAGTCTCGCCGCTCTGGCAAACTGGGAGTAACCGCTGACAGCAGGTTCACCATGC
CAATTAAACCTGTTAAGAAAGCGGCGGCCCATAGCCCAATCCGAATTCTCCGAGACAGTTGAGCAGGAGAGGTCTGTGTT
TTTCTGGGTCTTTTAGGTTTCAACCTATCTAAAATTCCCATTCATCTATCCTCCTCTACCCCTGATGTGACGGTTTGTGT
TGTTGTTGCATCGGTTTGGGGGACTTCTGGTCAGGTGAACGGCGATCGGTGGGGGACTGCTGCAGAGACACCTTAAATTG
TGTCCCGACATAGCTTAAAGAGTCGAACAGGTGTTTGTGCCAGTAATTCCATCCCACATTCTGGCCGACAATGCCATGTC
CTCCTGGATAGATGCGAAAGTCATTGGCAACACCAAGCTGGCTAAGGGTTTGATGGAATTTTTTTGTGGCCTGTAAATAT
TTAGCATCTTCATCCCCTGCATCCAGGTAAGCTCGCAATTGGCTGCGTTGCTTGTTCGGAATTGTATGAACAAACAGCAG
CGGGCTATTCTCAGGGCCACTGTTGTCCACAAAATAGCCCGTATGACTGAAGAGGATACGAAATTGCTGGGGATAGCGTA
GCCCAATATTGAACGCTCCCCAACCGCCGGAGGAATTGCCGCCAATCGCCCAGAACTGCGGTTCATGCAAGGTGCGATAG
CGGGATTTAATCACCTGCACCAGTTCCGAACCAATCAGGGTGCTCACCTTCCCATTGGGGCCATCGTAATAATCTGGATC
CCAAAAGGGACTGCTGCCTCGACTATCGTTACCATCGGGGGTCACTACAATGGAAGGGGGCAGGCGATCGCTCTTATACA
AATCGTGCAGGACGGAGGTTAATCCGGCTTTATCCTGAAAATCGCGGGCACCGCCATGGCCCCCATGCAGCAACACGATC
ACCGGGTAATGTCTGGCGGGATTCTGAGCATAGCCAGGAGGCAATACAATACCATAGCTGCGTTCTGTCCCCATTGCCCG
ACTGGTAAAGGTTTCCACCCGGAAATCAAGCCCGGTGTTGGCCTCTGCTGGTAGAGAATCGAGTTGGGGGGCTCCAGCAA
TGAACACATACCAGTATCCTCCCGCCGATAAAACCGCCAGGGTGGCCGCCGATGCCATCAGTAGTTGTTTACGGATTCCC
TTCATGAATTTGGATGCAGCATATATGGATGAGAGAGTCAGTCAAATTAAGCGAATGAACCGGTAAATTCACAAAAGTCT
TCATCCATACTGCGATATCTCTCCCTGCACTGGGTTAGAAAAGTTGGTTTTTCCCAATAGTTTTCCGCATTCTCCTTCTT
CCCAACGATCATGACCTTTGTAGACCAACCCACCCTTGAAGACCGCACTCCCTGGCAACAGGGCGAACTGATCACCCTGG
AAATTTCCGACTTGAGCGACAGTGGCGATGGGGTGGGCCGCTATGACCAGCGAGTTGTCTTTGTCCCCAATACGGTTCCG
GACGATCGTGCGATCGTCCGTCTAGTGCGGGTGAAGCCAACCTATGGCTTTGGCAAATTGCAGGAACTACTGGAGCCATC
TCCCCATCGGATTCGGCCTCGCTGCATTGTGGCGGATAAATGCGGTGGCTGTCAGTGGCAACAGGTAAGCTATGAGTATC
AACTGGAGGTCAAGCGCAATCTGGTGGTTCAGGCTCTGGAGCGGATTGGCAAGTTTCCTAATCCTCCGGTCGATCCCGTG
CTGGCTTCTCCTTCATCCCTGGGCTATCGCAATAAGGCGACCTATCCTGTGGTGCGATCGCAAACCGGACAGGTGCAGGC
GGGCTATTACCAGAAAGGCAGCCACCAACTGATTAATTTAAACCAGTGTCCAATTCAGGATGAACGATTGAATCCGCTGC
TGGCCCAAGTCAAGCAAGACATTCAGCAACGGGGCTGGGGCATTTACGACGAAGCCCACCACCGGGGCAAAGTACGCCAT
TTGAGCTTGCGAATTGGTCGCCGTACGGGAGAAATGCTGCTGACGCTGGTGGTCAAGGAGCGAAATCTGGTTGGCATTGA
GGCACAGGCGCAAACCTGGCTGGAGCGCTATCCAGGATTGGTTGGAGTTTGTCTGAATATGAACAGCGATCGTACCAATG
CCATCTTCGGCCCTGAAACTCTCTGTATTGCCGGACAACCCTTGTTACACGAAACCTTTGCCGGACTCACATTTCAAATT
CGGCCTGACACCTTTTTCCAGGTGAATACAGAAGCCGCCGAAGCGCTACTCCAGGTGGTCATGGAAGAACTGCAGTTGCA
AGGCCAGGAAGTACTGGTGGATGCTTATTGCGGCATTGGTACTCTGACGCTGCCCTTAGCCCAACAGGTGAAGCAGGCGA
TCGGCCTGGAAGTGCAGCCAGAAGCGGTAGAACAGGCTCAACTAAATGCAGCCTTAAACCAGATTGAAAATGTCAGTTTC
CAGGTGGGGGCCGTCGAGCAAGCCTTACCAGCACTGGATATAAAACCGGATGTGATGATTCTGGATCCACCCCGCAAAGG
CTGTGATTCTGCTGTGCTGCAAGCCTTACTGGAGATGCAGGTCGATCGCCTGGTTTACATGAGCTGCAATCCCGCCACCC
TCGCCCGCGATTTGAAAATTCTGTGTGAATCCGGCCAATACCATCTGCACCGTGTACAACCTGCCGACTTCTTCCCCCAA
ACCTCCCACGTCGAGTGTGTAGCGTTTCTTAGTTTGATACAGTAAGGGTCGGTAATCTACAAACCCTCTGGCAAACTGTC
TCTGGAATCCATGAAATTTAGCGAAGTTCTCCAACAGCTTGGTGTTTCCTCTGCCCATACCAGTCTCAACGATCGTCCTG
ACCTGGATCCAGAGGTGGCCGGGGTAAATTCGATTGATGTAGCTCAGGCTGACCAATTGAGTTTTGTTGAGGGTGCAAAG
TTTGCGGCTCAAGTGCAAACCACAGCAGCGAAAGCCTTGATTCTGCCCAAAGGGAAGGTATTGCAGCAGGCGGCTCTGGA
ACGGGGCATTGCCTGGGTGGAAGCAGCAGACCCCAAGTTAATGTTTGCTCAGACGCTGGCGATGTTCTACCAACCCTTCC
AGCCTGCTCCAGAAATTCATCCCACGGCCATCATTCATCCCACGGCAAGGATTGGGGATGCGGTCTACATTGGCCCCCAT
GTCGTGATCCAGGCCGAAGCGACCATTGGCAATCAGGTTTGCATCCATCCCAACGTTGTGATTTACCCGGATGTCCAGAT
TGGCGATCGCACCGTCCTCCATGCCAACTGCACCATCCATGAACGAACTCAGATCGGGGCAGATTGTGTCATCCATTCTG
GTGCCGTGATTGGAGCCGAAGGATTTGGCTTTGTCCCAACGGTGGAGGGCTGGTACAAAATGCAGCAATCTGGCTATGTG
GTGCTGGAGGATGGCGTGGAAGTTGGTTGCAATTCAACCGTCGATCGTCCGGCGGTCGGCAATACCCGGATTGGCCGCCA
AACTAAACTGGATAACCTGGTGCATATTGGACATGGCTGTCAGATCGGTTTTGGCTGTGCCTTTGCTGCCCAAGTGGGAC
TGGCTGGCGGCGTGGAAGTCGGCAATCGGGCAATTCTGGCCGGACAGGTGGGCGTAGCAAACAATGCCAGAATTGGGGAT
GGAGCGATCGCCTCTTCCAAAACCGGCGTTCATGGCACTGTGGAACCGGGACAGGTGGTGTCCGGTTATCCCTGTGTGGA
TCACAAGATTTATCTCAAGTCCTCCGCTATCTACAGCCGCCTGCCAGAGATGTACCAGACCCTGAAGCAACTCCAGAAGC
GCATCGAAGAGTTAGAAAACGGGCATCACTAGATTCTCATTCTCCAATCTTGATCCTTGAAACGCTCCCCCCGCCTGCTT
ACCGTCCCCATCTCCCCCACCTCCCTTTTCTACCCTTTTCCCTTCTGCCTTCCTGTCCCTCCTCTAGAATCTCTTCCCAT
GGAGTGCAACAATGGGCTAAACAATTTTCAACGAGAAACAGTATGACCATGCTTCCAACGCTACAAACTGCCCTGCAACA
GGGACGAGCACTGAAAGTCATTAGTGGATTGAATAATTTCGATCGCGATCGCGTGTCCGCTGTCGTCAAAGCCGCTGCCC
AGGGTGGGGCTACCTTTGTTGATATTGCCGCCGATCCCGATCTGGTGCGCCTGGTAAAGCAGTTGATTCACTTACCCGTC
TGCGTCTCTGCTGTTGAACCCGAACTCTTTGTTACCTGTGTAGCCGCAGGTGCTGACCTGATTGAAATTGGTAACTTCGA
TAGCTTTTATGCTCAAGGTCGCCGCTTTGAAGCTCCCGAAGTCCTGGCTCTGACTCAGGAAACCCGCCGTTTGCTCCCTG
CCATCACCCTGTCCGTCACCGTTCCCCACATCCTGGAACTGGATCAACAGGTGCAACTGGCCGAAGAACTGGTGAAGGCC
GGAGCCGATATCATCCAAACCGAAGGCGGCACCAGCAGCACTCCTACCCATGCTGGAACTCTGGGACTGATTGAAAAAGC
AACTCCCACGCTGGCGGCAGCCTATGAAATCTCCCGTGCCGTGCATATCCCTGTCTTGTGTGCCTCTGGATTGTCGAATG
TGACGGCTCCCCTGGCGATCGCGGCAGGAGCATCCGGTATCGGTGTCGGTTCCGCCATTAACAAACTCAGCAGCGAAGTT
GAAATGATCGCTGTCGTTCGTAGTCTGGTCGAGGCTCTGGCTACGGTTAGCCACTCTACCGTTGTGGTGTAAACCTGGAG
TGCAGGCATGGGTAGCAGCAAACTTAAAAACTTGCTATTACCTGTGCCAAATTTTTAGGACGACAATCACACAGCAAGAG
AGTCTGCGGCTTACACAATTGCAATACTTTGATATTTTGGTAAGGGATATTCTGCTAAGGTCGGCATCAACTCGTTAACG
ACGACAAATAAAGCGTTATTCAACAATACTTGATATGGGCGATACTGGATTTGAACCAGTGACCCCTTCCGTGTGAAGGA
AGTGCGCTACCCCTGTGCTAATCGCCCATTTTTTCTACCCTTCAAAAACTAACGCTTTTAAGGATTCGGTTTCTCATAGT
AGCAGATTTTGACTGACATAGCTTTATTCAGACAGATCAAAATAGCTGAACCAAAAATTGAGCCATTAATCGAGGGCAGC
ACTTAACACCGATCGCAAAGCTGGACAAATTCATGCAATCGCCCGCCACATCGTAGAAGAACACAACGAAGAGTTGCCCT
GTGATGTCGATATCATGCTGCCCTTCAAGGGAGTGGAGCCAAAATGCGCTCACTACCTATCTACCCATCACTCCCCAAAA
AACTTTTCCCCACTACTAGACATTCTTTGTTTGTTTCCGCTATAGTAGGTAGCTGTTGCCTAAAAGGTTGTCGCTGGTTG
CTTTCTTTACGAAGAACTGGCTTGAATTTGTTTCGGATTCAGCCACGCCTGCGACCGGGATACTGGGTAGCTTGCTGCTC
AAGTCCTCATCTGGCATTTGAAGCGGTTACGTTTAGCCCTTCTTCTAGGAACAGAACACTCTGCAATTTCTAGGGGATAA
ATAACCGGATTAAGAGGAGTGCGAGCGATCGCGCAAATTTGTCTGTCTTGATTGAAAATAATCGAGAGGATTAGGCGGTT
GAATTGTCGCTACTGACTTCAACCTGCCGAAAAAGGTGTGTACGAAAGGGAGACCAATCGCCGTGTCTGTGGGTATTCTC
GGCACTAAACTTGGCATGACCCAAGTGTTTGATGAGACGGGTAAGGCTATTCCGGTGACTGTCGTTCAGGCAGGCCCCTG
TCCGGTAACGCAAATTAAAACCGTCGAAACGGATGGCTACTCTGCCATTCAAGTTGGCTTTAAGGAAGTTGCTGAAAAGG
CTCTCACCAAGCCCGAACTGGGTCATTTGGCTAAGTCTAACAGTGCGCCTCTACGCCATCTCCATGAATATCGGCTGGAA
GATGCCAGTCAATATGAACTGGGTCAGCAGATTACGGTTGAGCAGTTTGCTGCCGGACAAGCTGTTGATGTCATTGGCAC
CAGCATCGGTCGTGGTTTTGCTGGCTATCAGAAGCGCCATAACTTCAAGCGCGGCCCGATGGCTCACGGTTCTAAAAACC
ACCGCTTGCCTGGTTCTACTGGGGCGGGTACCACTCCTGGTCGGGTCTATCCCGGTAAGCGGATGGCGGGTCAGTTGGGC
AATACTCGCGTCACGATTCGTAAGCTGACGGTGGTGCGGGTGGATACTGAGCGGAATCTGCTCTTGATTAAAGGAGCCGT
TCCTGGAAAGCCCGGTGCGCTGGTGAATGTAGTTCCAGCCAAGGTGGTTGGACGCAGCAAATAGCGAATGAATCCAAGGG
AATCTCATCGACAGATCACCCTGGAGATAAAAGCGGAAAGCCTTTGAGAGTCGAGCAAGGTTAGCAAGTTATGGTTGATT
GTGCAGTAAAAGATTGGGACGGGAACGAGGTCGGAAGTGCCTCCCTGGACTTGCAGGTAGCGAAGGAAGCCAGTGCGGCT
CATATTGTTCACCGTGCTCTGGTTCGTCAAATGGCGAATGCTCGTCAGGGAACTGTTTCCACGAAAACTCGTGCTGAAGT
CAGTGGCGGCGGTCGTAAGCCCTGGCGGCAAAAGGGGACTGGTCGGGCGCGGGCGGGTTCAAACCGTTCTCCCCTATGGC
GGGGTGGTGGTGTGATCTTTGGGCCAAAGCCAAGAGATTACTCGCTCAAGATGAACCGCAAGGAACGGCGGCTGGCGTTA
CGGACTGCTTTTCAGAGTCGGGTAGAAGATTTGATTGTGGTTCAGGACTTCGCCGAAAAGTTGCCTCGTCCAAAAACCAA
GGATCTGGCAAATGCGCTAAAGGGTTGGGGCGTGGAACCTGAGTCGAAGGTGCTGCTGATCCTGGGAGAGCGGGATGAAA
TGGTTTACCTGTCTGCTCGTAACATTGCTAACCTGCGGTTGATTTCTGCCAACAACCTGAATGTGTTCGACCTGCTGGCA
GCGGATCAAATCGTGGCTACGACATCTGCGTTGACAAAGATTCAGGAGGTATACGGTGGCTGATTTCAATCCCCGTGATT
TGATTGACTTGGTGCGCCGTCCCATCATTACTGAAAAGGCCACCCTGCTACTGGAAAAGAACCAGTACACCTTTGAGGTT
GCTCCCAAAGCTACCAAACCTGAGATTAAGGCGGCGATCGAGACGCTGTTCGATGTCAAGGTACTGGGAGTGAGTACGAT
TAATCCTCCTCGTAAAAAGCGTCGGGTGGGTAAGTTTATGGGGCACCGTGCCCTTTACAAGCGGGCGATCGTGACTCTGG
CACCCGGAGACTCAATCACGCTGTTCCCAGAAGTCTAGGCTTCTGCTTCTGCTGGCAAGGTATTCGAGAGAATTAGAACG
CTATGGGCATCCGTATTTATCGTCCTTATACCCCTGGTACTCGCGAACGCAGCATCTCAGACTTCTCTGAGATCACGCGC
AGTGAACCGGAAAAATCCCTAACTAAATCCCGTCACCGGGCCAAGGGCCGCAACAACCGGGGTGTGATTACCTGCCGTCA
TCGCGGTGGCGGGCACAAGCGGCTTTACCGGGTGATCGATTTCCGTCGGGACAAACTGAATGTTCCCGCGAAGGTGGCAG
CGATCGAGTACGATCCCAATCGGAATGCCCGAATTGCCCTGCTGTACTACCAGGATGGCGAGAAACGCTACATCATTCAT
CCAGCAGGTTTGGAGGTAGGCTCGACCGTTATTTCTGGTCCCGATTCCCCCATCGAAGTCGGAAACGCTCTGCCTCTCGG
CAGTATCCCTTTGGGTACGGTGGTTCATAACGTGGAACTTACTGCTGGCCGGGGAGCGCAAATTGTCCGGGCTGCCGGAG
CCAGTGCTCAGGTGGCTGCAAAAGAAGGCAATTATGTGACGCTGAAGTTGCCTTCTGGTGAGGTGCGGATGATCCGGCGG
GAGTGCTACGCCACCATTGGACAGGTCGGAAATGCCGACGTGCGCAACACCAGTTTGGGTAAGGCCGGGCGGAAGCGTCA
TTTAGGCCGTCGCCCCGAAGTTCGGGGAAGTGTGATGAACCCGGTGGATCACCCGCATGGAGGTGGGGAAGGACGTGCGC
CCATTGGTCGTCCCGGCCCTGTCACTCCCTGGGGTAAACCCGCTCTGGGATACAAGACTCGCAAGAAGAAGAAGCAGAGT
GATTCATTGATTGTGCGCCGTCGCCGCAAGTCCGGTAAGCGCGGTCGTGGCGGTCGGGAGTCATAGGTGATAAGGGGGAA
TTAAGGAAAGATGTCTCGTTCACTGAAAAAAGGACCGTTTGTCGCAGATCACCTTCTGAAAAAGGTGGAAGCGTTGAATG
CTAAGGGCGATAAGCAGGTGATCAAAACCTGGTCGCGTGCATCCACCATCCTGCCTCAAATGATTGGTCACACGATCGCG
GTTCACAACGGCAAGCAACACGTCCCCGTCTATGTCACAGAACAAATGGTGGGGCATAAGTTGGGAGAGTTTGCACCAAC
CCGTACCTTTAGAGGACATGCGGGAACTGATAAGAAGGCTCGTCGGTAGGGATTAGAGAAATGGCTGTTGATACTGCAAC
TGAAGTAAAAGCGATCGCCCGTTATATTCGGATGTCTCCTCATAAGGTGCGTCGAGTACTCGATCAAATTCGGGGCCGTT
CCTATCGGGAAGCACTGATCATTCTGGAATTCATGCCCTACCGCGCCTGTGAGCCTGTGCTGAAAGTTCTACGCTCGGCA
GCGGCGAATGCGGAACATAACCAGGGCTACAACCGAGCCGATCTGGTAGTGAGTACGGCTTATGCGGATCAGGGGCCATC
TTTGAAGCGCTACCGACCCCGTGCTCAAGGGCGGGCTTATCAGATTCGGAAACCAACGTGCCACATTACGATCGCCGTGG
CTCCAACCGAAGCAGAAGATTAGATTGCAGAACTTTCGACGCTGTTATTGAGCTTGTACAGAGGACGCACTCGTGGGACA
GAAGATTCATCCAACCGGATTTCGTTTAGGGATTATCCAGGATCACCGCTCTCGTTGGTTTGCGGACACCGATCGCTATC
CCGAACTATTGCAGGAAGACTATAAAATTCGCCATTTCTTTCAGAAGAATCCTTTGAAGCTGAAAGGTCTGGAAAGTCCC
GGCATCTCACAAATCCGCATCGAACGGAAGGCCGACCAGATTGACCTGGAAGTGCATACCGCGCGACCCGGTGTAGTGGT
TGGCCGGGGTGGTCAGGGGATTGAAGAATTGCGGAGCGGCCTGCAAAAAGTTCTGGGTGGGGGCGATCGCCAGATCCGCA
TCAACGTGGTGGAAGTGGCCCGTGTGGATGCCGATGCGGCTCTGATTGGCGAGTACATCGCTCAACAACTGGAACGCCGG
GTGTCTTTCCGTCGAGTTGTCCGTCAAGCGATTCAACGGGCGCAAAAGGCCGGAATTGAGGGTATCAAGATTCAGGTGAG
CGGTCGTCTGAACGGGGCTGAAATTGCTCGCCCAGAGTGGACTCGGGAAGGTCGCGTACCGCTCCATACTCTCCGGGCTG
ATATCGACTACGCTTACTGCACTGCCAGCACCATCTATGGCACGTTGGGCATCAAGGTTTGGGTGTTTAAAGGCGAACGG
ATTCCCGGTCAGGAAGAGCAACCTGCAGCCAGTCCGACTCAACCCCGTCGTCGCCAGCAGCGTCGCCGTCAGCAGTTTGA
AGACCGTTCGAATGAAGGATGAGGGATGTAGAAATTAGGAATTAGGAACTAGGTAAATTCCCTAATCCCTAACACCTGGA
ACCTAAAACCTAACCCGCCCGCTTTTGAGGTATCAGCATTATGTTAAGCCCAAGAAGAACAAAATTTAGAAAGCAGCAAC
GCGGACGGATGAAAGGTCTGGCAACTCGCGGAAATTCTCTGGATTTCGGTGAGTACGGTTTACAGGCTCTGGAACCTTCC
TGGATTACCGCCCGCCAGATTGAAGCCAGCCGTCGAGCCATGACCCGCTATATCCGTCGGGGTGGCAAAATCTGGATTCG
CATCTTCCCTGATAAGCCAGTCACCATGCGTCCCGCGGAAACCCGAATGGGTTCTGGTAAGGGGGCACCTGAATTTTGGG
TGGCTGTGGTCAAACCTGGTCGGATCCTGTTTGAGATTGCCGGAGTCCCTGAAGAAACGGCGAAGGAAGCGATGCGACTG
GCTCAGTACAAGCTACCGATCAAAACGAAGTTCATCACACGTGCAACGGAGGAGTCCTGATTATGGCACTACCTAAAATT
GATGAGGTTCGCGACCTGAGCGATCAGGAACTGGAAGAACAGATTGTGGAAACCAAAAAGCAACTGTTTGAACTGCGATT
CCAAAAGGGCACCCGTCGGCTGGAAAAGCCCCATCAGTTCAAGCACTACCGTCACCGTCTGGCACAACTGATGACCGTCG
AGCGGGAACGGCAACTGCAAAAGGCTGCATCTGGAGATGAATAGCTGTTTTTCTGAATTTTGGTTTTGCAACGGGTTTTG
CGTGGAGTAGGTGAGATGGCGGTAAAAGAGAGAGTTGGCCTGGTGGTCAGCGACAAAATGGACAAAACGGTGGTTGTGGC
GGTAGAAAACCGCTCTGCCCATCCCAAATACGGAAAAATTGTAGTCCAGACCAAACGCTACAAAGCACATGATGAAGAGA
ACAAGTGCAAGGTAGGCGATCGTGTCCGGATTCAGGAAACCCGCCCCCTCAGTCGCACCAAGCGATGGGCTGTGGTTGAT
ATCTATACCTCCGCAGAAGCATAAGGGCAGGTGACACATGATTCAAGCACAAACCTACTTAAACGTGGCAGACAACAGCG
GTGCTCGTAAGCTGATGTGCATCCGCGTGCTGGGTGGTGGCAATCGTCGCTATGCCGGGATTGGGGACATCATTGTGGCC
GTTGTGAAAGACGCAATTCCCAACATGGCCGTGAAAAAATCCGATGTAGTGATGGCTGTTGTGGTTCGCACCCGCAAAAC
CCTGCGCCGAGACAGTGGTATGAGCATTCGGTTTGATGACAACGCAGCCGTGATCATCAACAAGGACAAGAATCCTCGTG
GCACTCGTGTCTTTGGCCCCGTTGCGCGGGAACTGCGCGACAAAGAATTTACAAAAATCGTTTCGCTTGCTCCGGAGGTG
CTGTGATGGCGAAGACTCAAACCGTGACCCGTTACAAAATGCACGTTAAAACTGGCGATACGGTTCAGGTGATTACTGGC
AAGGACAAAGGCAAAGTCGGCGAGGTTCTGAAAACCTTCCCCAAGGAAAGCCGTGTGATCGTCAAAGGAGTCAACATCCA
GACCAAGCACGTCAAGCCCCAGCAAGAAGGAGAGTCTGGACAGATCGTGACCCGTGAAGCTCCGATTCACAGCTCGAACG
TGATGCTGTACTCCGAAAAGCAGAAAGTCGCCAGCCGGGTTTGTTATACCTTCAATGCGGATGGCCGTAAGGTGCGGATG
CTGAAGAAGACAGGCGAAGTGATTGATTAGTATATTTTCCCTGACCAAGCCCAGGGAACACTGAGGGAAAGATATGGCAC
AACGACTCAAAGACACGTATCAAGAGAAAATCGTCCCAAAGCTAAAGGAACAGTTTGGATACACCAATATCCATCAGGTT
CCCAAGCTGGTGAAGGTAACGGTGAACCGGGGACTGGGAGAAGCTTCCCAAAACGCAAAAGCTCTGGAAGCGTCGCTGGC
TGAGATCGCGTTGATTACTGGACAAAAGCCCGTGGTCACCCGCGCCAAGAAGGCGATCGCAGGGTTTAAAATCCGTCAGG
GAATGCCCGTGGGGATTATGGTGACGCTGCGTAGCGATCGTATGTATGCCTTCCTGGATCGCTTCATCAACCTGGCACTG
CCTCGGATTCGTGACTTTCGGGGTGTCAGCCCCAAAAGCTTTGACGGACGAGGCAACTACACCATCGGCATCCGAGAGCA
GTTAATCTTTCCAGAAATCGAGTACGACAGCATTGATCAAATCCGGGGTATGGATATTTCAATCATCACCACAGCAAACA
CCGACGAGGAAGGTCGAGCCTTGTTGAAGGAGTTTGGTATGCCCTTCCGGGATAGCTAAGGCAGATTTATCAAGGGAACA
CTATGGCGGTTAACGATACGATTGCAGATATGCTGACACGGATTCGGAATGCGAATCTGGCTCGTCACCAAACAACTGAA
GTTCCATCCACTAAAATGACCCGCAACATTGCCCGCGTTTTGAAGGATGAAGGCTTCATTACGGACTTTGAGGAAGTGGG
CGAAGGGGTCAGTCGGCACCTCGTTGTTTCCCTCAAGTACAAAGGGAAAGGCAAGCGCCCCATCATTACCAGTTTGAAAC
GGGTCAGCAAGCCAGGACTCCGAGTGTATTCAAACCGTAAGGAATTACCACGGGTGTTGGGAGGCATTGGTATTGCCATT
ATCTCAACCTCCAGTGGCATCATGACAGATCGTGAAGCCCGCCGTCAGGGGTTGGGTGGCGAAGTTCTCTGCTACGTCTG
GTAGTGCAGAACTTCAGGACGAGGAATGAGCACACACAAACCATTCTGCGTTCACAGTAGTAGGAGTAGGCAGTTATGTC
GCGTATCGGTAAACGTCCCATTAGTATTCCCAATAAGGTAACGGTATCCATTGATGGTCAGGCCGTTGCTGTTAAAGGTC
CCAAAGGAGAGCTTTCCAGAGTTCTACCCAGTGAGGTTGAGGTGGTTCAGGAAGGCGAAACGATCCTGGTCAAACGTCGG
GATGATTCCCGGATTGCCCGTCAGCGGCACGGATTGAGCCGCACGCTGGTGGCCAATATGGTTGAAGGGGTGTCCCAGGG
ATTCCAGCGCCGACTGGAAATTATCGGCGTTGGTTATCGGGCCCAGGTGCAGGGTAAGAATTTGATCCTGAACGTCGGTT
ACAGTAACCCGGTTCAGATTGAGCCGCCCGATGGCATTCAAATGGCAGTTGAAAACAATACCAACGTAATCGTCACCGGT
ATTGATAAAGAAATCGTTGGTAACACTGCTGCTCGCATCCGCGCCGTTCGTCCCCCCGAACCCTACAAGGGCAAAGGCAT
TCGCTATGCAGGTGAAGTTGTCAAGCGTAAGGCAGGTAAGGCAGGGAAGAAATAAGCCATGAAAGTAAGTCGTAAAGAAT
CAACCCGTCGTCGCCATAGTCGAGTGCGTCGCAAGGTTTCTGGAACCGCAGACCGTCCTCGGCTGGCTGTTTTTCGATCG
AATCAGCATATCTATGCTCAAGCGATCGATGATACCCGGCATCACACATTGGCATCTGCTTCCACCCTGGATCCCTCCCT
CAAGGAAGATCTGGATAGCGGTTCCAATTGTGACGCTTCCAGCCAGGTCGGTAAATTGGTGGCAGAACGGTTGCTGGAAA
AAGGCATCAAGCAAGTGGTTTTCGATCGCGGTGGGAACCTCTACCACGGTCGGATCAAGGCACTGGCCGATGCTGCTCGT
GAAGCTGGACTGGAGTTTTAAGGGATCAATACTATGGCGAAGGATCGTAAAAAAACTAAAGCTCGTGAGAAGGAAAGCGA
CTGGCAAGAGCGGGTCGTCCAGATCAAACGAGTGACGAAGGTTGTCAAAGGCGGTAAAAAACTGAGCTTCCGTGCCGTGG
TCATCGTTGGCAATGAACGTGGACAGGTTGGTGTGGGCGTGGGTAAGGCAGCAGATGTAATTGGGGCCGTGAAGAAAGGC
GTAGCTGATGGCAAAAAGCATCTGGTGGATGTGCCTTTGACCAAAAACAATTCTATTCCACACCCCACAACGGGTGAGGG
GGGCGGAGCGAAAGTAATGATGCGGCCTGCGGCTCCCGGTACTGGGGTAATTGCGGGGGGTTCAGTGCGGACTGTACTGG
AACTGGCTGGCGTGAAGAACGTGCTGGCGAAACAACTGGGTTCTGACAATCCGCTCAACAATGCTCGCGCTACTGTAGAT
GCGCTGGAAACGTTGAGAACTTTCTCAGAGGTTGCCGAAGAACGGGGTATTCCGGTCGAGAATCTGTACGCCTGATTCAG
GCTGACTGAAAACTGCTCAGAGCGATCGCCACTCGAGCCATTTAAATTGTTCTATTGAGATTGGAAAGCATATAGCCATG
AGACTGAGTGACGCAGTACCACAGGAAGGTTCCAAAAAACGTCGCCGTCGTTTAGGACGGGGCATTTCAGCAGGGCAGGG
AGCAAGCTGCGGCTTTGGAATGCGGGGGCAAAAGTCTCGCTCTGGTCGTCCGACTCGTCCGGGATTTGAAGGGGGGCAAA
CACCTCTGTACCGTCGCTTGCCGAAACTCAAGCACTTTCCTCTGGTGAACCGCACTACCTATACGATCGTGAATCTGAGC
GACCTGGCAGATTTACCCGCCAATACTGAAGTGACTCTTGAATCACTGTTGGAAGCCGGGATTGTCACCACTGCGAAGAA
TGGTGCCTTGAAAGTGCTGGGTGGGGGTGATGTGAGTGTGCCCTTAACCGTGAAGGCCGCTGCCTTTACCGCCACCGCTC
GCGCTAAGATTGAGGCAGCAAAAGGCAGTTGTGAGGTCATTGAGGGTTAGTGATTCAAGGTTTGCGATCGCCAGCAAGCT
TCACCTCCGCTCTTTTTGCAAGTGTTCCTTGGCCATTCGCTGAGGAACTTTGATCATTAAAGAATACATAGATTGATTTA
AGAGGAATCTTTCATGGTCGTTAGCCGAGATAAGACGCCCAGTGCTCAAGAGACATTCGCCCAGATGGCTCAAGCGGCTG
GCCTGCGGGGACGGGTACTGCTTACGATCGGAATTTTGATCCTGGTGCGGCTGGGAATTTTCCTTCCCATCCCAGACATT
GACCGCAATGCCTTTGCCAACAGCGTTCAAAACAACCCGGTGATCAGCTTTCTGGATATTTTTGCGGGAGGTGGTCTGCG
TTCTCTGGGGATCTTTGCTCTGGGGATTCTGCCTTACATTAACGCCTCGATCATTATTCAGTTACTGACGGCAGCCATTC
CCTCTCTGGAAAACCTGCAAAAAAATGAAGGTGAAGCCGGACGACGCAAGATTTCTCAAATTACGCGCTACGTCGCATTG
GGATGGGCCGTCATCCAAAGTATTGGTCTGGCCTGGTGGATCGTGAATAGTGGAGCCGCCCGGATCAATGGTGAACTCGT
CACCGCTCAAAAAGCCGCGACGGGAGGACTGGCATTTGTGACTCAAAGTGGTGCGGTCTTGAGTCCGGCTGCGTTAATTC
CCTTTATTGCCGCAACGGCTCTGGCACTGACCGCTGGTTCTATGTTTGTGATGTGGCTGGGTGAGTTAATCACCGAACGG
GGAATTGGCAACGGAGCCTCGCTGTTGATTGTGGTCAGTATCGTTTCGGGACTCCCTCGATCGCTGGGTCAAACCCTGGA
ACTGGCGCAAACAGGCGATCGCAGTCTGGTGGGTGGCATCATCATCTTGATGCTAGTGTTCCTGGTGATGATTATCGGGA
TTGTGTTTGTGCAGGAAGGCACCCGACGCATTCCCATCATTTCGGCCCGTCGTCAGGTTGGTCGCAAAACCTACCTGGAG
CGCAGCAGTTACCTGCCTCTCCGACTGAATCAGAGCGGGGTAATGCCGATCATTTTTGCCTCTGCGGTATTGTTCCTGCC
CGTTTACATCGCAGAGTTCACCAAAAATCCTATGCTGGCTCAGGTTGCCAATTACTTGAGTCCCAGAGGTCAGGCTCCCT
GGCTGTATGTCGGTTTGTATCTGCTGTTGATCCTGTTCTTCAGCTATTTCTGGACTTCCCTGGTGATTAACCCCGTGGAT
CTATCGCAAAACCTAAAGAAAATGGGAGCCAGTATTCCAGGAATTCGCCCTGGTAAAGCAACCAGCGATTACATTGAGCG
AGTCCTGAATCGCTTAACCTTTCTGGGAGCAATTTTCTTAGGCTTAGTGGCGATCGTGCCGACCGCCGTAGAAAGTGCGA
CTCGCGTGACCACCTTCCAGGGCTTTGGGGCCACCTCGCTGTTGATTGTGGTGGGTGTGGCGATCGATACCGCGAAACAA
ATTCAAACTTATGTCATCTCACAACGTTACGAAGGAATGGTGAATCAATAGTGCCTCGCCTCATTTTTATCGGTGCTCCA
GGAGCAGGCAAAGGAACTCAGGCCAAGACATTAGCAGATCTCTGTGGAATTCCCCATATCTCGACCGGAGACATTTTGCG
ATCAGCGGTCACCAATCAGACCCCCCTGGGTGTGCAGGCCAAAGCCTACATGGATCGGGGGGATTTGGTTCCTGATAGTC
TGGTGGTGGATCTGATCCGGGAGCGTCTGAATGAGCCAGATGCTCAGAAAGGCTGGATTCTGGATGGTTTCCCCCGTAAT
GTCTCCCAGGCCGAATACCTGGATACCCTGCTGGAAAAGATTAACCAGCATTACGATAACGTGATCAATCTGGAAGTACC
GGATGAGGTATTGGTCGATCGGCTGCTGGGTCGAGGGCGGGCCGATGATACCGAGGAAGTAATTCGCCAACGATTGCAGG
TCTACCGGGAGCAGACGGCCCCACTGATTGAGTTTTATCATCAGCGCGAAAAGCTGGTCTCGGTAAACGGTCATCAAACG
ATGGAAGAGGTGACGGCGGATTTAAAGGCACTGGTCTAAACCTGGCAACGGTTGAGTTGGAACGAGCAGAAAGTTTGACC
GACTGAAGGCAAACCGTTCTGCTCGTCTCTATGTCAAGAGGTTTTCTAAAGAAATGATCTAGACTCAAAGAGGAGATTTC
TTCAAGAAGTTTGTTTTGGCTCAGGTTCGTTTATAATTTCGCAGCAAAAAGCAGGAGGTTCAATTTGTCAAAACAGGATC
TGATTGAGATGGAAGGGACAGTTACAGAGTCTCTGCCCAACGCCATGTTCCGGGTCGATTTAGATAACGGATTCAACGTG
CTGGCGCATATTTCGGGCAAAATTCGGCGGAATTACATCAAGATTCTTCCGGGCGATCGCGTCAAGGTGGAACTGACTCC
CTACGACCTGACCAAAGGTCGCATCACCTATCGGCTGCGTAACAAGAAATAGATAGATTCCCGGATTACCTTAAGAAGAT
TTGACAAAAGGTTTTTAAATTGATAGCATATTGAGTTTGTAGCACAGTCTAGAGACAATGAAGGTTCGAGCATCAGTCCG
TAAAATTTGTGAGAAATGCCGGGTGATCCGACGCAAGGGTCGGGTCATGGTGATCTGTTCTAATCCCAAGCACAAGCAGC
GTCAGGGTTAGTGTTTTGAGGCTTTACCTTACGTTCCAGTAAGTAACTGTCTCTAGAGTTTTTTATAGAAGTGAGCAGAA
CTAGGGGAGAGTAGCGTGGCACGGATTGCCGGAGTAGACCTGCCTCGAGATAAACGAGTCGAAATTGGTCTGAGATATAT
CTATGGTATTGGGCCTACCCGCTCTAAAGCGATTTTAGAGGCGACGGGAGTGAACCCAGACACTCGCGTTAAGGACTTAA
GCGATGCCGATGTGGCCGCTTTAAGAGCAGAAGTTGAAGGGAACTATCAGGTAGAGGGTGACCTGCGGCGATTGGAATCA
ATGAACATCAAACGATTGATGGACATTGGCACCTATCGCGGTCGTCGTCATCGGTTAGGGCTTCCGGTGAGGGGACAAAG
AACGCGCACGAATGCTCGAACTCGTCGGGGTGGTCGCCGCACCGTTGCCGGTAAGAAGAAGGCTCCCGGTAAGAAATAAA
ACCCTAACAAAGCTATTTATTCAGAGATTCAGCAATGGCACCAAGACAACCAACCAAGCGCACTGGGCCGCGTAAACAGA
AGAAAAATGTGCCCAATGGGGTGGCTTACATTCAGTCCACCTTCAATAACACGATCGTCACAATTTCCGATACCAACGGG
GAAGTCATTTCCTGGGCTTCTGCAGGCTCCAGCGGATTTAAAGGAGCTAAGAAAGGAACTCCGTTTGCGGCTCAAACGGC
AGCAGAAAACGCTGCTCGACGGGCCTCCGATCAGGGAATGCGGCAGATTGAGGTGATGGTGAGCGGTCCTGGAGCTGGTC
GGGAAACCGCAATTCGTGCACTTCAGGGAGCGGGGCTGGAAATTACCTTGATTCGGGACGTAACCCCCATTCCCCACAAC
GGCTGTCGTCCTCCGAAGCGGAGACGGGTTTAATTGCGATCCTGGCTTAAGCCCTTGGTATGCGTACAACCTGTGGGCTT
AAAGAGTGTTGGATATTAGCTGATTGGGGTTTTGCGGGTTTGTAAGGTATTTACCTTATTACAGGGAGAGGTGGCTCAGT
GGTACAGTTTCAAGTTGAGTGTTTAGATACAAAAACTGACGACAGAGATCGCAGTCAAATTAGTCGGTTCGTGATTGAGC
CATTAGAGCGGGGGCAGGGCACAACTTTGGGGAATGCGCTCCGGCGGGTATTGCTTTCCAATCTCGAAGGAGCCGCCATT
ACAGCCGTTCGGATCGCGGGTGTCAGTCATGAGTTTGCCACCGTTCCAGGGGTGCGGGAGGATGTCTTGGATATTCTCCT
GAATATGAAGAAGGTGGTGTTGAAGAGCTACTCTTCTCAACCCCAAATTGGGCGGCTTCTGGTTCAAGGTCCGATGACAG
TAACAGCGGAGCATTTTGAGTTGCCCTCGGATGTTGAGTTGGTTGATCCTTCTCAATACATTGCGACTCTTTCTCCGAAT
TCAACGCTGGAAATGGAATTTCGGATTGAGAAGGGGAAAGGCTATCGGGCTGTAGATAAAGGGCGGGATGACTCGACGGC
TCTGGACTTCATGCAAATCGATTCTGTCTTCATGCCTGTACGGAAGGTCAACTACTCGGTTGAAGATGCTCGTGTGGGCG
ATGCGATGGAGAAAGATCGCCTGATTATGGAGGTCTGGACGAATGGCAGTCTGACTCCCCAGGAAGCGCTGAGTCAGGCG
GCTAACATTCTCGTAGATCTGTTCAATCCTCTGAAGGAGATCACGATCGAACCACTCGATAAAGAGGATGACGAAGATAA
CGATCCCACAAATCAAATTCCGATCGAAGAGTTGCAACTTTCTGTGCGGGCATACAACTGCCTGAAGCGTGCGCAAATCA
ATTCCGTCGCAGATCTGCTGGACTACAGCCAGGAAGATTTGCTGGAAATCAAGAACTTCGGGGCGAAATCAGCCGAGGAA
GTGGTAGAAGCCTTACAACAGCGTCTGGGCATTACTCTGCCTCAAGAAAAATCCTCTAAGAACAATCATTAGTTGCAGCT
TGTTCAGCCCCTGATATCTGTTTTTGTCTGCCGTATTTAAGTTAGAAAACTATGCGTCATCGTTGTCGTGTCCCGCAATT
GGGCAAACCTGCTGACCAGCGGAAGGCTCTCCTGAGAGCGCTTACTACTGAGCTAATCCGCAACGGTCGGATTAAAACCA
CCAAAGTACGTGCCCAAGCGGTTCGGTCTGAGGCCGATCGCATGATCACTCTGGCTAAGGATGGTTCTCTGGCTGCTCGT
CGTCAGGCGATGGGCTACCTGTATGATAAGCAGTTGGTTCATGCTCTGTTTGAGCAGGCTGGCTCCCGCTATGGCGATCG
CAACGGGGGATATACCCGCATTATCCGTACCGTTCCTCGTCGCGGGGATAATGCTGAGATGGCTATCATCGAGCTAACCT
GACATGATTTCTGCGGCATCCCAACCCACTCAGCGAGTTGCCCTGGTTCTGCAGTATCGGGGCACTCATTTTCATGGGTG
GCAGTGGCAGCCCAAGCATCGGACGGTGCAGGAGGAGTTGGAGAAGGCACTTGCCAATGTATTGGGGCAACCGATTCGGA
TTCATGGCGCTGGACGAACGGATACAGGTGTTCACGCAGCCGCTCAGGTGGCTCATTTTGATGCCCCCTTGATGGTTCCG
GCTCATCGATGGGCCGATATTCTTAACGCTCGTTTGCCGGAAGACATTCTGGTGCGGGCTTCAGCAGCGGTGAGTCCAAC
CTGGCACGCTCGATTCTCAGCCGTATGGCGACGCTATCGCTATTTGCTGTATACCGAGGCTCGCCCTAATCTGTTCATTC
GACCATTCTCCTGGCATTACTATCACGAGCCGTTGGATGAAAGCTTAATTCAAGAAGCGTTGAATCCTTTGATTGGTCGT
CACCATCTGGCCGCATTTCATCGAGCAGGTTCCAAACGTCCCCATTCCTGGGTGGATGTGCAGGAGGCGGAGTGTAAGCG
CCAGGGGCCATTGATCTCCATTGAGGTGCAGGCCAGTGGTTTCTTATACGGAATGATGCGATTATTGGTTGGGTTGTTGG
TGCAGGTGGGACGGGGATTGCGATCGCCCACCAGTTTTACAGCACTCTGGGCAGAACAGCGACGAGAAGAAGTCAAGTAT
GCTGCACCTGCTCAGGGATTGTGTCTCTTGCGAGTGGGATACCCAGAATTTCCTTTCCCTTCAGAGATTTGGTTCGACAC
TCAACCAACCTTTGTCTTTCCTGCTGTTGAACCCTCCAGTCTGGCCATCTAACACCTCCTAAAAGTCTGTTTTTATCGAT
TGATTTTGTCTTTCAAGTACTACGGTCATGAACAAATCCTATCTCCCTCCTCAAGATTCTATAGAGCACAACTGGTATGT
TGTCGATGCAGCGGATCAACGCCTCGGTCGTCTGGCCAGCGAAATTGCCCGCGTTTTGCGTGGTAAGAACAAGCCCACCT
ACACCCCCTCCATGGATACTGGCGATTTTGTCATTGTGGTAAATGCCGAAAAGGTAGACATCACGGGCAAAAAGCGGACT
CAAAAACTGTACCGTCGCCATTCGGGTCGTCCCGGTGGGATGAAGGTGGAGACCTTTGATAAGCTGCAGGCCCGGATTCC
TGAACGGATTATTGAACAAGCCGTTAAAGGGATGCTGCCTAAGAACACGCTGGGACGGCAACTATTTACCAAGCTGAAAG
TTTACGCAGGCCCAGAACATCCCCATCAAGCTCAAAAACCTCAAACCCTTGAAATTAATACTATTCCTGGAGGACAGGCT
TAATGCAAGCAACAGAAGGACGTGTAATGTATATGGGCACCGGGCGACGGAAGTCGGCTGTCGCACGAGTGCGGTTGGTT
CCCGGTAATGGTCAGCTCACCATTAATGGCAAGCCCGGTGATTTGTACCTCCAGTTCAACCCCGATTACCTTTCAGCCGC
CAAAGCACCCCTGGAAACCCTGGGTCTAGAAAATGACTACGATGTTCTCGTGACGGCTCATGGAGGTGGATTGACGGGAC
AGGCTGATGCGGTTCGTTTGGGTGTAGCTCGTGCCCTGTGCCAGCTTGACCCTGATAATCGCAAGCCTTTAAAGATCGAA
GGGTACTTAACCCGCGATCCTCGTGCTAAGGAGCGGAAGAAGTACGGTTTGCGGAAAGCCCGGAAAGCACCTCAGTACTC
TAAGCGCTAAATCCTGCTTACCCTGCTATCCTCATAGGATCGTTAGAATTGATCTAGTTAGAACTGCAATTTGAGAGAAA
TCCATGCCTAAGTCTGATATTCATCCCCAATGGTATCCGGAAGCCAAAGTCTACTGTAATGGTGAAGTGGTAATGACTGT
TGGCTCCACCAAGCCTGAACTGCATGTAGATGTGTGGTCGGGCAATCACCCATTCTTTACCGGAACTCAAAAGATTATTG
ACACCGAAGGTCGTGTGGAACGCTTCCTGCGGAAGTACGGCATGATGGAAGGCGGTAGCGAGCCGTCTCAGTCCCAAGGG
AAGAAAAAGGGTTAGCTGGACGGATCGGCTGAAGCTGGTAGCTTCTCCCTGGCTGAGCGTTGATTTTACAGTAGTTCTAA
CCATCTTTCCGTCCTGACTGAGTACTTCCTTATGGCTGAAGCGTATCTGCTGGATAAGCTGCAATCTGTTGAACAAACTT
TTAATGAGTTAACCCGCCGACTGGCGGATCCTGATGTTGCTAAGGATCCGTCTGAATTTCAGCGGGTTGCTAAGGCTCGC
TCTTCTCTGGAAGAAGTGGTTTCGACTTATGAAACCTGGAAGAATTCCCAGGAACAGCTAACAGGGGCACGGCAGATTCT
CAAGGATGCTGGGGGTGATCCGGAGTTGCAGGAGATGGCGGCTCTGGAGGTGCAGGATCTGGAACAGAAGTTGGAGGAAC
TGGAGAAGCGCTTAAAAATCCTCTTGCTGCCTAGCGATCCCAACGATGACAAAAACATCATGTTGGAAATCCGGGCGGGT
ACGGGTGGCGATGAAGCCAGTATCTGGGCGGGTGATTTACTGCGGATGTACTCCAAATATGCGGAGAGTCAGGGCTGGCG
AGTGAAGCTGGTGAGTGAATCCCTGGCAGATATGGGGGGCTTCAAGGAAGTCATCCTGGAAGTGCAGGGCGATCGCGTCT
ATAGCAAGCTGAAGTTTGAAGCCGGAGTGCATCGGGTTCAGAGAGTTCCCGTCACAGAAGCGCAGGGACGAGTCCATACC
TCTACAGCAACTGTAGCGGTGATGCCAGAAGTGGATGATGTAGAAATTCACATTGATCCCAAAGACATTGAAATGACTAC
GATGCGGTCGGGGGGTGCAGGTGGTCAGAATGTCAACAAGGTGGAAACGGCAGTAGACCTGACCCACAAACCCACCGGGA
TTCGGATTAAGTGCATGGAAGAGCGATCGCAATTGCAAAACCGGGAACGGGCGATGCAAATTCTGCGGGCCAAGCTCTAT
GAAATGAAACTGCAAGAGCAGCAGGAAGCTGTGACTTCGGCTCGTCGGATGCAGGTAGGAACGGGTTCCCGATCGGAAAA
AATTCGGACTTATAACTATAAAGACAACCGAGTGACCGATCATCGGTTAAACCAAAACTTTTCCCTGGCTCCAGTATTGG
AAGGGGATCTGGAAGATTTAATTCAAACCTGCATTTCCCAGGATCAGCAGGAGCGATTGGAACAACTGGCTGCTGAAACT
AGCAATCAACCATCTACCGTTTAGGTATGTTACCCAGGGACGATTTGCTAAAGGGAGTTGAAAACCGCGAAGCCGTAGCG
CGAGTGATTGATCAGGCTGAGCAGGCGATTAAAACCTGGGATGTAGTAGCAACGGATTTTTTGTCTCCTCCAGAACTGGC
AGAAGTGCGGGAGGTATTTAGCCGATTAACGGAAGTCCACCTGATGGCCTGGGGTGGTTATCCTCAAGCGGAACGACAGC
GATTGGCGATCGCCCGTGCTGAACTCCCCCTGGATACTGACTCCGTTGCTCTCACGGCCCTGGAAATTGCCGGAAATTTT
CTCTTTGATCCCGCCACTCACCGCGACTTTTTGGGCGCTCTGCTAGGAACTGGAATTGTGCGGGAAAAGGTGGGTGATAT
TCTGGTGCTGGGAGAACGGGGAGCGCAGGCGATCGTCGTCCCAGAAATCGCAGAATTTTTGGAAATGAATTTGACTCAGG
TGCGATCGGTTCCTGTGAAAACCCGCCGCCTTGAGTTGAGTGAATTGAAGATTCGAGAACCAAAGAAAAAAGAACTGACA
ACGGTGGAAGCATCGATGCGGTTGGATGCGATCGCGTCGGCTGGCTTTGGTATGTCTCGCAACAAAATGGCTGAGATGAT
TAATGCAGGGGACGTGCGGGTAAACTGGAAGGAAATCACCAGTGCCAGTCATCCGATGAAATCTGGCGATCTGATTGCGA
TTCGAGGTAAAGGTCGAGTGGAAGTGGGGGAAGTCGCTATCACCAAAAAGGATCGTTACCGGGTGCAACTGACGCGCTGG
GTGTAACCAGAACAGCAGTTCACCCAGTTGGTGGATAGCTGGCTGGGAACGGATCTGCCAGAATACGAAAAAATTTGTAA
GGACTGGAGCCTCGTGGATTTCACCATTCAAAATGCCTTGGTTCCATCCAAGGGTGGCTATGAGATTGTTGATGTTCAGA
TTGTTGCAGGACGAATTGCCAGCATTGCCACGGGACTGGACGTGGTGGGGAGTGCAGTAGACGGACGAAATAGGTTACTG
CTTCCCGGATTTATTAATGCTCATACCCATTCCTCCGAACTCTGGCAGCGAGGGTGTATTCCTCCCCTGCCCTTAGAACT
CTGGTTAGCAGAACTGTATAAATTTACCCCTCTGGATCCAGAGCAAATTTATCTGGGTGCGCTAGGAACGGCGGTAGAAA
CTCTATTGTCTGGCGGAACCACCCTAGTGGATCATCTGGTTCTGATTCCGGGACAGGAGCTAGAGACGATCGCAGCAGCC
GTGAAGGCGTATCGAGAGGTGGGCATTCGTGCCTTTATTGGCCCTTTGCTTCAAGATGAACCCCTGGTTGCCAGTCTGCC
TGCCAGGGGCAGATCCCTCCCCCAGGAATCATGCCCCTATTCCGCCGAATTTCTGGTTCAGTTTATGCAGGAGGTTGTGG
AGCAGTTTCACCGTCCGGAGCAAGGCATTTCCATCATGGTGGCTCCGACTGGGCCGCAGTTATGCTCCGATGCGCTGTTC
AAAGGCCTGGTAGAGTTGAGCGATCGCTACCATCTCTGCCGCCATTCCCACTTGTTAGAAACCAAAGCACAAAAACTGCT
AGCCAGTGAAAAATATGGGCGAAGCGCGGTTGAACACCTGAGAGACCTGGGATTTTTGGGTTCTCGCACTTCTCTGGCAC
ATTGTGTCTGGTTAGATGAAGCGGATATTGCAATTCTGGCTGAGACTCAATCTACCGTTGTTCACAATCCCCTCAGTAAT
TTGCGATTAGGCAGCGGTCTGGCTCCTGTTTTGAGCTACCTGAAAGCCGGAGTAAATGTCACCTTTGGATGTGACGGTGC
ATCCAGCAATGATAGTCAAGATCTGCTGGAAGCCATCAAACTGGGGACGATGCTGCACAATGTAACCGACCCTGATTATC
GCTCCTGGATGACCCCGCGAACATCGATCGAGATGGCAACTCTGGGGGGTGCAACAGGATTAGGCTTGGCGAATGAAGTT
GGTTCTCTCAGGGTTGGTCAACAGGCGGATCTGGTCTTGTATGACTTAACTCAATTATCATTACTCCCCCGGACTGACCC
CATTGGCTTGCTGGTGTTGGGTCGGCCTACTCAGGTGGTGGATAGTGTCTGGGTAGGGGGCGATCGCATTGTAGCGGATG
GACAAGTGCTTACCCTGTCAGTGGAGGCTCTACGGCAACAGTTGTTTGAGCGTAGCCAGTGGATGGCCGATCGCCCATCC
ACTCCTAACCCATTTGAGTACCATTACCGTTCCATCATGAACCTGTCCGTTTAGAAAAACAGCCTCCAGTGGGAAATTTT
TTCCAACTTCAGATTTATCGTCTACTATCGTGTCAATACACAGGAAACGCTTTAACCCGCATGGGTTTGCTTGCTTTGCT
TTTTTCTATTTAGCACCTACAATGAATGGAACGAGCGAACTAACATACGGGTGAACTAATCTCCGAACAGAGGTTGTCAT
GAATATTTTTCAGCGAGTATGGGACTCGTTTGGTTTCAACGAGCAGTTTGATGAAACCGATTACGATTACGAGTACGGGG
ATGAGGACTATCTGCAAGATCCAACGATGCAGGATCAACCGATGTTACCTCGTGAGCGATCGACTCCGCCCGCTAATAAT
GTGATTGGGATGCCAAACCGGGCGAATGGCATTTCTGAAGTTGTGATTCTGCAGCCTCGCTCGTTTGAAGACATTCCTCA
GGCCGTCAGGCTCTTAAGGGAACGGAAGTCTGTTGTACTCAATATGATGCTGATGGATCCCGACCAGGCTCAACGCTCGG
TAGATTTTGTTGCGGGTGGTGTCTTTGCGATCGATGGCCACCAGGAGCGTCTGGGCGAAAATATTTTCCTGTTCACCCCC
AATGTGGTGCAGATTAGTTCTCATTCTGCATCGCAGCCTGCCTTCAACCCACCCATGCCAGCCCCTGGTTCGGTCGGGAT
GCCCGTTGTTTCTCCTACCGTAGCTCCAGGCAGCCCTCAATCCTTTCATATTCAATAAGTTTTACATACAGCACCCTTCC
TGGGCGCTTGCCGACCATCTTCTATTAACGAATATTATGGAGCATCACCAGAAAATCAATTTCCTGGCTCATAGCTAAAG
TCATCTAAAGATGACTGAACAAGAGTTTCAGTCCATTTGAATGGACTTGCGCTGTTAGCCCAAAATTTATTTTTGGGCGG
GTTGACAACAGAGATATGAGCCTTTCAGAACTTTTGTCAGTCAATCAGGGAGTTACCTCTTAATTCTTAACTCTCAACTC
TTAGCTGTTCAGGGTTTTAGCCATCCGGTGTAATCCTCCCGCACGGGTCATGCGCTCGAATCGATCCGTTGTTTTGCTGC
AAACTACTGTGTAGCCTCTACCTTTCAATAACACCTGGGCCGCATGATTATTGAAGGTCACGTCCAGGCAAATCGATCGA
CAGGATGTTTCGCTGGCCTGTAATTCAGCCTGTTTAAGAAGTTGCTTGCCCAACCCCTGATTCCGAAATTCTGGCAAGAT
CCCCAGACTTAACACGTAATAGTCCTGCATCCGCACATCTTGTTTGATCCGGCTGAGATCGGCCACATTGACCAGGATTT
TAGGCAGTTTCATCAAAGGAAGAATCCGGGCCATGACAAAGTGTACTTTTTCATCCACCTGGCGCTTGAGAGCACCGGAA
TAACCTACCATTAATCCGGCAGGCTGCCCTTTGACCCCACTTTCCGCCCTTTAAGTGTCACACTCAAACATTTAACCCTG
AAAGCCTTGCTGAGCAAAGAATATGAGGCTATTAGTTCGCATGAACCATTAGAGCGCAGTTGAGAATAGATGCTGTTTAT
TGAGATAAATCTCTGGCCAAGGCTTCTGGGAGTCCGTGGCTGCGTCGTTAATCCCTGATGTGCCAGTTGAAAGTGCGGAA
TGTGGGTTTGACTTCAACCACCTGCGTATATTCGTAGCTAAGGAGCTTGCAAATAAATAAAATACCAGTCATTTTAGCGG
GAGCAGAGCGGAAATATCCCTCTCCTGGCTGAGAATCTCTAGAACAACACTCTCCTTACCATGCTCGACGACAAGATTAA
AGCAAGCCTGAAAGATGCTGCTCGAAAGCTGACTGGACACCGTAAGCGAGATTTTATCGCAAAAGTTGCAGAGGACTATT
TTGACGGTTCAGCCCGGAAAACGGAAACGGTTTTAGGGTGGAATCGCGCCAGTGTGCAACTGGGTCTGCATGAACGCCGC
AGTGGAATCACCTGTGTTGATAACTATCGAGCTAGAGGGCGGCATAAAAGCGAAGTGGTGTTGGTCAATTTGGAAGCCGA
TATTGCCAGTTTAGTGGACAGGCAAGCCCAAGCTGATCCGAAATTTCAATCGACCTTCTTATATGCTCGTATCAGTGCCC
AAGCCGTCCGAGATGCCTTAAGTGAGCAGAAGGGCTACGACGAGGAACAACTGCCTTCGCGTCAGACCATTGGGGCAATT
CTCAATCGCATGGGATATCGCCTAAAAAAACACAAAAAGTCAAACCGTTGAAGAAGATCGCTCAAACCGATGCCATCTTT
GACAATGTTGCTCAAGAGAATCAACGGGCTGATGCCAATCCGAAGTCCTTGAGGCTCTCGATTGACACCAAAGCCAAAGT
TAAGATCGGCAATCTATCGCGTAATGGCAAGGATCGCACTCTAGAAGCCAGAAAAGCCGACGACCACGATAGTGAGTGGC
AGTCGGTGTTAGTGGGGTGCCAAGCGGAAAAAATGGGTAGGTTAGGCCACCGCTAAGTCACTCGCATTGGGCTCGACAAT
TTCTAGCCGCTTGGCATCGAGTTTGGCAGTCAAAATTTCAGCACAGAAGGTGTCCCATCGTCCTGCCGCCCAATAACAGC
GACCTTGAAGCAGAATTTCTGCATGTTCAGGCAACCAAAACTTGCCATTTCCCTTGAGCCGCAGGTTGACCACCTGGCGG
ATTAGACTCTCAATGGCTCCACTGCCAATCGGTAGATTCATTGCCTGTACCTGCCCATAGGCAAAGCGCTGGGGTTGGTC
ATTAAAGTAGTTGAATGGGGTTGTCATTGCCTTGCGTTGTTGGCGCGTGTGTTTCTGAGCCAGAATCTGCTGCATCTGTG
TCAGGAGTTGCGCCAACTTACCCCGTTTGAGGCTAGAACGAGCCGCCTCGAACCATTTCCGTGCCACTTGAGCTTTGCTA
AAAGCCGCCTCAGCAAAATCCTTCAAATGCTGACTGGCATGGTAAAAGTCAATCAACTCAATCAGTCGGTCTTTGGGCAG
GCCCAAGCGTTCCAGAAGGGCGGGAATCCGGTGCCAAATCCAAGGAGCGCCATCGGCTAGCAGCAACACTTGCTGGGCAT
GCACAACCCCCAATTTGACCAGATACATCTCCAGCAGGCTCATGAATCCTTCGATACCGGTAAAGGTGCCGTCATTAATG
ACCGGTAATTTGACTGTATTGATGCGCTGGCCCTGCTCATCGATGGCATAGAGGGTGAATAGTTTGGGTTCTCGCCAATG
CCCCTGATCCCCCGCCGCTTGGTCGCCCGTCGTCTACCCCGTTTGTTGTATCGCAACCGGGTGCGCCCGCCATCGACACT
CAACCCCACTCTCTGTCCCTCAAAGGTCTGGCCAGTGGGCAGTTGGCCTTGCTGCAACTGAGCCAGCCACTGGTCGGTTA
ACGCCAGGCCGATTTGACCAAAACCATAGGTCAGTCGCACCACCCGTTTCTCACTCAACTCAATGCCCCATTGCTGCAAC
TGCTCAGTCGCTTGCGCAAAGGACCTCGACAGCATCCCTGCCGCTGCAACCACGCTCCAAACCAGGGGACTGACTTGCTC
TTCCAGTCCCAACCAACGCAGCAGGGGATAGAATCCCTGTCCCTGGGATGGCCCCCGTTGACCGGCTTTCCGCTTGCCTT
TCCGCTTCTGCTGAGAGACCCCATTGAGAATGTAGCCCACCTTGAACTCAACGACGACATTGCCTACGGTTAATACCTTG
ACCCGGCGTTTGCCTTGACTGCGAGCCATGAAGCCTCGTGATGAGCGGGTCCGTTGGTTGGCTTCTCGTTGGCTATCTGG
ATGCTCACTGAGTTCGTGCAGCAGCAGGGCAATCACCTGGCCGGCTAGCACCAGAGCCGCGGCGCGGATTGCCTCCTCCC
GTGCTTTCAACGCCACTCCATCCCAACTGGAAATTTCCCCCACGGCCAGCAGTGGGGCAATGGTTTGCTTAAATGTTTCA
ATGGCTTGGTTGAGATCCAGGGTTGCAGGTATATTCATATTCACTAGAGACAGGATGTTTTTTCACTCTGCACCGATCAT
TGTGCATATCCTGTCTTTTCTCAGCTTTTGCTGCCTCTCCTCAAAGCCATCTTTTTCGCATCGCACCCGCCAGTAAGTGT
TAGTGCCTTTTGGCATTCTCAATCTCGACAACGACGAGTTGTCGATTTACTTCGGTCAATCGGCTGAAACCAGCGATTTT
ATAGCCGATTGTTTGGAGTGGTGGTGGCAGGACAATCAAGACCATTACCCGGAGATTGAGGAATGGGTGATCAATTTAGA
TGGAGGACCCGCCACTCGCAGTGACCGCACTCAGTTCATCAAACGCATGGTTGAACTCGCCCAAACGATCATGCTCCCGA
TTCGATTGATTTACTACCCGCCTTATCACAGTAAATACAATGCCATTGAACGATGCTGGGCAGCACTTGAGCAGTATTGG
AATGGAGCCATCTTGGATTCGGTAGAAGCGGCAGTTCAATGGGCCAGTCACATGACCTGGAAAGCAATGAATCCAGTCGT
TTATCTGGTTGAAGGCATTTATGAAAAAGGGGTCAAGGTATTGGCTGAGGAGCTAGCAGATTATCTCCCTTTCTGGCAAC
GGTCTGAAGCTCTGCCCAAATGGGATATTACTATTCTCCCCGATTGATTGGGATATTATTTAATTGCAAACCCCTAAAGG
CATGATCAGGTTGCCTGAAAGCTTGACTCAAAATTTCCTGGGCCTGATCCGGTGGCGAGGCGAAGATGTAGCTGAAGAGG
GCTGGCCCAGAGGAAAACAATAAAGGGGCAGCCCAGGTGACATCGTTGGCGATCGCCTGACGCAGGGTAAATTGCTGGGG
AAGCTGAGAGCGCATGGGTAGATGGTCTTCTATACCGAGGTTTAAGGCGTTTATCAAGTTTAAAGGCTTTTGTGGATGCT
GATATGTCGGCAGCTAACTAAAATTCCAAAAACCCTCGATCTATACACCTACAACGCACGGATTTGAGGCATGATAGGTG
GATAGCGCCGTCATTCCATCCAGTGAAATGTCGCTAGACTATACCGTTCGAGAAAGCTCCAAAGCAAAACACGTCTCCTT
AAAAATGTCGATTAAGGGAGATTTGGAAGTCATCGTTCCTAAGGGATTTGATCAGAAGCGTATCCCTGAGATTTTGCAAA
GAAAGCAGCGCTGGATTGAGCGAGTCTCCCGGCGCATGGCCACTCAGCAAGCTTTAGTCGGAACTGATGTGCTGGTTGAG
CAGCCACAGCAGATTGTACTGCAGGCGATCGCGCAAACCTGGCAGGTGGAGTATCACCCTACCCGACGGACGGGAATTGT
GATTCAGGAGCGGCCCAACTCAGTACTGATTCTGCAGGGTAATACCGCAGATTCCGATTACTGCAAAGCTGCGCTCCAAC
AGTGGGTCGCTCACAAAGCCCGGTTGCATCTTCCCCCCTGGTTGCAAACGGTGAGCAAAAAACTCAAATTACCGTTCAAT
CAGGTTTCAATTCGGCAACAAAAGACGATCTGGGGAAGCTGTTCAATTCGCAAGACGGTGAGCTTAAATTGCAAACTTCT
GTTCCTGCCCAGCGAGTTGGTGCATTACGTCCTGGTGCATGAACTGTGTCACACAATTCACCTCAACCATTCCAAGGACT
TCTGGGAACTGGTGGGTCGCCATGAGCCGAATTACAAAACTCTGGATGATAGCCTGCGAGATGCCCGCTACTTCGTTCCC
TGGTGGATGGAACAGTAATGGCTCTGGCTCCCTGGCGATCGCCCCTAGCGCGTGCCTTACACCGGAACCGCTCGCTGGAC
TATGCCCGCTATCTGCAATTGGCAACGGTTCGGCCTGATGGTTCTCCAGCCAACCGAACGGTAGTCTTCCGGGGATTTTT
GGAGGAGACGAATCAGTTACAGTTTGTCACGGATGCCCGCAGCCAGAAGGTGGCCAACCTTGATCACCATCCTTGGGGGG
AAGCGTGCTGGTATTTTCCCCATACTCGCGAACAATTCCGTCTTTCCGGATTGCTGACTTTGGTGTCAGAGACTCATCCC
GATCCAAATTTGCAGCAGGCTAGACAGCGATCGTGGCAGGCTCTATCGGATGCGGCCCGGACTCAGTTTACCTGGCCCCG
TCCCGGTCAGCCGAGAAATGCCGATGGCTTTAATGCTCTACTTCCTGACCCTGCCACACCCTTATCCCACTTTTGCCTGC
TCCTGTTGCAACCTCACCAGGTTGATCATCTAGAACTGCGGGGCGATCCGCAAAATCGCTATCTGTATTGTTTGAATGAG
GCTTTAGAATGGTCGATGCAAACAATCAATCCATAAATACATCACGATGTTTGAGTCAAGCACTGGAACGCTATTCAGTC
ATCCGATGGAAACATCACCATAAAATCGTCATCACACTCCTGACTCTATCTCCTCTCTATCACAGTCATAGCAAACCCCT
ATTCCTACTTGGTGAAGCTTGTTGCCATAGTATGCGAAACTATTAGGCAAATATATCTTAAAGAATTGGGTCAGGTGACT
GACCAGGTTTGGAATTAGGCGAAGGTTGCTGAACAGAGAGAGTACACTATGGCGCTGATTACCACAGGCAAGAAACTAAT
CCGGGATTTAGAAACCCACGGAGCATTAGGGGTCTATGTTCCCCTTGAAGGTGGTTTTGAAGGACGGTACAGACGGCGCA
TTCGATCTGCTGGTTATGATTCTCTCTCACTTTCAGCGCGGGGGTTGGGTGACCTGTCTTCCTACCTGATGGGAGTTCAT
GGGGTACGTCCGCCTCACCTGGGTAAAAAGAGTACGGGGGCAGGGGCGGCCGTAGGCTACCGTTACTTTATTCCCCCCAT
CGTTTCTTATAACTTAGAGAATCTGTCTCCCCATCACAGAGGATTACTGCTCTGGATTCTGGAAGGAAATATTCTGACCA
ATGAAGAAATTGAGTATTTAACTCGACTACCAGAGATTGAACCTCGCGTCAAAGTAGTGCTGGAGTTAGGCGGCGATCGC
TATTTCCGCTGGATTCCTCTTAAACAGGCTGCTCTGTCTGCATAGATTTACCGTGGTAGAGGTGTTCCGGCGGAACGTTT
CTACCCAATAGAAATGGCTTAAAGGTGAGGGAATGGGTTCTTTTAAGAGCCTGTTTCCTTACCTTTTGCGTTGTAGTACA
TAAATGCCAAAATATTTCAAGGTCGCCCTGCAAATTTTCCGCTCAGGGCATTAGCATGAAGGAGTGATTGATCAACATTA
CCCTTTGCAATCTTTAAGGGAGGGGCATTGGTTCAAGCTGATCTGCGGAGCCAGTTATCAACACCTCCCTGCAGTTCGTA
ATCTGGCGTTGGCCTATACTCTGGCTGGAGCAGATTGTATTGATGTCGCAGCAGAGCCAGCGGTCATTTTAGCTGCGAAA
GAAGCGATCGCCATTGCAGTCCAATTGCAAAAGACCCATGCTCGGTGTTCGGCAACTCCCATCAAGCAACCCCTTTTAAT
GGTCAGTTTGAATGATGGGGAGGATCCTCACTTTCGCAAAGCTGAATTCGATCCAGAAGTTTGCCCAGGTGACTGTCCTC
GTCCCTGTGAAGCCATCTGTCCTGCAAATGCAATTTCTCTTTCTGGGGTCATTTCGGAACGGTGCTATGGGTGTGGTCGG
TGTTTGCCCGTCTGTCCTATCCAACACATCACCACGCGATCGCATATTTCAACCCCTGAAGCGATCGCCCCGTTAGTTCT
GGAAGCCGGAGTCGATGCGGTCGAAATTCATACCCATGTAGGACATCTGGAAAACTTCCAAAAACTGTGGAATGCCATGC
AACCCTGGGCCGACCAGTTAAAGCTGCTGGCGATCAGTTGCCCTGATGGTGAAGGGCTGATCGATTACCTCCAGTCCCTA
TATGAGATTGTTGCTCCGTTAAACTGTCCATTAATCTGGCAGACCGATGGTCGTCCGATGAGCGGTGATATTGGGACTGG
CGCGACCAGAGCCGCAATTAAACTGGGACAAAAGGTCTTAGCGGCGGGATTACCTGGATATGTGCAATTAGCAGGAGGAA
CCAATGATTACACGGTGCCAAAATTGCGATCGCTAGGGTTACTCAAAACACAGTTATTCTCCCAACCTACCACCGATTTA
ACTGATTTAAGTGATTTGTCAGGATGGTCTATCTCTAAACCTCATATTGCAGGAGTTGCTTATGGAAGCTACGCGAGGGT
CTTGTTAGCGCCCGTGCTTGAACAATTAGCAGCGATTGGGCTTTCTCAGAGCGCGATCGCTGCAACCTGCTTCCAGCCTT
CGGGGCAACTCACCAACACCGCGCCAACATCAGCATTTCCTATTTGTTTAGAAACCGCCCCAGATTTGCTCGTTCAAGCC
GTCACTCTTGCCCACTCCCTTGTATCCCAACTAAAACCATTTCAAACGATGCCTTCTTTCACATCCTCCTATGTGTCCTC
CGGTACTTAAACCAGGTCCCCTCAAAGAACTAAAGTTTTCCTAAGCTCAATAGTGGTTCTGGACTTGGGCAAGTTTGATT
TCCTTGTAATTATCCAGTTCCTTTTCTACATTCTTCCCTCTAGATGGTTAAACCTAATTTCTCCCCCTCTTCCCACGACC
CCTTCCAACCTTTGGCTTCCGCTTCAAATTCCTCGGATTCACCCCCAACCACGCCTGCTAGCTCCTCAAACGCAGCATCC
ACAATGAATAATCCTGCAGTTAATACACAAATTACAGACGATCTGAGCAAATTACTGGAAATTCTGCCCGCTGCAATTCG
CCAGCGATTACAACAACACCCTCAACTGAATACCCTGGTTGAAGTGGTTCTAGATTTAGGCCGTCGTCCAGAGGCCCGCT
TTCCAGGAAGGGCTGAGTATTTGTCTGATGAGCCTGTGACGCAGATTGACATCAATGATTGCATCGCCAGAGTTGGAGAT
TTTGGCGGAGACAACCGGGCAGGTATTGAGCAGACCTTACACCGGATTAGTGCTATTCGGAATCGTCGCGGAGAGATTAT
TGGCCTCACCTGCCGGGTCGGTCGGGCCATCTTTGGCACGATCGGTATGATTCGCGATCTGGTCGAAAGTGGCAAGTCAA
TTCTGATGCTGGGTCGTCCGGGTGTGGGTAAAACAACGGCGCTGCGAGAGATTGCCCGTGTCCTGGCCGATGATCTGGAA
AAGCGAGTCGTGATTATCGACACCTCCAATGAAATTGCGGGAGATGGCGATGTCCCTCATCCGGCGATCGGTCGCGCCCG
TCGGATGCAGGTGGCTCGTCCAGAGTTACAGCATCAAGTCATGATTGAGGCGGTGGAAAATCATATGCCGGAAGTGATCG
TGATTGATGAAATTGGCACCGAGTTAGAAGCTCTGGCGGCCAGAACGATCGCTGAACGGGGTGTGCAACTGGTGGGAACG
GCTCACGGCAATCAACTCGAAAACTTGATCAAAAACCCCACCTTGTCTGATCTAGTCGGTGGGATTCAATCCGTCACCTT
AGGGGATGAAGAAGCTCGCCGCCGGGGCAGCCAGAAGAGTGTGCTGGAACGAAAGGCTCCTCCAACATTTGATATTGCAG
TTGAAATGCTGGAGCGGCAACGTTGGGTTGTCCATGAACACGTCGCGGAAACCATTGACAGTTTATTGCGAGGTCGCCAG
CCCAATCCGCAAGTCCGCACCGTTAGTGAGACGGGCAAGGTGACAATTACCCATGAATTGTCAAGTACTGACTTTGCTGG
CGCATCCCGCAGAACGCCTGTTTCTCCCAGCCTGGATCGCAGGGACGGATTTTTGATTGACAATCCTCTGATCGGGCGTT
CAGATGCAGCCTGGAGTAAGGGATGGCGTTCGGCTGGACAGATGCGTCCCCTACCCAGCACCGATCGCGAGCGGGAACTT
CCCAATCAGCAGCAGTTTGAAGAGTTATGGAATCAGTCTCTTGAAACTGACCTGCAATCGGAAGCAGATGTGTCATCGTT
GGGATCTCCCTCGTTTAGCAGTCTGGCGGCAGAAAAGGGCGATCGCGGCGAACCTCGATTCGGACTGAATGGCGAAGATT
TACTCTACGTCTATCCGTATGGAGTTAGCCGCCACCAGTTGGATCAGGTTATTCAAACCCTACGGCTACCCGTTGTTCTG
ACCAAAGATATAGATAATGCGGATGCGGTGTTAGCGCTGCGATCGCACGTCAAAAACCACTCTAAGCTGCGTCAGATTGC
TAAGGCGCGTCAGGTTCCAATTCATACCGTGAAATCCAGTAGCATTCCCCAAATTGCGCGTGGACTAAGGCGAATGCTAG
ATATGGATGATCCCAGTTTGCCAGATGCCACTAACCTGGATTTATATTTGAACCGGGGCGATAGTGATGACGAAATTGAA
GCGCTGGAAGAAGCTCGTCTAGCGGTTGAACAAATTGTCATTCCGAAGGGGCAACCCGTAGAATTGCTACCTCGTTCTGC
CAGTGTTCGTAAGATGCAGCATGAATTGGTTGAGCACTACCACCTCAAATCCCGCAGCTTTGGTGAGGAACCCAATCGGC
GTTTACGTATCTACCCTGCCTAGAAATGCAGCAAACGAACGCCTAAATAGGCGTAGGGAAGCGGCGTTCGGCTATTAGCC
TATTCAATTAATTTGCAAACCTTATACCGAACGCTACGTCTTTTATAAAATTTGATGGATTTTCTCCCTATTTGGAAAGT
AAACGCAAATCCTCAGAGTTCCGCAACGACTTAACCGTTTGCGGTAATACCCCAACCATGAGCGCGAAGGCTTCATCGGG
AATTTGTTTGACGGTTTCAGCACCAAAGTAATTTTCAAAATGGTTCAAAATCATTTGCGCTCTCTGTAGAGCTACAGGGT
TGTCAGTTAATTGATGGGTCAGTCGAATCCACTGTCGCCGGATCAAGTAAGCTTTTTGGCGTTCCTCTTGATTTTCTGGT
TCCACCAGAGAGAGGTCGCCAACAGGGATGACTTGTTTGCAGTCCAGATCAAAAAAACTGCCGATCGCAGATCCTGGCCC
CGCAAACTCAGCATGATATTCCTTACAAAGGATTAATCCATTCCGCTTACGACTGTTGACTACTAACAGTTGACCATTTG
CTAAACACTGCAGGATATCACGCTCATCTTGCATCTCGATCAGCCCTTGATTGTCAGCTTTACAAGGTAGCTCAAACTAT
AGAACTATAACCTCAATCAATGCTAATAAAAACGCCCAAGCTACGCTTTAAAAAAGAGCTAAACTCAGTCCAGCGAGAGA
ACGGTCGTTTTCCGATTAGAGAAACTCCGGTTCTGGACTTAGACAAAGTTTAACTCTTTTTACCAGGTAACTTGGACGGT
CAACAAGTGTAACCAAAAACAGTTTATTTACCAATACGGGGTGGCTCACGGAAGGCGATCGCAAAGAACAGAACGCCGAT
CGCCAGAGTCAGAATCAGGATATAAGCGACGCTTTCCATATCAAACCTCTCAGCAACATCACGACAGTCATCTACTAAGG
TAAAGAGAGGTTTATCGCCCTACCAATTAAGGTACTAGCCAGATTAAACCTCTCTTAACCCTATGCACTAAAGGTGGGAC
TAAACCGCTTCCTTCCGACGGGTGGTCTTGTCACCCACTTTCTGGAAGAAGCCCCATTCCACTTGCTCTTCGGACAGATC
TGGATCAATTCCAGCAAAGACATCCCGGAACAGCGTCCGTGAGCCATGCCAGATGTGACCAAAGAAGAACAAGAGGGCAA
ACACCGCATGACCAAAGGTAAACCATCCTCTGGGGCTAGTGCGGAATACACCGTCAGAGTTAAGGGTTTCGCGATCGAAC
TCAAACGGTTCTCCCAACTGAGCGGCACGGGCGTACTTCTTCACAGAAGCGGGATCGGTAAAGGTTTTGCCATCCAATTG
ACCGCCATAGAAGCTGACCGTTACCCCAGCTTGCTCAAAGCTGTACTTCGACTCAGCCCGACGGAAGGGAATATCCGCCC
GGACAACCCCTTCGCTATCGGTCAGGACAACGGGGAAGTTTTCAAAGAAGTTGGGCAGACGACGAACAGTCAGTTCGCGG
CCTTCCCGATCTTTGAACACGGGATGTCCTAACCAGTTTTGAGCAATCCCATCCCCTTTATTCATCGGGCCAGTACGGAA
CAACCCACCCTTAGCAGGACTGTTACCCACATAGTCATAGAAGGCCAGTTTTTCGGGAATCGCAGAATATGCCTCACTCA
GGCTGACACCATTAGCAAGATCGGCTTGTACTCGCTTCTCGATCTCTTGTCTGAAATAGCCACTATCCCATTGATAGCGA
GTTGGGCCAAACAGTTCGATCGGGGTAGCCGCATTGCCGTACCACATTGTTCCCGCCACCACAAACGCAGCAAAGAATAC
AGCCGCGATACTGCTGGACAGAACGGTTTCAATATTCCCCATCCGCAGAGCTTTATACAGCCTTTCGGGAGGACGAACAC
TGAGGTGGAACAATCCGGCAATCACTCCAACAACGCCTGCGGCAATATGGTGAGCCACAATTCCACCAGGATTGAACGGA
TTAAACCCAGATGGCCCCCATTCAGGAGCGACAGGCTGAACGCTACCAGTCAAACCATAGGGGTCTGAAACCCACATTCC
AGGCCCATATAAGCCAGTTAAGTGGAATGCACCAAAACCGAAGCAGAGAAGTCCAGATAAAAACAGGTGAATCCCGAACA
TTTTAGGCAGGTCAAGAGCAGGCTCACCCGTCCGGGGATCTCTGAACAGTTCTAGATCCCAATAAACCCAGTGCCATACG
GCAGCCAGGAACAGCAGACCGGAAAGAATAATGTGGGCCGCAGCGACACCTTCAAATGACCAGAATCCAGGGTTAACCCC
AGATTCCCCGGTAATGCTCCAACCAGCCCAGGAGCCTGTAACACCCAAACGAGCCATAAACGGCAGAACAAACATGCCTT
GCCGCCACATGGGATTTAATACAGGGTCACTGGGATCAAAAATTGCTAACTCATACAACGCCATAGAACCTGCCCATCCT
GCTACTAAGGCAGTATGCATCAGGTGTGTGGCGATTAGCCGTCCTGGATCATTAATCAGGACTGTATGTACACGGTACCA
GGGTAGTCCCATTGACTACGCTCCTCCTTGTAAATCGCTTTAGTTTGACGCCTCTCTTTGAATCTTATTAAAGTGCTGGG
ATCTAGTAAATCCGAATAGTCAGCCTTTAACTCGTTTTTGCCCCTTGCAGAGTTAACCCAATCAACCAGGAAATTGAATA
TAGGCAGGTGCGCAAGAAAGCAGCCATGGAAAAATGAAAGTGTATAAAGAAGTGTAACCAGTGGTCAAGGCTATTGCAAG
CCACTAGAAAGCTTCTAAAGTGTTTAGGAAAGAACTTGGTTTAGCCCTCCTTCAACCCTCTATTAACAGCCTCATTACAG
AATGTTGACTACAAATCTCTCATTTATTAACCCCCTTATCGGTTAAAATATATTAAGTTTGAATAAATTTTCTTAAGATG
CTGGAGCTTAATTTCCCTTTCTAAAAACGCTTCAGGGAAATGGCCTGAGATTTGGTAGTGTTGAGTCAGATTAAAGGTGT
GACCATGGCTGTAATCAAGTTTGTCAACGAAAATCGAGAAGTCATTGCGGCAGATGGCGCGAATCTCAGGTTCAAAGCCC
TTGAGAACAACATCGATATTTACACCCTGGTTGGTAAGTTGATGAACTGTGGTGGCTATGGGCAGTGTGGTACTTGCGTG
GTGGAAGTCGTAGAGGGAGAAGAATATCTTTCGCCCAGGACTGACGTGGAGAAGCGCAAATTGAAGAAAAAGCCAGACAG
CTACCGTTTAGCTTGTCAAACTTTGGTTAACGGCCCTGTGAGTATCAAAACGAAGCCGTGATGATGAAACGCTATGCTGC
GATCGGCGTATAAGACCAGTGGTATTCTATATAGCAATCGCAGTTGTCTCAAATCTGAAGGAAGGAGTAGCGCGTTATGC
AAGTTAATGACTTGGGCTTTATCGCAAGTATTCTGTTCGTTCTGGTTCCATCCGTCTTTCTGCTAATTCTGTACATTCAA
ACCGCTAGCAGGCAGGCTAACAAAGACTCCTAAGCCATGACCGGGCGGCTCTCAGCCTAAAGACATTTTTCATGGAATAT
ATTAGGCTGATCACGTTTTAGATGCTTTTGAATTCATAGCCTGTCGGTCATCAACATCAGGCGATCGGCGATCGCAACCT
GAATAATCTGAATAGCTCGCCAGGTATCCTTGAAAGGAGTAAAGGTTTAAGGATTAGGTTGGGGCGGTTTTTGAGAACTT
AGATGCAACTCTTCAATGGTGGCTGCATCCAGGTTTTCCAGAAGAGCCTGTAACTTAATTCGGTAGATATAAGGCCATCC
ACCCTTTGCCTCAATATCTCTCAGGAGTTTATACAGGGCTTGACGGTTGTCTGGCAATGATGCTTGAAAAAGATTGTCTC
GAATCTCTTGATGCAATTTTTCTAAGGTTCTTAAAATTCCCAGCAGCCCAAGACTATTGTTGCCATATTCCTGAGCAGCC
TTCCAAATGCTCTCCGTAGCCGTTTGTAGGCGCTTTTCCAGTTCTTCTAATTGAACGTCCTTATTCTCAATCATTGGGAA
AGTTTCCTAGATCTACGGGGCAAAGTGTTAGAGCATTTTTGTGCTTGGGATTCAGAGTCTATTGATCTACCCGATAAATA
CTTGAGTCAAGCATGGCAGATTCTTTCACGATCGCAAATCTCTGATATTAAGTATTAGCATCTATTTTGTGGGATCCTAG
CATTGATACACATTTTGGAGTCCAGATGTTTCTTGCCAGTCCCTTGCGGATGGCTCTAAGCGTCTGGTACTCGTCTCTTA
GCTTGTCCAGAAAACTCTGAATGTTGCATGAAAAGCTGGACCGGGCAATTTACATTACATCTATTTTGAGGTTGTTCATG
AGGTACCGTGCTCTAGTCGTTACACTCCTGGCGCTTTGTTTCAGTCTACTTACTGCCTGCGCTGAAAGCCCTGCTATGAG
TAGGGAAGCTATGACTTACGACCAAATTAGAGGCACAGGTTTAGCCAATACCTGTCCTCAAATCCCTGAGACTAGCCGGG
GTTCGATTCCGATCGACCCCAATAAAACCTATCGCCTGACCAGCTTGTGTTTGCAGCCAACTAGCTTTCTTGTGAAAGAA
GAGGCCGCCAATAAGCGGCAGGCTGCTGAATATGTTTCTACTAAACTGATGACCCGTTATACGTCATCCATTGATGCAGT
GCAAGGAACGCTCAAGCCCAATGCGGATGGCAGCTTGACGTTTACTGAGGAAGATGGATTAGATTTTCAGCCTATTACCG
TTCAGCTCCCTGGTGGAGAGCGGGTTCCGTTCCTCTTTACCATCAAGGATCTAGTGGCAACCACCCAGCCCGGACAATCA
TCGGTCAATGCTTCTACGGATTTTGAAGGTGAGTTTAAGGTTCCTTCTTACCGGACTGCAAATTTCCTGGATCCTAAAGG
GCGTGGCTTGACCGCAGGATATGATAGTGCGGTGGCGCTTCCATCTGCCGCAGATAGTGAAGAGCTAGCCAAGGAAAACG
TTAAGCGCTTCCAGCTTGACAAAGGTAAAATCTCTCTGCAAGTAACCAAGGTCGATAGTTCAACAGGAGAGATTGCAGGT
AACTTTGAAAGTAATCAACCTTCGGAAACGGACATGGGTTCTCACGAACCTAAAGATGTGAAAATCCGTGGGCTTTGGTA
TGCACGAGTCGAGCCTGCAGCGTAGAAATATCTGAATTTTTGAGATCGAAGTTGCCAAATTCAGAATTTTTGTTGTGAGT
AACTTAAGTTACTTGCTCATGTATGAGCTTTTAAAGGGGCATTAGCCCCTTTTTATATAGGGGCTTGTTCTGAAACGACT
CCAGAGTTTTGAAGATTAAATATAAAATTTAAATGCTTTCAATGCGATTTATTGGCATAATTACCTGGCTAATATCTTTT
GAGTTCCTTTCCTAAAAGCTGTTTATCGAATGAGTTCCGTAAAAATGCGATTGTACAAACCTGTTTCCAGGGACTAGGTT
AAACGTAGGGTTAATTAGTCATCGTAGACTCCCAAGTCAATTCATCTGTGCATCTAAAGTTGCTCTAGCAATCTTCATGG
TATCCACACAGTGGCTCTAGATTTCTTATCCAAAACTTCAATTCCAAGGTGAGGGTGGTTTGGGCCATTGCTTTATCCTG
AGATGTAAGGAGCGTTTTTTGACAGTCTTTAAGAACACTGCGCTACCGACTGAAATTCGTCATGTCTACTACTAGCAATT
ACGAACTCAAAAGCGAAAGTTTACAACTGCTAAGGGAGTATCAACAGATTGCCTGTCCTCAAGTTCGGAATAGATTAGTT
GAACTTAACTTTGGGCTGGTTAGAAGAGAAGCTCACCACTGGATGAACCAGTGTAATGAAAGTTATGAGGATTTACTTCA
AGTTGGTAGTATTGGACTGATCCGGGCGATCGAACGCTTCGATGTATCCAAAGGACATGCTTTCAGTTCCTTCGCAATCC
CCTACATTAGAGGCGAAATCCAGCACTATTTAAGAGACAAAAGCCCTTCAGTCCGCATTCCCCGACGTTGGCAAGCCCTG
CAACGCAAAGCCGTTTGGGTGATGCGTGAGCTACACGTTGAATTAAACCGCCAGCCCTCAGATTTAGAAATAGCCGCAGC
GTTAGAAATTTCATTAGAAGAGTGGCAAGAAATTAAGTTAGCTGGCCAAAACCGGTCTCTTCTGAGTTTAGATGCTCCTA
TAAAGGATGAAGACAACGGTACTTCATCGCTGGCCGATCTGGTTCCTGATACCCGCTATCGCAGCTTTCAACTGGCCCAG
GAAGACCAGATTCGTCTGCAGTTGGCGTTGACTCAGCTAGAGAAACGCACCCGCCAAATTTTAGAGTTTGTCTTTTTATA
CGACTTAACTCAAAAAGAAACAGCAGAACGATTGGGAATCAGTGCTGTGACAGTATCTCGTCGAGTGAAAAAGGGACTGG
ATCTGCTGCAACGGTTGATGGGTGGTTCAGAAGGCGAAGCAGAATAGTTCTTCTCAGGACGAAAATTGCTTAGGGGCGAT
CGCGAAAATCACTCAACATGATCATGGCCTACTCCTACTGACCGGGGTGGGCCATTCCCATCACACCAGCCAACAAACTT
TGCAGTCAGCGATCACTTTAAAATTCACTATTTTTAATAAAGCGATCAAACTACTCCCCTCTGGAATCAAAATGATGAGC
TTTACCCAAAAGTTTTTTGCTAGAGAGGTTGCTAACTCAACGATGGGAGCAGTCTAATCGGCTCTGGGATGGCACTCAAA
ATGCTCTCACGGAAAATAGTAAAACTCTGAAATGGCTCAGAAGGCTTTGAAATAATCTGCCCTTGGCCAACAATTTTTTG
TTTGTTGTTCTGCTTTATATAAAAAAAGTTTTATAAGATATGGATTTGGAGATATTTAAGCTCTGTTCAATGATTTGGGT
GCGTAAGTTCTTTTCCTATACTTTTCTAAACCTTTAATCTCTTTCTTACTACCCCAAGTCTTTTTGAGTCCTTCCCTATT
TATCCCAAAGTTCGACAATAATGCTCTTAACAGGCACCTTCAAAGCAATCTGGCTGTGAGTTGTCTTAGTTTTGTATTGC
CAGGGTTTAATATCCTTCCACTTGGATTTGAGAATAATAAGGAGATTGCCAACGTGAAACTTGCAGTTTATGGAAAAGGT
GGAATCGGAAAATCAACGACGAGTTGTAATATCTCTGTCGCCTTAGCAAAACGTGGCAAAAAAGTTCTGCAGATTGGCTG
TGATCCAAAGCACGATAGTACCTTTACCCTGACGGGTTTTCTGATTCCAACGATCATTGACACGCTCCAAGCTAAGGACT
ACCACTACGAAGATGTCTGGCCGGAAGATGTAATCTATAAAGGTTACGGTGGAGTTGACTGTGTGGAAGCTGGTGGGCCA
CCTGCAGGGGCAGGTTGCGGCGGTTATGTAGTGGGTGAAACGGTCAAACTGCTAAAAGAACTGAATGCTTTTGACGAATA
CGATGTGATCTTATTTGATGTCTTAGGCGACGTAGTGTGTGGTGGCTTTGCCGCTCCGCTCAATTACGCAGACTACTGCA
TGATTGTTACGGACAATGGCTTCGATGCCCTGTTTGCGGCCAATCGCATCGCGGCATCAGTCCGGGAAAAGGCTCGCACT
CATCCCCTACGGCTAGCAGGCTTAATTGGCAACCGCACCACTAAACGGGATCTCATCGATAAGTATGTCGAGGCTGTGCC
TATGCCTGTTCTTGAAGTTTTGCCCCTGATTGAGGATATTCGCGTTTCCCGGGTCAAAGGGAAAACCCTGTTTGAAATGG
CTGAGTCTGATCCGTCGCTCAACTATGTTTGTGACTACTACCTGAACATTGCCGATCAAATTCTGGCACATCCAGAGGGT
GTAGTTCCTGCCGATGCTCCCGATCGCGATTTGTTCTCGCTTTTGTCTGATTTCTATCTCAACCCCCAAAAGCCCAAAGT
TCAAACCGTGGAGGAAGAGTTGGATTTGATGATGGTTTAAACAGGATTTTGAGTTTAAGGGGGGTTTCAGTTACATACAA
TACTTTTAACCACTCCCCTCACAACTCTAATCTTCCATCAAGGTGTTTCGTGAATACTGAGCAACTTCGTCAGTCTTTAA
AGCACAAGTGGCTGACTTACTACGCAGAGAATCACTACTGGATTGCTCGATTACAGGTCTGGGTTGACTGTGATGGCAAA
CGCCGACCGTCTTCAGGATTTATTCTGGCAACATTATCTGTCCTGGAGCCTCAACTGAATCACTTACTTCCTTTAATCGT
AGATTTAAGCAGTAATCCTGACCGAATTGTTGCTGCTTTAGGTCTCAACTTTAACCCTGATGAGTACTTAGAAAAACTAC
AAAAGTCTCAGCAAAAAGCAGCACCCGTTAATTCTGAACCAGCTCAATCCATCGCGAAGTCAAAAATGGTCAAGCTACTA
CCCGCTAGCTCAAGTGAAATTCTTTCACCCCTGGAGCAATCTCCCAAACAGGTTTCCAGGATTGATGAAACCTGTCAGGG
GGGACGATATCGCAGGAAAAAAAGTGAATTGAAATAAACCTTGTCCAAGTCCAGAACCGGAGTTTCTCTTATAGGAAAAC
GATCGTTCTCTCGCTGGACTTGGTTTAATTTCTTTTGAGCTAAGTTCAATCAATTCTGAAGCTGGTAAATCTCTTTTGTG
AAACAGATCTTTGCTTAACTTAGGAAAGTGAATTATGACTCTTGCTGATGCCCAACCTCAGGCTATTTCATTTGAATGTG
AAACCGGAAATTATCACACATTTTGTCCTATCAGTTGTGTCACCTGGCTGTACCAGAAGATTGAAGATAGTTTCTTTCTG
GTAATCGGCACCAAGACCTGTGGCTACTTTTTGCAAAACGCCATGGGTGTAATGATTTTTGCAGAGCCACGGTATGCAAT
GGCCGAATTAGAAGAAGGAGATATTTCGGCTCAGTTAAATGATTATGAGGAATTGAAACGATTGTGCCTGCAAATTAAGC
GCGATCGTAATCCCAGTGTGATTGTTTGGATTGGCACCTGCACCACTGAAATCATCAAAATGGACTTGGAGGGGATGGCT
CCCAAACTGGAAGCAGAAATTGGCATTCCGATCGTGGTTGCCCGCGCCAATGGTCTTGATTATGCCTTTACTCAAGGGGA
AGATACAGTACTGGCTGCGATGGTACAGCGCTGTCCCACTAAGGTTCCTGAAATGGAAAAAGAGGAGCGAAATGCGATCT
CAAAGCTATTGAATTTTGGTCGCAAAAAGGAAGAGGTTGCCACAGAAGAATCTCAATACGTGGATCATCCGCCACTGGTT
CTGTTTGGCTCCTTACCGGATCCGGTAGTGACTCAACTCACCCTGGAACTGAAAAAGCAAGGGATTAAAGTGTCTGGCTG
GTTACCGGCCAAGCGATATGGGGAACTTCCACCGCTTGATGAAGGCGACTATGTGGTTGGAGTCAATCCATTTTTGTCTC
GTACGGCAACGACGCTGATGCGGCGACGGAAATGCAAATTAATCGGAGCACCGTTCCCGATCGGGCCTGATGGTACTCGC
GCCTGGATTGAAAAAATTTGTTCCGTGTTTGGCATTATACCCACAGGGTTAGCAGAACGAGAAGCCCAAATTTGGGAAAG
TCTGGAAGACTACATTCAGCTTATTCGCGGTAAGTCTGTCTTCTTTATGGGCGATAATCTGCTAGAAATTTCTCTGGCTC
GGTTTCTGATTCGGTGCGGCATGACTTGTCCGGAGGTTGGGATTCCCTATATGGATAAGCGCTATCAGGCAGCTGAATTA
GCGTTACTGGAGAAAACCTGTCAAGAAATGGGAACTCCTCTGCCCAAAATTATTGAAAAACCAGACAACTACAATCAACT
GCAGCGAATTAAGGAGCTACAGCCTGATTTAGTGATTACAGGTATGGCCCATGCCAATCCTTTGGAAGCCCGTGGGATCA
CCACAAAATGGTCAGTTGAATTCACCTTTGCTCAAATTCACGGCTTTACTAATGCTCGCGACATTCTGGAACTGGTGACT
CGTCCCCTACGACGAAACAATTCATTAAAGAATCTGGGATGGGAGAAACTGATTAGGGAAGAGGCAAATTCTTAAATCTG
GTCAACTTGTATCTGTAAAACTTTCAAGGAATGCATAGTCTGCATTCCTTGTTTCTATTGATTTCTATTTTTTCTTGATT
AAACTGATTAAATGATTAAACTCGTGCAAGTTGACGAGTTAATTGAGGAACTGGAGCTTTTCTTGGTTGTATGGCAATAC
CCGCAAGTCCACCAGCAGCTAACATGAAGATTGGGTTGACCATGGCATTGAGAACAGAATCAAGCATATAAAGGCAGACA
CATACTGCTAGAGCAGCCGCAGGAGCGATCGCTGGATTTGACCAGGTTCTGGCAGGATAACGAACACAAAATGCTAGAAC
TGGTAAGAGGATTGAAGCCGTTAAAGATATTAAACCAAGTACTCCATAAACCCCAAAGGCAATAATCCACATACTGTCGG
TAACAGATATATCTTCACCTATCTCATTAAAGACTCGATTTCTACCAAACCCTCCCCATCCAAAGGCAATACGCTGGCGT
GCTTTCAAGCCTAAAATTTCCTCATTATCAAATCTAAATTGAAGGGATTGTACTCTTTCCTCTGGAAAGACTTGTGATAT
GGTGGCAATAATTTGCTTGTTGGGAAAGTTACCAGAAGCACCAAGAAAGAGATACAAACAAATTCCCAGAGTGATAAACC
ATATCATAAGGGAGTTACGAAAACGCCAGGCAATAAATAAAGCTAAGATGCCAAGTAGAAAAAGGTTATAGGCTCCCGTA
GATCTTGCGTTAATAAATGTAATTAGGAGAATGGCTATCCACAAACCGATCGGTTGATTCCAGATGCGCTTAATAATTCC
CATCCTCCATAGCACAATCCCCATAATACAAGCAGCCATCATCCAGACACCTAACATGAGACCGTGTTCCATAAAGACTT
GCGCTCTATATCCTCCTAATCGGAAAGATTGGGCTAAGTCTCGTCCAGTGTCCATTCCATAAACTGTCACATGAAGGCTT
GAAAAAGTACGATTCTCATACCAAATGAAAGGAATGTAAACCAACCCTCCAACGAAGATTCCGATCGCCAATTGCCTCAG
ACCAGCAAGATTGTTGAGATAAATCCGGCCTAAGAAATAAGGCACGCCCCAAGTTACAGTTTGAGATAAGGCTCCAGAAA
TAGCATCATGCATACCCAAATCATTAGTCATTGAAGACATCACTGGAGAAACAATGCCCCAAAATAGTATAGGTATGTCA
ATCCAGCTAAATCTAAAAGACCTAAAGCGATCGCTATCATAAACGGCTGTCGCTAATAGAATTCCGTAGGACGTTGCAGT
CATCTTACTGTAGTCAGGTAACCCTGGAAGCTTGATTTCTGCTACTGGAAGAAAAAGCCATGCAAAGATAAAGCTGATAA
TCACTGCGCGTTGGGCAGGATACCGTAGAAATATATAAAACACTACAGGAATCCAACCAAACATTACTATTGGAACTAAT
GCATTACCACCCATGGCTTTTCAACTCTAACTGTGTTTGCTTCTACATTAATTTTGAAGAATATTAAGAAACTGAGAGAT
TATGATTCCGTTGCCTTAACTTGCATTTTGATTAGGTTTTCCCCAGCTAGACCCTATACGCCATTATTCATCAAGAAACT
GTATGACCCTCATGGATAGCAGCACCCTCAGGGAATCTTCACCTACTCTTTCAAATCGCTGGATCTACTGGGACTAAATA
TAAATCTTAAGTGAAGTACCAGTGGATATATTGAGAAGGGATTGGGGAAATCTCTAATAATAGTTCTGATATGCTTTGAT
TCTAGGCAGCCTGGAGGGGTTACGAGTGGAATCTTGATCTTTTGGGCAAAGCTTATTTATTGCCTAAAGCCTGACTTTGA
ATTCACTCTGGGCGATTTGCTGAAGAGGCTATAGTAGAAGCTATCTGTATAGCCAATGGCATAGCAGTAACGGCAACCGT
TTCCATCTGGGTACTTAATTCCTGACTTTTCCAAGAGATACCATGATGAGGAGAACCCCACAATCTATCACAGGTTTAGC
TCTGTCAATCGCAATTGGAGCAACCTATTCTTTGCCTGTCTTTGCTCAAACTCCAGAAACTGCACCCCCTGCAACATCGC
CCGTCACCCCTGGACAAGCACCTGTCGAGCCTGTTCCTATTACGACTGCACCAGGAACCCAGGTTGGTGAAGCCTATACT
CTTGGTGCAGGAGACATTATTCGTGCTGATATCTTCGATGTCGCGCCAGAACTTACGCTAGAGCAACGTTATACAATCCT
GCCAGATGGCACATTAAATCTTCCCTGGGTTGGCAGCGTTCCCGTGAATGGTCTAACCCTTAAGCAGGCTGCTGATGTTT
TATCTGCAAGATACAGTCGGTTTATTCGCAATCCAGTGATTACGGTGAGCCTTTTAGCGCCAAGACCCCTTAAAGTTGGT
GTCATTGGTGAGGTCAATCGTCCGGGGTCTTACATCATTAGTGTCATTAGTAATGAAGTAACTCAGCAAAGTCTTAATCA
ACGAACGGCTTCCGAAGGTGGGAACCAATGGCCTCGCGTGAGTCAAGCTATTGAGACAGCAGGAGGCATTACCCAAATTG
CTAATCTGCGTGAGATTACCATCCGCCGTCCAAGAGTTAGCGGGGGAGAAGACTTAATTTCTCTCAATCTATGGAAGTTT
TTGCGGGAGGGCGACCTGAACCAGGATATTCTTCTGCGAGACGGAGATACGATTGTCATTCCAAAAGCAACCAAGATGGA
TGCAGCGGAGATGACTCAAATTGCTACCAGTAAGTTCTCGCCTGCTACTATTTCGGTCAGCGTTGTAGGTGAGGTGACTG
CTCCGGGTACACTGAACCTGAAACCCAGTGCAACTCTTAACCAGGCAATTATGACTGCTGGTGGATTCAGAGGCGGACGA
GCCAGTCGCAAGAAGATAGACCTGATCCGGCTTAATCCAGATGGAACCGTGACCAGACGACGGCTTTCTGTGGATTTGGA
TCAGAATTTGAATGACGATAGGAACCCGCCTCTCCGGAACAATGACATTGTGGTGGTGAATCCTACCTTTATTGCCAAGG
TGAACGACTTCTTAACTACTGCGATCGGAGTTCCATTAACTATTTTTGGCGGTATTTCAGGCTTCAGAAATATCTTGTTT
CCAGGTGGTAATTAGGTGATGTAACAGGTAACTAGGAAAGCATTCTTGAAATATAGAAATTTCAGGTCCCTCTCAACCGT
CAAAGAACAGATAGAATTTTGGCTATTACCAGTCGGGGTGGCATTTTCAGTATCAAGGTTATGAAGTAGGTGAGGTTAGC
ATGCAGGCTGGACAAAATCTTCAAAATTTACCCGTGAACGGACACACCCGCTTGGAAGATCCTTCCTTGACGACTAATGA
CACTGGCGACTCAGGTGAGGGCAAGCGTAAGGGTGGCTTAAAGTTACGCCCGTTAGTAGCTACAGTTCGGCGCAATATCC
CCCTGATTGCTGGTATTACAGCCGCAGCTACCGGGATTGGCTATTTGCTGTATAGCAACTCTCCTCCCATCTTTCAGGGA
AATTTTTCGCTACTTGTTGAGCCAATTACCTCGCAGGCTCGCTCTACGGATCCTTATGCGATTTCCCGTGCTCAGTCAGG
CGATACTACAGGTAGCAGTGTTGATTATCCGACCTTGCTACAGGTTCTTCAAAGTCCTGAACTATTATCTAAAATTGCGG
TGCAGGTGCAGGCAGGTGGCTACAACAAAGTAACGGCGGCCTCACTGGCCAGAGATTTAAGGAATAAGGATCTCACAGTT
GAGCGGGTCGGAACAAATCTAATCGACTCTACTCGGACTCTTAATGTAACTTACCAAGGAACCGATCCCAAACAAGTTCA
ATTTGTTCTAGAAAAGCTGGCTGAAGGTTATCTCAGGTTTAGTCTTGAAGATCGAAAAACCCGAATTGGGGGGGGCGTTG
AATTTATTGAAGATCAGCTACCTGCCTTACAACAGCGAGTCAATGCGTTAGAAGCCCAAATCCAATCAATCCGGCAGCGT
TATCGCTTTACCGATCCTTCGATCGAAAATCAGCAAGTAGCTGACCAATTAAAAGAAGTTCGACAAAAGAAGTTGGATGC
TGAGACTCTGTTACGGGAACAAGCAACTTTATATGCAACCCTACAAAGACAGCTTGGATTAACACCAGAGCAAGCGCTTG
CGGCGGCGGCATTGAGCCAGAATCCTCGTTATCAAGATTTATTGAATCAACTGAAGAAGGTTGAAAGCCAAATTTCCATT
AGTCTTGCCCGTTACAACGAGGACAGCCCTGTTGTTCAGAGATTGCGGGGGCAGCAGAGAAATTTAACTCGCTTGCTGGG
GCAGGAAACTCAGAAGAATTTGACTGAAACTTCTCCTGGCGTACCGGAAACGAGCAGAGTGGTTGCCTATCAGGATCCAA
CCCGGTTGGGGCTAATTCAGCAATTAGTTCAATCGGCAAACCAAACCCGAGCTTTACAAGCAAGAACCAACGAGATTATT
CGAACGGAGAATGATCTGGATCAGCGGCTAACCCAACTCCCTGCAATTATTCGCCAATACAATGCCTTAACCCAACAGCT
AGATATCGCCACTAAAACTCTTAACCAGTTTCTGTTGCAACGGGAAACTTTAAGGGTAGAGGCTGCTCAGAAGGAGGTGC
CCTGGGAAATCATTTCAAAGCCGAAATTGGTTAGCGATCCGGTTACTGGCAGGATTATTGCTTCTAGAGGCAAAAAGGCT
CAACAGCTTTTATTCATGAGTGTCGGTCTAGGTTTAGCTCTAGGAGTAGCGGCTGCTTTTCTGAGGGAAAAGCTGAGGAA
TGTCTTTGTTACCGCAGAAGATTTACAAGATGCTATCCAGCTTCCTTTTCTGGGAAGTGTGCCACTGCGGGGCGGTATGG
GTAGAGAGCAACTTGGAAGTAAGGGTAGTGATCCTTTTTCTGAAGCCTTCAGCGCTTTGTATACCAACCTGCGTTTTTTG
AATCCTGGCTCTGAGGTGCATGCAGTGGCGATCGCTTCTGCAGAACCTGGGGATGGTAAGACAACGATCGCTTTGAATCT
GGCTCAAGCGGCAGCTTCCATGGGACAACGAGTATTGCTGGTAGATGCAAATTTGTGTACCCCTCAAATCCATACCCTAC
TTGATCTACCGAATCAGAAGGGATTGGCGGATATCTTGAGTCAAAAACTGCCTGTGGAAGCGGCAATTCAGAACTCTCCA
TCCAGCGAAAACCTTTCTGTGTTAACGGCTGGTAATACCCAGATAGGGTCTACTAAACTGTTCGCCTCCAATGAGATGCA
GCAGTTAATGAAGAATTTGCGCGGGATGTTTGACTTGGTTATTTATGACACCCCGGCTCTCCGTGGAATCATGGATACGA
ATTTTTTAACTGCTCAAACGGATGGAGTCCTGATGGTTGGAGGTGTTAATAAGACAAAGCGGTCAGTCTTTATGCAGGAA
TTGGAAGGCTTGAATAAATACCGTATTCCTGTGATTGGTGTCATTGCGAATCACCTGGGTAAAGGACAGGTGACATCGTA
CCTGTTGAATCAGCAGTCGAGCCAGGGTCAGCAAGTACATCCTGCTTTCTTTGGCAATTTGAAACAGTCTGGAGATGTTG
TGCAATAGTTTCTTGGAGTGGAGCCGATTAAATGCACCTGAATAGCCATTGACATGATAGGGAGTAGCCCGGACGGGGAT
TACTGGTAGGTATCAGACTGATCCATCGTACTGCCGAGTCATCCCTAATTTTGGGTTTTGCTTCAGGGATGATGGCTAAC
TCCTCCACTGCAACCGCTAAAGGAACACAAATTGTGCAAACTGCTGAACAACTGTCACTCATTGCAACTGGCCTCTTGCT
AGCGCTCGCAATCCTGTTGCTAGTCCCTGGTCTAGTTCTCTGCATTGAATGTCTTGCAGCACTCCTTCCTGCCCGATCGG
GTAAAGGCCGATCGCCTATCCCCCGCCCCAAAATAGCTGTCCTAGTTCCTGCTCATAACGAGGAAGGGATTATTGAATCA
ACTTTGATAGCCCTGCTTCCAGAGTTGTTACCCCAAGACCAGTTAGTGGTCATTGCAGACAATTGTTCTGATCAAACAGC
GGCGATCGCTCGGAGGCTAAACGTAACAGTCATCGAGCGGCAAGATGCTGTTCGTCGGGGCAAAGGGTATGCCTTGGATT
TTGGTATCAACTTTTTAGCTGCTCATCCACCGGATGTCGTGGTGGTTATGGATGCCGACTGTGTGGCAGAGCCAGGTACT
ATTGCAAAAATTGCTGAAATGGCAGCACTGTCCCATCGCCCTGTTCAAGCAACCTATCTCCTCAAGCAGCCTCCGGTTCC
GACTCCCAAGGACGCAATTTCAATGCTAGCCTTTCGGGTCAAAAACTTGGTTCGGCCTGCTGGCTTGAATCGTTTGGGGT
TGCCCTGTCTCTTAACAGGTACTGGGATGGCGTTTCCCTGGTCAATTATCAAAACAGCATCTTTGGCCAGTGGCAACATT
GTTGAGGATATGAACCTGGGACTAGATCTGGCGATCGCAGGCTATCCTCCCATGTTTTGTAGTAACGCTGAAGTGACAAG
CATTTTGCCTCAACAAGAGCGGGCTGCAAAAACTCAACGGACTCGGTGGGAACAAGGCCATCTGGCAACAATGGTGACAC
AAGGGCCGCGTTTATTCACAATGGCTCTTCGGAAAGGGCGATTTGATTTATTGGTATTGGCCCTCGATCTGTTTATTCCC
CCGCTGTCACTGCTTGTTATGCTGTGGCTGGCAGGAATGATGCTGACTCTTGCCGCCACCGTATTTGGGGGGGGATCTTC
CCTACCGGCGATGCTACTGGGTTTGGAAGGTCTTTTGATCCTGGTTGCAATCCTGACTTCTTGGGCAAAATACAGTCGCT
CTGTATTGCCTGCCAAAATGCTACTGGCAATTCCGCTCTATCTTCTCTGGAAAATTCCCCTATATTTCAAGTTCTTGACA
AAGCCTGAAAAATCGTGGGTACGGACTGAGCGAGATGTAATTCGCGATCAGTCTTCACGATAAGCCTAATTTTGAATTAG
TGTCTACACCCTTCTGCTGTTTTGAATTGTGATGAGAAGTCGGAGTTCTTCTCTGCCAATTAGATTGAGCTTTGTAAATT
CGCTAGTCCCCTTTCATGAAAATTGCCTATCTGGTCAACCAATATCCTAAGACAAGCCATAGCTTCATTCGGCGAGAGAT
TTTAGCACTTGAGGCACTGGGCGTTCCCATTACTCGCTTTTCTATCCGCTCCATCAACTCAGAGATTGTCGATGAAGCAG
ATCAGCAAGAAGCTGAAAAAACCCGGTACATTCTGGATGCTGGAATCCTGGGGTTGGTAGGTGGTTTGCTACGGACTTTT
GTTCAACATCCCTTGCGGCTTCTAAAAACGGCCTGGTTCACTCTAAAAATTGGCTGGCGATCGGATCGAGGTGTACTGTT
GAACCTGGCCTATTTAGCGGAAGCCTGTGTATTACGGGGATGGTTAGCAGAAGCGGGTATTACCCACATTCATACCCACT
TTGGCACCAATTCTGCGACTGTTGCACTATTGTGCCGATTATTAGGTGGGCCAACCTATAGCATGACCGTACATGGGCCA
GAGGAATTTGACAAACCTGCGGCGATCGCTCTTTCCCAAAAAATCAATCATGCGGCTTTTGTGGTTGCGGTTTGCTCATT
CGGTAAGAGTCAACTCTTTCGCTGGTGCGATTATAAGCAATGGGCCAAGATCCATGTGGTTCATTGTGGTGTTGATCAAA
TGTTTCTGCATCACCCTGATGTTCCACTCCCTGCCGAAGCCCGGTTGGTATGTGTAGGGCGGTTGAGTGAACAAAAAGGG
CACTTGTTGCTGATTGAAGCAGTGAGCCAACTAGCCGCAGAGGGACTGGCCTTTAAGGTGGTGCTGGTAGGAGATGGGCC
ACTACGCAGCAAAATTGAGTCCATGATCCAACATTTGAAATTAGAGAACCATGTTGAGATCACTGGATGGGCGACCAATG
CTCAAGTTCAGCAAGAGGTTCTAGCGGCTCAGGCAATGGTTGTTCCTAGTTTTGCAGAAGGGTTACCCGTCGTTATTATG
GAGGCATTGGCTCTGTCTCGGCCTGTGATTAGTACTTACATTGCGGGTATTCCGGAACTGGTGCGCCCTGAAAAATGTGG
TTGGTTAGTGCCAGCTGGGTCAGTAGAAGAGTTGGCAACAGCTTTGCGCTCTGTCTTACAGACTCCTGTGGAAACGTTAG
CAGAGATGGGTCGAACCGGAGCAGAAGCAGTACGGCAAAACCACGATGCGGCGATCGAAGCGGCTAAATTAGTGAACCTG
TTTGAACAGTATCAGTAATTGTCGATACTTCCTTTCATATTCAGGTTTCCGTTAGGTCAACGACATAGCGTCACCGGGGC
TGGCGAGGTGATCAGAAAAGCTTGAACTAAATCTGGCTCTGTACCCAGTGACGTAAGTCTCGCAGGGCAGTGGCTAAACC
CAGAGCATCGCTTTGGTCAATGAATTGTAGAATCCTACCGGCTGAGAGGAATGGGAAGGCCAGCCCGTAATCTTCCTCGA
TATAGCGATCGCCCTCCAGATAGTGAATAAACAGATTACCTTTCAAAAAGGTTTCGCCCGGTTTGCTAATATAACGCCAG
ACCTCTGGAATCCCCAGGGCTGCATAAATCGCGAATTTATTGAAGGAACTGCGAGAGAGTTCTACTTCCAGAACTAAATC
CGGTGGGGGATCAGTTTCCAGATTAATTCGGGATTTTCCCTGCATTTGCTCCGCGTGCTGAATGTAGTAGGCCGTGTCTG
GTTCCGTCCCCACCTGGCGATCGACCCGTTTCAGGGTAGGCGTTTTGTAAGTCACCAGGGGAATGTCCAGTTCATCGACC
AGCACCAGGATCAGGGACTCAACCAGTTTGTGGCAGCGCTCGTGTTCCTCCAGCGGATTCATCATCTCCAGACGACCGTG
ATCGTAGGTAAAGCGAGCCGTGCGGTCTGACTCCATTTCGGCCAGGAGTTGTTCATACTTCTGCCAGTTCACCTTCTGTA
AAACCGTCCGGGACTCGCTGGGAGCGGGAGGGGTGCCAAAGGTTTTTTTCATGGTGACTGTCCTTGCGCGATCGCCTGTT
CCCATTAACGCATTTTTTGGGGAAATCGCCTTTTCACTTTCCCGGAATCCCCCCAACCTCCAATCCCCAATCCTCAATCT
CTAATCCCCAACCCCCAAATTAGGAACCGTCTCTGGCGGAATCACTTGCACTCCTGTAAGACCTGGAAACACGCGACTGG
GCAATCCAATCACCTGAACCGCAGACCTGACCTGACCCTGCCTGCTTAACTGACGACGGCCTCTGTCAGTTCGCTGCACC
AGGAGAATGCGATCGCCATCCCGCTCAGCCACGACTTCCATCGGCTTCCCAGATTGGTAAAGGAAGTAGGTGTAGTTACG
TCCAGTGCGATCGCGGCTATTCACAAGCTCCACTAAATCTCGATACTGGGGTAAGAGCAAAATTGTGGTGTTATTAAAAA
CTGTCGTTGGGGAAGGTTGTGGCGGTTCAGCATTGCCAGGAAGAGCCAGGGGGAAACCGATCGCCAACATACTCAAAGAA
GCTATCCATGTAAGAAAGTTACCAGTCATAACACGATCCAACCCAAGAACTGAATACCCATTAAATTGCGAACTGGCCAA
GTAGCGGCACCCAATTCAAAATCGCAAGTCCAAAATCGCATTAAATCTTAGAGTGGTAATGGTACAAGATCGAGACTCTA
CAGGCTAATGCGGATTCTTCTAGTGGATGACGAAGTGGAAATGGCCGATCCTCTGGGTCGCATCTTAGTGCGGGAGGGCT
ATGAAGTAGATGTGGCCTACGATGGCGATCGCGGCAGTCAACTGGCCCAACAAGCTCACTACGATTTGCTGATTCTAGAC
TGGATGTTACCGCATCAGTCGGGATTGCAGATCTGCCAGCAGTTGCGATCGCAGGGGAATGCCACTCCGGTTCTGTTTCT
GACAGCGAAGGATACAGTGGACGATCGGGTATCAGGGTTAGATGCTGGAGCAGACGATTATTTAGTCAAGCCATTTGAAC
TACGGGAACTGTTAGCCAGAGTCCGTGCTCTATTACGTCGTCCCGTTGCACTGGATTCCCCTCCAGCATCAGCTAACAAA
CGGCTACAGGTGGGCGACCTGGAACTCGATCTTGACAATCAACTGGCCTATCGACAGGGACGGGAAATTGACCTGTCTGA
AAAAGAAGCCCAATTGCTGGAATACCTGATGCGTCATCCCAATCAACTGCTGACCCATGATCAGATTCATCAACATCTCT
GGGGGGACAGCGCCGAAAAGCCAACCAGCAACGCTCTCGCGGCTCAGATTCGGTTACTGCGGCGCAAAATTGAAACTGAG
GGCGAGCCACCATTGATTAATACGGTCTATGGCAAGGGCTACCGCTTTGGTGCTTCCAGTAGTGGGAGTGTGGAGTAGAA
GCTATGATGACCTCCGCCTCACCTCGCTTTCCAGATATTCAGACTCATTGGGCACGCGCCTTTATTGAGGGATTGGCTGA
ACGCAATATTGTGCGAGGTTTTCCGGATGGCAATTTTCGGCCAGAGCAGGGAGTTACCCGCGCAGAATTTGCCGTCATGG
CGCAGGCAGCGTTTCCGCAACCGCTCAAGCGGCCCTATGTCCCTTTTGTGGATGTGCCGGATCATTATTGGGCTGCTGGT
GCCATTCGCTGGGCCTATGAACGAGGGTTTTTGAGTGGCTTTCCGGGGCAACAGTTTCGACCCACTGAAAGAATTCCGCG
AGGTCAGGTGCTGGTCGCGCTGGTCAGTGGTCTGGAACTGACAACGTCGGAAACGGTTCCACTGGACGAGTTATATCGGG
ATGCAGATCAAATTCCGGGTTGGGCCAGAAGCGCGATCGCCACCGCCACCGTTCATGAAATTGTCGTCAACTCCCCCTCT
CTGCAACGATTGCGACCCACTCAACCAGCGACCCGCGCAGAAGTGTGTGCCTTTGTCTATCAATGTCTGGTGTCTTTGCA
GCAGGCACCCGCGATCGCCTCCAATGCGATTGTCCGCTGGCAACCCCAACCAACAATCGCCGTCAGTCACCCACGGGAAT
TTCGTGCTGCCTGGATCACCTCTGTCTGGAATAAAGATTGGCCGTCCCGATCGGGACTTTCCAGCCAGCAGCAACAGGTA
GAATTGACGACTATTCTGGATCAACTGCAAGCGACTAATTTTAATGCTGTAGTGCTGCAGGTAAGGCCAGAAGGGGATGC
GCTCTATCGTTCTACCCTGGATCCCTGGAGTCACTGGTTGACTGGACAGCAGGGCAAAGCACCGGAGCCGTTCTACGATC
CACTGGAATTTGCGATCGCTCAGGCTCATCAGCGCAATCTGGAACTGCATGTCTGGTTTAATCCCTATCGCGCCCGGACT
TCTAAAAATACGGTCAATGCCTTTCCCCACATTGCAGTCACGAATCCAGAGGTGGTTTACGCTTGGGGCAATCAGTTATG
GATGGATCCTGGCTCAAAAGTGGTTCAGGATCGCACCTATAACGTGATTCTGGATGTGGTTAAGCGCTACGACATTGATG
GAGTCCATCTGGATGATTATTTCTATCCCTACCCGATCGCCGGACAGACCTTCCCTGATCAGAAGACCTATCAGGATTAC
CGCAATCGCGGTGGCACTCTGTCTCTGGCCGACTGGCGTAGAGACAACGTGAACCAACTGATCCAGCGCTTGCTCAAGGG
AATTCGCGCCATCAAACCGCACGTTAAATTTGGCATCAGTCCGTTTGGCATTTACCGTCCAGGGCAACCGCCTTCGATTG
AGGGGTTAGATGCCTACGATCGGTTGTATGCTGACTCTCTCAAATGGTTACAGCAGGGCTGGGTCGATTACCTGGCTCCC
CAACTTTACTGGCGGATTGACGCTCCCAAGCAAAGCTATCCTGTCCTGATGCAATGGTGGGCCGATAACAATCCCAGACA
ACGCCATCTGTATATTGGCAATAATCTGGCCCAACTGGATGGTAAAGTCTGGGAACTGGCAGAAATCGAACGCCAGATTG
AACTCACCCGTCAACTCAAGTCAAAACAGGTGCTGGGCAATATCTTTTTCAGCATGAGTGCCCTGGCAGAGAACGCCCAG
GGAGTTCGCGATCGCTTCCGTACTCTCACCTACCGTTCTCCCGCCCTGGCTCCCGTCATCTCCTGGCTGTCTGCCCCTGC
TCCCCCATTGCCAACTCAAGTGAAATTCAGCAACGGCCAACTGCTCTGGAGTTCCACCAGCCCCGACATCCGCGCCTGGA
CTCTGTATCAACAAACTGGCAGCCAATGGGCGTTGCAACGAATTTTGTCAGGGAGCGATCGCTCGATCCGCCTTTCTCCC
GGAACTTACGCTCTGTGTGCCGTAAATCGATTAGCGCAAGAGAGTCTGGGAGTGGTAGTGAAGAGTGGATAGTGGGTCAC
GGAATTGCCACGGTATTTAACAACCGCTCCACGATCGCCCGCGCACTTCGTCCTCCAGCGGCAATCATCCGATGAGTCAA
TACATAGGGAGCCAGATATTTCACATCGTCGGGAATAGCATAATCCCGACCTTCTAAAAAGGCCAGGGCTTGAGTCGCTC
GCTGGAGGGCAACTGTGCCTCTAGGACTGATTCCCAGTGTGATTTCTTCATCTTCCCGTGTGGCCCGCACCAGATTCAGG
ATGTACTGTTGCAGCGATGTCTCCACCTTAACCTGGGTACTCAGACGTTGCAGTTCCTTCACTTCTTCCAGGGAAATGCA
GGGTTGCAGTTCCTGAGCGATCGCCTGATCTTGCAAGCGTTGCAGCATTTGTAGCTCCTCGGCTTCAGTCGGGTATCCTA
GCGACAGGGAAAGGGCAAACCGATCCATCTGGGCTTCTGGCAGCGGAAATGTTCCCTGGTATTCCACGGGATTTTGAGTG
GCAATCACAAAAAAAGGACTGGGCACAAACCGGGAAATGCCATCTACGGTCACCTGTTGCTCTTCCATCACTTCTAACAA
AGCAGATTGGGTGCGGGGGGTGGCCCGATTGACTTCATCCGTCAGCAGTACGTTGGCAAAGATTGGCCCTGGCAGAAACT
CAAATTCGCCGCTGCGCGGATTCCAGATGTTGGTTCCAGTAATATCGGTGGGCATCAGGTCAGGGGTACATTGAATGCGC
TGAAACTTGCCGTCGATCGATCGGGCCAGGGACTTTGCCAGCAAGGTTTTGCCTACACCCGGAACATCTTCTAGCAAGGT
ATGGCCGCCGGACAAGAGCGCGACTAATACCAACCGAATCGCATCCTGTTTGCCCACAATCACTTGTCCCAGGTTATCTG
TTAAACGCTGAATTCGATCTCTCATGCTGGCTCCATCTCGTTGGCGAACCCATTGAAGTACTCCTTCCAGTTTGCCCAAT
AATTTCCTCGTCTTGGGGGCCAAAATTTCCGGGAAAATCCCATTCTTCAAGCGATGTTCAGTTATTAAACTGCGGTCAAG
AGGCAAATTGCTCAAATTTCCATCAGGTTTTCCCCCGCCATGTCATCTACATCCATTGCTTATGTAAATACCGCCCGCAC
CTTAGCCTCAGTCAGTCAGCAACGGGCGACTGGGGAGTTAACGCTGGCAAATGGAGAGCACCGATGGCGACTGTATTTTT
TTCAGGGTCGGCTCGTCTATGCCACTGGCACCTTACATCGGGTGCGTCGCTGGAATCGGGCCATTCAGCGGTACTGCCCA
GCCTTTCATGCTGCTCAAGCGCCTCCCGGCGAACCCTGGGAGTACCAGTTGCTCAGTCAAAGTGTAGCCCAGCAGCAGGT
GAAAGTTTCCCAGGCAGAAGGCATTATCAAGACGAGTCTGGAGGAAGTGTTATTTTCCTGGGTGAGCAATCCGGCGTTGA
GCACCAATTGGTCAGCCGTGCAGCGATTTTCGTTCAAGGATAATTTGGCCTTAAGTCTGTTGTTATCTGCCGCTGAGGTA
GAGGAGGTTTTAGAGCGAGCGCAGCAACTCTGGAAACACTGGAAAACCTTGGAATTGGAATCCCTGAGTCCTTACAAGTC
ACCCATCCTGAAACAGCATCTGCAAACTGACGCTGCCATTGCCGCTTCTCCCCTGGCAAATCTCAGTTCGTTTTTAACAG
GCCGATACACCTTATGGGACATTGCCTGTCATGCCCAACGACCTGTCACTACTGTTACCCGCTTTTTACTGCCGTGGGTA
CAACGAGGGGCGATCGCGCTGGAGGAAATCGCTGACCTGCCCAACCCCCTGAAGCTCCCCCCACCCGTCAAGCCCGTCGC
GGCCCAGCCTGTCCGCCCAACCATTGCCTGTATTGACGATAGCTCCACCGTGACTCAGGCGTTAGCCAGTATTTTGGAAC
CAGCAGGCTATAAAGTCTTGAAAATTCTGGATCCACTCACAGGAATTGCTACCTTAACGACCAGTAAACCCGATCTGATT
CTCATGGATTTGGTCATGCCCAATGTGAATGGCTACGACCTGTGCAGCTTTTTACGCAAAACTCCCATCTTCCAGAATAC
TCCCATTATTATCCTGACCAGTCAGAACGGAATTATCGATCGCACCCGCGCCCGCCTATCCGGAGCCTCCGATTTCCTCA
CCAAACCCCCAGATCCGCAAGCACTGCTGAATTTGGTAAGGAATTACTTAAAAGCGATGATGTCTGGTACTCCCACGGTG
AATTGTCAGTGTTGGGAGGATGAGGAGGTGGAGGGGTGAAGGGGTACGTTACAGTGAGAAAGCGAATCCTTTAATGCGGC
AGCTTGCTCAGGAACCATGACTGGCTCAACGACTCACCCTTCGACCCAATCCTACCGTTCTAAGCGGGAAACAGACTGGC
GTTTGTTTAAGCGGCTGATTCCCTATGGGTTACGAAATGGTCGGGTGTTCCTGTTTTCCATGCTGCTGCTGATCCCGGCT
GCGATCGCCGGAGCCGTCCAACCGATTCTGATTGGGGATGCGATTTCCATCATTCGACAGGAACCTACCCGGCTTTCCTT
TCTCAACCAATTGCCGTTAACTACAGGAATTAATCTTGTTGCGGGCCTGCTGTTGCTGACCTTAGTGGCCCGTACCCTGC
TGGATGCATGGCAGGGCTATCTGGTGCAGGAAGTGGGGCAGGGCATCACGGCAGACATTCGGGATGATTTATTCCATCAC
GTTACGTCGCTGGCCATGCGCTTTTTTGACCGCACTCCTGTCGGTCGATTGATTACTCGCCTGACCAGTGATGTAGAGTC
GTTGGGAGATGTGTTTTCTACGGGCGCGATCGGCATTATTGGCGATTTGTTCTCCATCCTGGTGATTGCGGTAGCCATGT
TCTTATTGCAGTGGGAACTGGCTCTGTTACTGGTGATCATGCTGATTCCCGTGACCATTTTGATCGTTTACTTCCAGCAG
CAGTACCGCAAAGCCAATTATCGGGCCAGGGAAGAACTGTCTGCCTTAAATTCAATGCTACAGGAGAATATTGTCGGCAT
TGGCGTGGTGCAGTTGTTTCGGCGGGAACAGTTTAATGCCCAGCAGTTCCAGCAAATTAACAAACGCTACATCAAGGAAA
TCGATCGCACTATTTTCCATGACTCGGCTATTTCTGCCACCCTGGAATGGATTTCCTTAGTGGCGATCGCGGGGGTGCTC
TGGTTAGGCGGAGTGCTGGTTTTAGGGAATCACTTAAGCATTGGGCTATTGTCGGCTTTCATTCTATTTGCTCAGCGGTT
ATTCGACCCCCTGCGGCAGTTTGCCGAAAAGTTTACAGCGATTCAGGCAGGATTGACGGCGATCGAGCGGGTCAGTGACA
TCATGAGTGAGCCGATCGAAATTCGGGATGCGGAAGTGACTCAAACCCTTTACGCCGATCCTGCCGCCGCTACGGGAGAA
ATTCGCTTTGAGCACGTCTGGTTCGGCTACAAACCAGGGGAATACGTGCTGAAAGATTTGAACTTTACTATTCGTCCAGG
GGAAAAAGTGGCGCTGGTTGGCCCCACGGGAGCCGGAAAAAGCTCGATTATTCGGCTGCTGACCCGACTCTATGAAGCCA
GCGAAGGCCGAATTTTGGTAGATGGCATCGATGTGCGGGAGTTGCCGCAAATAGAACTGCGTCGCCACATGGGAGTGATT
CTGCAGGACGGCTTTGTCTTTGCTGGAGATGTGAAAAGCAATATTACTCTGGGAGAGGAGTACTCCTTCGAGGAAATTCG
ATCGGCAGCGGAACGCACCAATGTGGCGGATTTAATTGAACGCCTACCGGAAGGATACGACACTCCCCTGCGAGAACGGG
GCACCAATCTATCCGGTGGGCAAAAGCAACTGCTGGCCTTTGCGCGGGCGGCCATCCGCGATCCCAAAATTCTGGTGCTG
GATGAAGCGACAGCCAGCCTGGATGTCGGCACGGAAGCCCAAATTCAAGAAGCCCTGGAGCGACTGCTAGCAGGCCGTAC
AGCAATTATTATTGCCCACCGTTTATCGACGATTCGCAATTGCGATCGCATCCTGGTCTTGAAGCGCGGCCAACTGGTGG
AATCCGGTAGCCATGAAGAACTGCTTGCCCAGCAAGGTCTGTATGCCAGCCTCTACCACCTGCAGATGTTGGAAGTTTAA
CTCGACGCACTGGTGTAGAAGCGCAGGGCAAATTTCCAGAAAGCATTGGAGGCCCAGAATAAAAATAGAGCCAGCAGTCC
GGCTCCCAGTGTCCAGATCCATTCCCCCCGTCCCAAAATCACCTCTGATGGAACGGTGGTGAGAAACGCGACTGGAACGA
TGAATGTGAAAAAGAAGCGGTAGGCCGTTGGGTAAGCCGCCATGGGAAATCGTCCTGCCTCCAGCAAGCCTCTCAGCACC
TCTGTCACATTATAAATTTTAACAAACCAGATACTCATGGCTCCCAGCATGAACCAGAGGCTGTAGAGGATGAGAAACCC
ACAGGCGATCGGCACCAGACTGAGCAAATAAGCACTGACAGGAAGACTCAAATGACTGCCAGCGTAAAGAATGATTACAC
AGCCAAACAGTAGATCAGGCAATCCCCAGGGAGACAGAGTGTGGGCTGACAGCCAGAATTGAGAACTGATCGGTTTCAGT
AAAACAAAATCCAGGGTGCCTTGTTGAATGTGTCGTACAATTCGATTCAGGTTAGGAGCCAGGAATGTAGCCGAAAATCC
CTGTAATACCGTAAAGACTCCCAAGACGATCAGCGCCTGCTGCCAACTCCAGTTTTGAAACGTGTAGCCAGTCCGATAGA
ACAGGAACAGACTAAATAAACTCCCTGCCAGCCCCCCTAAGCTGCTCAGCGCTGCAATCAGAAAATTCACCCGGTACTCC
AATTCAGCCGCCAGAGCTGTCGTCCAGAATAGCTTTAGTACTCTCAGGTAGCATTTCATGGATGGTGTCCTGCGATCGTT
CTCAGTTCTATCTTCCTTTTATCAGAAGACTTGTGAGCAAAACATTTCCTCGGTACTCACAATTTACAGGACGGGTTTAC
GATAAGCTCTATAAGGCAGGTCTGTAATCCCTCAGGCTGATTTTGCTTAACTAGCCCCTATGTCACAGTTCGATCCCCCG
TCCGACTTTGAAAAGGTTTTAATCAGCCTCTTTGAGCAAGAGGGATGGAAAGCAACCCTGGCTCCTCCTGGCTCAAAAGG
GTATGACATTGAGTTGGAGCGCGATGGCGAGTGCGTCGCTGTCCAGGTCCGTCAACAACGGGCTAAAACTCATGCGGGTC
AATTGGAAAAGTTTATTGATTTTTTAGAACAGCCGATGTCGGCCCGGTTTACCAAAGGGTTTTTGATTTCTGCCTCTGGC
TTTACTCCTTCTGTATTCACGTTTATGCGTACAGAAGAAATCATTGATGTCGCCCTGGGCAGCTTTCAGAACAACCAGAT
TGTCTGGGAGGATGGTGAAATTCCCCCACCTCCGCCGCGTCCGCACGTAACTTACATTGGGGTGTTTACCTGTAAGGGAG
GCGTTGGGAAAACGACGATCAGCGCTCACCTGGCTGGAGCCTTTGCCTTGAATGGGTATGATGTTGTCCTGATTGACCTC
GATCGCCAGAGTAATTTGCGAAAACTGTTGGGAGATGGCGTTTACCTTCCTGGCCCCAAAGGACAGTTAGGCGCAACCAT
TACGGTACTTAATTACAACGAATGGGACGAGCAAGAGTACCCTGACGCTCGGATTGTTATTTGCGATTGCAGTCCAGAAT
ACGATGCCAACCCGGAGGAATTTCTGGAGCGATTCGACTACTGCATCATTCCTACTACCCTCAATCCTCTGGGAATCAAC
AAAAATGCGGATGTGATTAAGCGGACGTTTGCGGCGATTCGGCGGGTGAATAAAGAGGCAGAGTTGTTTGTCTTAATCAA
CAACTACCATAGCGACGAAGATCGACGGAATCATATTTTGAATGACCTGTTGAAGACAGAATTCAAGTCCATGATTGCGG
ATGATGTCCACTGTCATTACATCGATCCAGAGGACGTGGCTATTCGCTACAGCAAACAGTTGTTGTACTGGGGCTACCAC
ATTGTCGAAAATGGCAAACCCCAACTCGCCTTTCGCGAAATTGGCGGACGATCGCTCCCCCGCACCGATTTCTTAAAGCT
GCTCGACTACCTGGAACACCACTCGGACATTGAAAAAGTGAAAAGTTGAGAGTTGTTACAATTCTCAACTTTTCACTTCA
CCTACGCTCCCATACCGGAATATTGACGTAAGCCTTTTTTCCAGAGCCAACGGCAAAGCAGGTAAAACAAAATCCCCCAG
CCCAGAATCACCAGGATTCCCTGAGTCATGTTGACAGGGAGGCCAACCAGCAGACTGGCGGGAAAGTTGATCAGGTAGGG
GAAGGGAGTCCAGAGAGCGATCGTCCGTACTGCAGGCGGAAACACACTCAGAGGGGCAATCAGCCCCGAAAGAAACAGGT
AGAACAGGAACCAGAATTGTTCCAGGGCACTGGCTCGTTCAGTCCAAAAGGCAAACATCGACAGGGTGTACTGCATCAGA
AACCGCAGCCCGAAGGCCAGGGCAGAGAAGAGCAGAAATAGCACAATTTGGCTCAGGCTGGGCACCCAGAATGCCTGGGG
ATACAGCAGGAAAAAGAGGCCAATCAGCAGCAAAGCAAAGGGCAGGCGGGCCAATCGTTCCGCTTGATGGGAGGCCAGAT
AGTGCCAGACCGGAGATAGGGGCTGCAACAGTCGGAAGGACAGGCGACCCTCGACGATTTCCTTCTCAAACTCCCAGATC
ACCCAGACGATCGTAAATTGCCGGACTAGAAAGGTTGCCAGAAAGTAGCGGGCAAACTCTACTGGAGATAAGCCAAACTG
TCCCGTCGCTGCCGCCTTTGACCAGATCCCCATCAGAATAAACGGCAAGGAGCCAGCCAATACCCACAGCACCAGTTCCG
CCCGGTACTCCACCATGTAAGCGTAGTAGACCGAGAGCAGCGTAGAGGTGATTCTACCGATTCTCTTTAGGGAGTGGAGG
AAGAGGGGGATGGGGGATGGGGGATGGGGAGTTGGGAAGGGGAGTCTTTCTCCTGATCTCTGATCCCTGATCCCTGATCT
CTGATCCGCATTTCTCTTGTCTTTCATGAGATAGCCCCCGATCGCAAAACTCGCCCAATCACCTCTTCAATCGGAGGTTC
CGTCACAGCTAAATCAACTACTTCTAAGTCAGACAAAATCTTGGCAACGGTTTGGGTTAACTGCTCTTGAGGGACTAAAA
ACTTTGCCATCGCGCCTTCAACGGTTTCTAAATCGCCGTATAGAGCCAGCTTTTCTGGTGGACAGGGATGAGCAAGTTCC
ACTTCAACTTCTCGACAGGGGGCAAAGCGATCGACCAGTCCTTCTAAACTGCCGTCATAAATCAGTTCTCCCTGGTGAAT
TACAATCACTCGTGGGCAAAGGGCCGTAATATCAGCCATATAGTGACTGGTGAGCAGCACCGTGGCTCCATACAACTGGT
TGTACTCCCGCAAAAACTCCCGCACACTGGCCTGAGCATTGACATCCAATCCCAGAGTTGGCTCATCTAAAAACAACACC
TGGGGACGATGGATGAGAGCGGCCAGCAGTTCTGCTTTCATGCGCTCTCCCAGGGACAGTTTACGCACGGGTTGGGATAA
CTTCCCTTCCAGGGAAAGCATTTCGCTGAGGGTGTCCACCTGCTGATGAAAGTCGCGATCGCTAATGCCGTAAACTGCCG
CATTAATTCGCAGCGAGTCCAGGGCCGGAAGATCCCAGATCAACTGTTGCTTTTGCCCCATGACCAGCGTAATTTTCCGG
AGAAAAGTGGCTTTGCGTTGAAATGGCACATGACCCGCGACTAGCACCTTTCCCTCAGAGGGATGAATCAAGCCGGTGAG
CATTTTTAAGGTCGTGGTTTTTCCGGCTCCATTCGCCCCCAAAAAACCCACAACTTCTCCAGGTTCAATCTGGAAGGAAA
TGCTTTGCACCGCTTTAACATTGCGATAGGTGCGGCGCAGCAAGTGTTTTGCCGTTCCCAGCAGGCCAGGTTCTTTAATG
GCAACCGGGTAAACCTTGGTTAAGTTTTCAGCCAGAATTGCAGGCATCGATCGTTTGGGCAAATTATCCTTATCGTCCTA
GCCTAATCCTGACATTTTTTGAACACCCCTTTCTTTCAGATTAAACCAAGTCCAGCGAGAGAACAGTTGTTTTCCGATCA
GAGAAACTCCGATTCTGGACGTGGACAAGGGTTATTTTTGTGTGTCCTGTACTTGACCTGACCGCGCTCCTCCTTTAATG
TAATTCCACATCTACGGAGGAATAACAATGAGTTTTTTAATCCCGTTCATTATAGGTGTGATCATCACTGCCATCAGTCT
GTTAATCATTTCAAAAATTCCGTTCCTGGGTATTGAGGTAGATGGAGTCGGCAAAGCCCTCCTCTCAGGGGTTGTGTTTG
GGGTACTGAGTTGGCTGCTGGGCTGGATGGCTGGTTCTAAAATCCTGAATGTTCTAACGCTGGGGCTACTGTGGCTGGTT
GTAAACACAATTATCTTTGGCCTATCTGCCTGGATTGTTGAAGGTTTCCGGCTACGGAACGGCATTTTAAGCGCCATTTT
AGGCGCGATCGCCCTCACCTTTGTCAACTCAGTTCTGTTCAAAATACTGAGCCTTGTATTTCCTACCGTTGTACCTGCAA
TTTAAGGTTGATTGGCCAAGACGGGTAAAGGGAAGTACAAACAGGGTAGGGAAGCTAGCCGATACCTGCTGACCTAATAC
CCGTCTCCCCGATACTGAATCTGATTGTTTTGCAAAATGAGCAGAACTCTCTGCCCTCGATAATCTTCACGAGCCTGCAC
CGTTGCTTTGCCGTCATAGCGGTAAATCGTTCCTGCGCTACTTTCAACTCGTACTACAGGCACCTGCTTTAACTCTGTAA
CCCCTTTACTTTGGTTGTAAAGGTTCATATACAATCGGTTTTTTTGACGGTAAACCCGTACTGTATACTCCCCAGTTTGA
AAGCTGAGCAAGGTGGCATCCTGTTGAGGTGGGGCAGGGCGATCGGGCTGTTGCTGAAGAGCAGTGGTCGCATACTCTTG
CACAATTCTTTGGCCCACCTGACTTACTTCGATCATCCTTTCCCCCCCTGCTCCGACTCGCACGATCGCCGTGTAGTCCC
CCGAATTAGCGGTATAAGTTGTCCACTGATCATTAATGCCTCTAGCAGATAAAATCCGGGCTGGGGCGTTGACAATCACA
CGAAAGCCATTATTGCTAACCGACATTAAGGGCTGGCCGCGTCGCCAGATAATCTCGACAACGTAGCGCTTCGTTCGGAA
AAAAATGGGACGCTGTTCGGTTTCAACGGTTTGAGTCAGTTGCGTCTGGGCGATCGCCGGAGGTTCAACCAATCCACCAA
CCCCCAGCCCAGCACTAAGCATCCCAACTGAAAATATCAACTGGGCCGATCGAAGACTGGAATTACCTTTCACTAAATGC
TTTGCAATCCAAAATCGCAAATCCAAAATCCAAAATGGTAGGAGCCGAATTAAGCGGTTCATCGTGGATCCCTGCCCATG
CCATTCTTTGTAAGCCGAGATACACCCCGGTTCAGTCAAAGAGTTTCTAAAACTGTAACCGATCGCCCTTCCCTTGTGTG
CAATGGCACAGTGGATATATTCGTTTCTGTGAGGAGGTTTCCCATGAATTTTTCCTGGTTTGGGTCAGACTCAACCCATC
AAAATTACTGGCCAGCAGTAGCTGCTGGAATTGCCATGGTGGGAATTCTGCTGGCTGCCCATCCGGTGCTGGCGCAAGAA
AAACAGTTACGAACCTTAACCGTGACGGGGCGAGGGACTGAACGAATTCCCACTACCCTAACTCAAGTGCGGCTGGGAGT
GGAGGCCCAGGGAAAAACAGCAAATGAGGTACAGCAGGAGGTCGCGCGTCGCTCCAATACCGTGGTGTCTTTACTGCGAT
CGCGGCAGGTCGAGCGGTTGGAAACAACGGGAATTAACCTCAGTCCGACCTATCGCTACGACAATGGAGTGCAAACGCTG
ACAGGCTATACAGCTAGCAATATGGTGAGCTTTCGGATTCAAACTCAGAAAGTCGGGACATTACTGGACGATGCGGTGAA
AGCTGGAGCTACCCGCATTGATGGGATCAGTTTTGTGGCCTCTGATAGCGCGATCGCCAGTGCTCAAAAGCTGGCCCTAC
AAGCAGCCACTCAGGATGCCAAATCTCAAGCTAATGCCGTCTTTAGCACGCTGGGTCTGACCGCTCGGGAGGTTGTGAAT
ATTCAAATTAATGGAGCCTTCACTCCACCACCTCGACCACTACCAGCCGATGCAATGCAAGGAAAAACCTTTGCCGCTGC
ACCTGCCCCTACTCCTGTGTTGGGAGGTGAACAACAGGTAGAAGCTGCCGTTACGCTTCAGATTAGCTACTAAAACTCAT
CATCATAGCCGCCATCCGACATCGGGGCTTCATTATCTCGTTTGGAACCCAGCAGTTCCATACGGTCTACCCGGATGACT
GGTTTAGAGCGGTTTGCCCCCGTATTTCGATCTTTCCAGGTTTCCAGTTCCAGAGCACCTGTAACTCCAATGAGGCTGCC
TTTCCGAACATAGTTAGCTGCTATCTCGGCTGTTTTGCCCCATAGCTTCAGGTTGAACCAATCTGGTTGATCTGTGTTAC
GGCTCTGACGGTTAACGGCCAAGGTCAGATTACAAACCACACTACCGGATTCAAAGTACTTGACATCCGGATCGCCACCC
ACACGTCCAACCAGAGTAACTACATTAAGACTCATACGCTTCTACTACAACCACTTTTTACACGACATTGTTCACACACT
GACTTACGCAACCTCCTACAGCGGGCATTTTACAGCAGCCCGAATAGCATCTTGCTCAGCTCAATGATGAATCACGTTGA
TCTCTTTTACAAGAACTTTAAGAAAAGGGCGAATGTAACCGAAACCAGAAGACCGGATTCACTGCTTTTTAGTACGCATG
ATCTTATCATACCTTGCGTCCTTCTTCTACCATTGTGATTTTCTATAAAAGAATAACCAATACAATTCACCTAACTACGT
AAGATCCATTAACGATGTAAATCAACCCTGTCCAAGTCCAGAACCGTAGTTTCTCCCATAGGAAAACGACCGTTCTCCAT
CTGGACTTGGCTTATTTTGAATAAAACAGGCTCTTCCTGCAGAAAATCAATAAATACGTCAGTGACAAAAATTACCAGCC
AGATTAAAATGCTTCATCATCAGCAGGCATCGCTTCATACTCAATTGAAACTCCAACTGAATTGGCCGGATTTTATAACA
GTCCGTGAGGAGAGTAATGAGTTGTACAGAATTTTCAAGGATTTTTTCAGAAGTGCAGGTTAAATTTTTTTTATTGGGAA
TAATGGTTGGCATAGGAAAATCCGACTAAGAGCCAGTCCTTTGATAGTTGCCAACGAAACGATCAGAAATCACGATAGTT
GTTGGTGTAGCTACTGAGTGATGAGTATCGTCTGTTACACAGATCTAAAGTGATTGAACTAGCACAACTTAAAATTGACG
TTTTAGGGTATGCTTCCGCGACAGGAATGCTTATGCCTTAATGAGGTCACAACCCGAATATTCAGATTGGGCTACTTGAC
ACCGATGGATGCTTCGATTCTGTTGATCGGAGGTGATGACTTTCTCTCAACACTTCTGGATCGAGTCCACAATTTGTTGA
ACTGTGCCGTGGAGGTTGCATCAAATCCAGGTGAGGCGGTGCCGCTGATCCAGGCTCAACAACCTGACTTAATTATTCTG
GAAGAAAATCAGCTTGGTAGTCTGAAACTATGTTGTGAGATTAAAGAGCAAGCTAAGCTGGCCTGGATCTATTGCATTTT
GATCGAAACTCCTGCGCAGGTGCTGGATGAACCCTGGCTAGACTATATCTGGGATTTAGAGTCCAAAACGATCGCGTTAG
AGGGTGGGGCAGATGCTTATCTCCGGCTACCTTTGGAAAGAACGGATGGCAAACCCCTGAGTCCTGAGATATTGGCAAAA
CAGGATCAGTTGTTGCGATCGCAAATCTTAGTGGGCCTCAGAACGGTGAAAAATCACCGTGAGTTGATGCGAACCAATGA
CATTCTTTCAGCGATCGCCCTGTCTGATCCTCTGACTGAATTGAATAATCGTCGTGCTCTGGACTGGGAACTGCCTCGAC
AGATTCAAAATGCCCGTACTCGCTCTGAGGTGCTGAGTCTGGTCATGCTAGATGTCGATTACTTCAAGCGAATTAATGAT
CTGTACGGTCATCCTGTGGGCGATCGTGCTCTGCAACTGGTTTCCAGTCGCCTGCGTCATAATTTAAGATTTCGGGATAC
TCTGTTTCGTTACGGAGGCGAGGAATTTGTCATTATCCTTAGCAATACGGATCAGAAGGAAGCTTTGCTGGTTGCCCGTC
GTTTATGTCGATTAATTGGCGAACAACCCTTCGATATTGATAGTGGTTTAGAGTTGAATATTACGATCAGTGCAGGTACA
GCTACCTTAGATGCGAAGGATGATGCACGAGGGAGCAGTTTACTGAAACGAGCCGATAGGAATCTTTTACGGGCAAAGTC
CTCCGGTCGAAATCGGGTTGTGGGTAGTATTGATGCCTTACAAGATATGGATTCCGAGTAAGTGATGAGAGCATCCCAAT
GGCATGAAAAGGCGCTCCCGTGGGAGCGCCTTTTTAATCACTCAGAGATGAGCTAAGGACTAACCGTTGATTTGAGGAGC
GGTCAGCGCTACGGGAGTCGCTTCACCTGCCGCCAAATCGAGCGGGAAGTTGTGAGCGTTGCGCTCGTGCATCACTTCCA
TCCCCAGGTTCGCCCGGTTCAGCACATCCGCCCAGGTGGACACCACACGACCCTGAGAGTCGATGATGCTCTGGTTGAAG
TTGAACCCGTTCAGGTTGAACGCCATCGTGCTGATGCCCAATGCCGTGAACCAGATCCCAATCACAGGCCATGCACCCAG
GAAGAAGTGCAAGCTGCGGGAGTTGTTGAAGCTGGCATATTGGAAGATCAACCGACCAAAGTAGCCGTGAGCCGCCACGA
TGTTGTAGGTCTCTTCTTCTTGACCGAACTTGTAGCCGTAGTTCTGAGACTCGGTTTCGGTGGTCTCACGCACCAGACTG
GAGGTCACCAGAGAACCGTGCATCGCACTGAACAAGCTGCCGCCAAACACCCCAGCAACCCCCAGCATGTGGAAGGGATG
CATCAGGATGTTGTGCTCTGCCTGGAACACGAACATGAAGTTGAAGGTACCAGAGATCCCCAGGGGCATCCCATCGGAGA
AGGAGCCTTGTCCAATCGGGTAGATCAAGAACACCGCTGTCGCCGCTGCCACAGGGGCAGAGTAGGCCACGCAGATCCAG
GGGCGCATCCCGAGTCGATAGGACAATTCCCATTCCCGGCCCATGTAGCAGAATACGCCGATCAGGAAGTGCAGCACGAT
CAACTGGTAGGGGCCACCGTTGTACAGCCACTCATCCAGGGATGCCGCTTCCCAGATGGGGTAGAAGTGCAAACCAATGG
CGTTGGAGGAAGGCACAACCGCACCGGAGATGATGTTGTTGCCATACAGGAGTGAGCCTGCTACGGGTTCCCGGATGCCG
TCGATGTCAACGGGGGGAGCCGCGATGAAGGCGATGATGTAGCAGATGGTGGCTGTCAGCAGGGTGGGGATCATCAGGAC
GCCGAACCAGCCTACGTAGAGGCGGTTGTTGGTGCTGGTGACCCACTCGCAGAAGTTCTGCCACACGTTTGAACGCTCTT
GGCGTTGTAAGGTCGTGGTCATAGTTCCGTAATAAGTGCTTGATGTAGCTTGGAATAATGTGGGCGGTTTTCACCGCTTG
CCAGTAGTTTAAACTTCTTCATTGCTTTTTGTAAAGCGGTAAATTAAGTTTCCTCTCATTTTTCCAGGAATGACTCAATT
ACGAGCCGACAGGCTGCTTGAGCAGTTCTCTGTGTCGAAAGAAAAGCTGACCCAGATCCTTGTATAAAGAAATGTAAACT
AATCTCACTTGTCGATCGCGGCCTTAACTTCTGGGTGTGTGGGCCAATTGGAAGTTGGTGAGCGCTTGTTCAATATCCAG
AGCCAGGTAGCGATCGAGGGAAAGATAGGCCCAGTAGAAAGGCATTCGGTCTTCACAGGTTTTTTGAAACCCCAGGGCAA
TTCTTAACTCTTCGTAGAGGGGGTGAATCACTGGCGAATACAGATCGCAAAGGTTGGGAAAATCTGCCTGCATTTGCGTT
AATGTCTGCTGGGTGTCGCGCAGGAATTCGCAAATATACTGATGCTGTAGGAACGTTGGGTCGATGATCCAGGCCCGGAT
ATAAACAGACAAACAATTTGGATCGCCGGGATGAGCCATTTTGACCGGATCGACTTCCAGATTCGAGGTGAGATAAAAGC
TTTTGCTGGGTGGACGGGAAAATATCTCCTCTGAGTCATACGCGGTGGGATAGAGGATTGCCACTCCAACAGGATTTAGA
TTGTCGCAACGACGTAGCACTCGCAGGCCCAGAGAGTACTCCTGCGCCCATTGCCGCAGAATCCGGGCAATGCGTTGAGG
ACTGGCAGGCGTATCTTCGGCGGCCATTGCATAGGTTTGTCGGATTAGCCCAGCAACGGGAATTGCATCGGTTCGGGGGT
TAAAGCGATCGGGCTTGAGGATAATGGGTTCCGTGCGTTTACTGGAAACCTTCAGCTCAGGGAGCGGACGAATTTTAAGA
CAGAGGGTTTGGCCATCAAACCGTTTTTCCAGCAATCCCAGGGCTACTAATTGATCAATCATCATGCCCGCAGCCCGATC
GCTCCCCCGGTTTTGATTTCCATAAAACAGTTCCGACGCTTCCCGGTGGGTACAGGAGATCAGGTTATCCGTTGGATGAA
GTTGAGTCAGTGGGGATAAAGTTGATTGGGGCGATCGCAGGTTTTGCTTCAACAATAAATAAGCCCACAACCGCACGAAG
CACTCAGCCCGACGACGGGTTAGACCACCCCGCTCTAGTAAAGCTGAGACGTATTCCTGTTGATGTTCAGGAGAAAAAAA
TTGATCCAGATTTTCTGGCTCTAGGGCAAGACTCAGATCAGAACTCGGTTGAAAGGATTTCATTCAAGTGTTTGCAAGGA
GATGTAAAAACGCAGCAGGCAAGAAGGAACGATAGTAATTTATTTAATAGACGTGAAAGAAAAGTTGCCTCAAACGGGTG
AGTACTTTTCAGAGATTTCAGATGAGAATCCGAAATGTAGAGACCAAACGTGAATTTAAAGAATTTCCTTTGCCTCTCAC
CACTGGATTGAGGTTGAAGGGAGTATCTTCGCTACAAATTAGACATCATTATTAACTACCTCTTCGCTCAAGGGGAAGGC
GGGAAAACAAAAACTTCACTCTACTTCACCCTGTTTCATCTTTCTGCATCTGCAATGATCCCTCTTCATTCCCTTTGGGC
CAAGTGCGGAGCGCTCATTGTGCCTTCATGGGAACAAGCTTCACAATAGTCTCAGTTTGCTAGGAGATTATTGGTTATGA
CAGCCCCCGTTTTTGCCCCCTCTTCCGAGTCCTATTCCTCAGTTGGTTCGTTGTTCGGTTATCAAGCCTCCCATCGACTG
ATCGACAGTAAGACTCCCCGGCTTGCAGCCCGTCGTTCTTCCAGTTATCTGTCTGGACAGAAAGCCTTTGCCAGTTTTCC
CGCCTGTCCTCCTACGGTTCCCCCTGATATGGGAGCCATCTGGAGCAGTTTGCTGGAATTGTTACCTCAGGGTGTGATGG
TTGTGTCCCGCAGTCTGAAACCGATTTACTGGAATTCCAAGGCGAAGGAGTTATGTCAGGCTCACATGGGTGTAGACCTG
ACTACTGCTAATGTGCCAGACTCGGTTTCTGAGGCTTGTTATCGCTTAATTCGAGATAGTGCTCTAAACCCGGCTGCTCT
TTTTATTAGAGACGAACGGTCTGGGAATGTCTCCCTACGGATCAGTGCTCGTTGGCTGGCATCCGTTTCAATGCCACAAT
CCCTATCTACCGTCAATTCACTTTCCCCAGCGCAAGAGGCAAGCGGAACCCCAACTGGATTTTCTGTTGACCAATCCTTC
ATTGTGGTATTCCTGGAAAATTGTGATGAGGTGATGGAACAAGAGATGCGGATCCAGCAGAAAAAATATGACTTGACGGA
ACGTGAAGCTGAGATTTGGATGCTGTTACGTAAGGAATATACGTATCAGGATATTGCCAGGATTCTGCAAATTAGCCTGA
ATACCGTGAAGACTCACGTCAAGAATATCTATGCCAAACGCAGAAGCTATCAAGGAGAGGAAAAGATTCTGGTGCTTTGA
AGGAGAATTATGAGTTATGAATTATGAATTGGGTTCTGTCGTTCATGATTCATTGTTTTCCTGATGTCTGCTCAGGTTTC
TGCAAGTGTGGGTTGTCGAACTGTAACTTACAGTCCGGCCTACACGCTGGTTCCTACCTATGAGTGTTTCAATCGCTGTG
CCTATTGTAACTTCCGTCGAGATCCGGGAAAGGATGCCTGGTTAACGATTCAGGCTGCAGAGGAAGCCCTACGATCGCTG
CAACATCAGGGATCGGGGATCGGGGGGCAGGGGGCAGGGATTGGGATGATTGAGATCTTGATCCTGAGCGGTGAGGTGCA
CCCTCAGAGTACTCGTCGGGCTGCCTGGTTTGAGCATATTTATGCCTTATGTGAATTGGCACTTTCCCTGGGATTTTTGC
CTCATACGAATGTGGGGCCGCTCAGCTTTCAGGAAATGCAGCGCTTGAAAGCCGTCAACGTCTCAATGGGATTGATGCTG
GAGCAGATCACCCCCATGCTGCTGGACACTGTTCACCGATTTGCTCCCAGCAAAGTACCGGAACTCCGGTTGCAACAATT
AGTCTGGGCTGGAGAATTACAGATTCCGTTTACTACGGGGCTGCTGGTAGGAATTGGGGAAACAGCCGCCGATCGCCTGG
AAACTCTGAACGCGATCGCCCAAATTCATCAACAATGGGGACACATTCAGGAAGTGATCATCCAACCTTACAGTCCCGGA
CAGGAGGAGGCATGGCATCACAAGGAATGTAGCCCGGAGGAACTCATCGAGGTGTTAGCGATCGCTCGCCAGGTGCTGCC
AGAGGATATTACCTTACAGGTGCCGCCGAATTTGGTTCAGAATTCCATTCATTTGCTGGCTTGCCTGGATGCTGGTGCCA
GAGATCTGGGAGGAATTGGCCCCAGAGATGAAGTCAATCCCGACTATCCGCATCCAGTGGAGGCAGAGTTAGCCAGCATT
TTACAAACGGCAGGCTGGCAGCTAGCCCCACGTTTACCAATTTATCCTCAGTACGATCGCTGGTTAGCGGAACCCTTGAG
AAATCGAGTGATGGAGTGGCGCTTGCGAATTCAGCCAGCCTATTCTATGAGTTGATGCTCAATTAGCTCTATTGACTCTA
TTTGTCAAGAAATCTTAATCCTGACAAGGGAAAATCTGCAAAGCCGATGCTGCCACGCTAAGTTTAACGCGGGTCCCCAC
AGGCAACAAGTGTTGATGAGTGGCACGAGCATGAAGTTCCTGTCCGGAGGGCGTTAGTAAACAATAGCGATGCTCCCGAC
CTAAAAATTGGCGATCGCGAATGACCACAGGGGCAGCATCGTCGGGTTCCAGGTGGAGGTCTTCCTGGCGAATCATCAAG
TCGGCGCGTGTACCATTTTGGATTTTGGATTTTGGATTTTGGATTTGCGAACCGTTTGGAATTGCAAAGGAGCCGACTTC
GGTTTCTAACACTTCGCCTTTGAGAAAGGCGGGCAAGAAGTTGGCTTGGGTCACAAATTCAGCAACAAAGCGGGAGGCGG
GATGCTGATAAAGAGTCTCCGGAGAGTCTAACTGCTCAATCCAACCGTGGCGCATGACGGCAACGCGATCGGCGATCGAC
AAAGCTTCTTCCTGATCATGGGTGACGAACACGGCTGAGGTGCCAGTGGCTTTCAGGGCTGTCCGAATTTCTTCTCGTAA
TCTCAGCCGCACTTGAGCATCCAGATTACTCAAGGGTTCGTCCAGTAAAATCAGGGCCGGACGGGGAGCCAGAGCACGGG
CCAGAGCGACTCGCTGTTGCTGCCCACCTGATAGTTGATGGGGGTAGCGGTCTTCCAGTCCCTGCAAGCCGACGAGAGCG
ATCGCCTCCCCGACCAGTTCCCGCAGTTTTTGTGGCAAATAGCGCGTGTGACCACCCCGGCGTGGCTGGGTCAGCCCAAA
GGCAACGTTTTTGGCGACGGTCAGATGAGGGAACAGAGCATAGTCTTGAAACACCATCCCCACATCCCGATGTTCTGGAG
GAACCCACTGCCCTTGACCCGCAACCACCTGACCATTTAACTCAATGGAGCCGCTCTGAGGCTGTTCAAATCCGGCAATC
AGGCGCAGCAGAGTGGTTTTACCACAGCCCGATTCTCCCAGTAAGGCCAGGATCTCTCCCGCTTGCAGGGTGAAGGAAAC
CTGATTAACGGCGGGAGACAGATGTTTTGAGAATTGTCTGGTGACGGTGTCCAGACGCAAAATTTCAGATTGCCCCATGA
ATGTCAGTGTCGTTATGACAGATCTCTTTATTGCGATTAGTCATCAATAATCCTGGCCTCATAGTACAGTAAATATCGGA
ATAATTCTCAATTAGAGACGGGAGAGGGTGGAGGAGTGAAGGGATGAAGGGGTGGGTGGGGCGGTGAGTAGGTGGGTGGA
AGAGGGAATGGGTGAAGGGACAGATTACAGGTTAGGATTGGCACGATCGCGGGTGAAGCTAGGGAAATTCAGTGGATGGA
TGGGGTTGGTGCTGGCGATCGCGGGGGTGATTGCGGCTCCGGTGTTGGTGGTATTGGCAGGGTTATTGACAAACTCTACA
GCTACCTGGAATCATCTGGCAGCGACGGTACTGCCAACTTATCTGGCGAACTCTTTGGGGTTAATGCTAGGAGTCGGGGT
TGGGGTCATTGCGATCGGGGTGAGTACGGCCTGGTTGGTAACGATGTGCCGCTTTCCTGGTCGGCGCATATTTGAGTGGG
CCTTATTGTTGCCCCTGGCGGCTCCGGCTTATTTACTGGCCTACGTCTATACGGAGTTGCTGGCGTATTATGGGCCAGTA
CAAACCGCTCTCCGTCAATGGTTTGGCTGGCAGGATATGCAGGATTATTGGTTTCCCAATGTGCGATCGCTGGGGGGTGC
GATCGTCATGTTGACCTTAACCCTGTACCCCTACGTCTACTTGCTGGCCCGAACGGCTTTTCTATCGCAGGCCGTATGCA
CTTTGGAAGCAAGCCGCAGTCTGGGTTGTAGCCCGTGGCGGAGTTTTTTCACCATTGCCTTACCGTTGATTCGGCCTGCC
ATGACAGCAGGATTGGCGCTGGTCTTAATGGAAACCCTGAATGACTTTGGCACGGTGCAGTTTTTTGGCGTGGATACCTT
CACCACAGGCATCTACCGTACCTGGTTTGGGTTAGGAGACCGGCCAGCCGCGATGCAACTCTCTGCTCTGCTGCTGTTAT
TTGTGTTGAGTCTGATTGGTCTGGAACGGTGGTCACGGGGGCAGGCCCGGTATTATCAGACAGCCAATACCATTCATCAG
CTACCGGGTTACCAATTGGGTTCCTGGCGAGCGATCGCCGCTTTTCTGCTCTGCTTGCTGCCCGTCACTGTGGGATTGCT
GATTCCAGGAGGAGCGTTATTGATGATGGCCCTGGAACCTGCTACATCCAACTCAGATCAAGATTTTCCGACCACCAACC
TGGCAGGCTCTCAAGCTCAGTTAGGGAGTTTTGCGGCTCACAGTATCACTCTGGCGGTGTTGGCGGCGGCGATCGCGGTG
TTCCTATCGGTGCTGTTAGCTTATGGTTTGCGGTTGCATCCCACGCGGAGAATGCGGTTAGCGACTCAGGTAGCGGTGAT
GGGGTATGCCGTCCCCGGATCGGTGATTGCCGTGGGGATTTTAGTGCCGTTAGGCGCGTTGGATGGAGCAATCAGTACAG
CAATGCGATCGACCTTGGGCCTTTCCACCGGATTGTTGCTAAGTGGGACGATCGCCGCCCTGATTTATGCCTATCTCGTC
CGCTTTCTGGCTGTGGCTTTTAGCAGTGTAGAAGCCAGTCTCACGGGAATTAAACCCAGTCTAGATGATGCCGCTCGCAG
TTTGGGTCATAGTCCACTGGCAACTTTATGGCGGGTTCATGCGCCGCTATTGAGGGGAGGGGTGTTGACAGCAGCCATGC
TGGTATTTGTAGATGTCATGAAGGAACTTCCTGCCACGCTGATCATTCGTCCATTTAATTTCGATACATTGGCGATTCGG
GTTTACAACCTGGCCTCTGATGAACGACTCGCTGAAGCGGCTCTACCAGCCTTGCTGATTATTCTGACAGGGCTAATTCC
AGTGATGCTTCTGAGTTGGCAAATTGCGCGATCGCGCCATACCCTCTAACCCTTGGCTCTCCTAAAGGGTGTGTACTAGA
ACCCCTGAAAGGCTTATTTTTCACAGGCTCTATAGGGCCTACGGGACTGGCGCGATTCGAACGCGCGGCCTAGCGCTTAG
GAGGCGCTCGCTCTATCCATCTGAGCTACAGCCCCAAGTGAAGGAGGTAGGTTACGAGTCCAATGATAACAGGGGATAGG
GAAGGAGAGTTCTAAGTTCTGAGTATAGAGAATAAATCATGGTATTTTCTCGAATTTTATTAGGTGATTATAAATAGATC
TAAAGTCCGACCGGGTAACCGGGATTCTATGGCATCATTAAAAATGCATTTTTCAGTGCAACTCTTGCAACCTGTAAAGA
AGTATAAGGAATTAACCGGTTATGTCTCTTCACCTTGGTGATACCGTTCCAAACTTTACTCAACAGTCTTCCGAAGGCGA
AATTAATTTTTATGATTGGGCAGGTGATAGCTGGGTTGTGTTGTTTTCTCACCCGGCTGACTATACTCCTGTTTGCACTA
CTGAACTGGGTGAAGTAGCAAAGCTCAAACCAGAGTTTGACAAGCGCAACGTTAAAGTGATTGCCCTCAGTGTTGATGAT
GCAGATTCTCATGCAGGCTGGATTGGTGACATTAACGAAACTCAGAATGTAACGGTCAACTATCCAATCCTGGCAGATGC
AGACAAGAAGGTATCGGATCTCTATGACATGATCCATCCCAATGCCAATGCACAAGTGACGGTTCGCACCGTGTTTGTGA
TCGATCCTCAGAAGAAGCTACGGCTGACGATTACCTATCCCCCCAGCACCGGGCGCAACTTTGAAGAAATTCTACGAGTG
ATTGATTCTCTACAATTAACTGATAAGTATAGTGTCGCTACTCCTGTGAACTGGAAAGATGGAGATGATTGCGTGGTAGT
TCCTTCTATTCCTACGGAGGAAGCGAAGCAGAAGTTTCCCAAAGGGGTTACGGAGATCAAGCCTTATCTGCGGATGACTC
CTCAACCCAATAAATAACATCCAATTAATTCAGGATGTAAGCTGGGTGGGCAGTCACCCACCCAATTTTTGTAGATGAAT
TAGCGAGCCTGAGCGGTCAATTCGGCTGCGATCGCTCCAGGAACCGCACGTTCCCGATTTTCTATATCCTCTTCAAGTTG
CTTCTGCTGCATCGCCTTGAGATTTTCCAGTTGCTGCTCCAGTTGTGCTCTCACCTCATAGCGGTAGTTGAAGAAGTGCT
CGCCAATCCCCAAAGTCGCCAGGTATTCCACCAGCAAGCGGGGTTTCAACAGGGCGATCGCCACCATTTGCCACCAGAAG
CGGAATCGCACCGAGCGCACAACGCCTTGCCGCCATAGCAATTTCATGAATAGTTTCCACTCGGCTCTGGTAATGCGGCG
ATCGCTCTTACCCCGCCAGCCGTTCATCATCATGAAATGGCGGAAGGTGCGCTTCAGGTACGGTTCCGGTTCATAAATTT
CCCAGAAGGCATCAATGTATTCGCGGGTAATTTCCTCTACGGGGCGGGTAGGCACAAAGTTCATAATCGCTCCCTGGTGG
AATGTGCCCAGTCCATCCTGTAAGCGTCCCTCCTGCTTCAGGCGAGTCCACATGGCGGTATTTTGTAAGGCTTGCAGCAA
ACTGAATTGGCCTTGAGGAATCCCCGTATCTTGGATGAAATCTCGGATGCGATCGCCAGCTCCCGGTTGCTCGCCGTCAA
AGCCCATGATGAAGCCAGACATAATTTGCAGTCCTGCTTTAGTGATTTTATGGCAGGAATCAATCAGAGATTGGCGCGTA
TTTTGCAGTTTGTTAATGCCCACCAGACTGTCTACATCGGGGGTTTCAATGCCCATGAAGACCAGCACAAACCCCGCTTT
CACCATCAGTTCAATCAGTTCATCATCCTCGGCCAGGTTAAGCGAGGCTTCGGTGATCAACTTGAAGGGATATTTGTGCT
GCTCCATCCAGGGGATCAGTTCTCGCAAAAAGACTTTGGCATTGCGTTTGTTGCCAATAAAGTTATCGTCTACGACAAAA
ATGTAACGTCGCCACCCCATCTCATATAGCCGCTCAAATTCCTTCAGCATCTGCTCTGGGGTTTTGGTACGAGGCTTGCG
ACCGTACAGGTTGATAATGTCGCAGAACTCACACTGGAACGGGCAGCCCCGAGAGAATTGGACGGTGATTGCCAGGTAAG
CATCCAGATCCAGTAAGTCGAAGCGGGGGATCGGGGTTTGGGTAACATCGGGTTTTTCAGCCGATCGGAAGATGCCCGTT
TCATCACCCCGCTCCAGGGCTTCTAGAAACATGGGAATGGTGTGTTCTCCTTCGTCCAGGATCAGGTAATGGGCACCGGA
TTCCAGCGCAAATTCAGGAACGGAAGTGGGGAAAGGCCCGCCAACGGCCACCTTTTTGCCTAATGCAACCCCTTTTTGAA
TCAGTTCTCGGAAGTCCTGGCGCTGGATAATCATGGCTGAGATCAGGACTAAGTCGCACCAGTCCCAATCCTCATCGGTT
TCAAAGCGAACATTGCGATCGACAAAGCGAATTTCCCAATCGGTCGGCAACATCGCCGCTACGGTAATCAAGCCCAGAGG
CGGATTGGTAGAGCGAATCCCTGCCATGTCCAACGTTTCTTGATAGGACCAAAACGAGTTCGGCATAACGGGCCAGAGCA
GCAAAGCTTTCATGATTAACCCTCCGGTTTTATAGGCTTTTTCTGTCCATTCAGTTCAATGAACTGGCCTTGGATGGGGT
GCGTTCCCAATGGCCCCTGGGTTGCCAATTGATTGAACTGGAGCGATACGCAGATGTGCGATCGCAACAAAGTGAGAAAT
CACTTGCACACCTGAGACAACGCGGAATGCCAGTGAGGTGTTCTCTTATGCGAAAGTTAAAAAATCTATTGCGGTGAGTA
TACAACAGTCAGAGGGACAGCGGGGTAGAGAAGTAATTCAGAATTCTCTATAAGAGTTATGGAAAAGATCTACATCATGC
CCTCTCTATCCATTTTGGATTTCATCTAGCTTTTTGCGTACAGCCTGGATATCTTGCCACATAAGCCATTTGGGACTGCC
CTGCTCACGGGAAGGGTTCCGCAGTAAATAGGCGGGGTGAAAGATCGGCATATAAAAGCGGCCATCTCGCTCTACCCATT
GTCCCCGTACTTTGGTGATCCCCTGCTTAATGCCCAACAGTCCTTTTAAAGCTGTGGCTCCTGTCAACAAAATGATCTTG
GGATCAATCATCCGGATTTGTTCCAGCAGATAACCTTTACAAGCCTCGGCTTCATCGGTAGTGGGCGTGCGGTTTTCGGG
AGGACGGCATTTCACCACATTACAGATGAACACATCCCGTTCTCGCGTCAGCTTTACTGAAGCCAGAATTTTGTCGAGCA
ATTCCCCCGATCGCCCCACAAACGGTCGCCCGGTTTCATCCTCTGTTTGCCCTGGCCCTTCCCCTACAAGCATGATCTGG
GCGTGAACGTTGCCTTCGCCAACCACGGCATGAGTGCGGTTATGGCCCAAATCACAGCGAAAACAGCGATCGCAATGGGC
TTTCATTTCCTCCATGCTGTGGTAAGTCCCAGGTGGAATGGGAATGGTTGCAGAGGTAGGAATCAGATCGGGATCCACCT
TGGGGTCAGCAGCGGCTCCAGAGTCAGATAAATCGAACAAGTTAATTTGGTTTTCAGCAGACATGGGCTTGCAGGAATGG
AAACTCGATAGAAGCGGATTTACCCTCTGCGATAGCGTATGACAGCTCTGCAAATTTTTCTAGTGTAATTGGGTAGATCC
AAAAAATTTCAGGCATGATCAAGGTGATCCCACTGCATGATGCTGGGGGAATTATGTCACCTGCTTCACCGTCTCAAAGC
TTTGATGCCAAAGTTTGCTTTACAAATCGTCTAGAGGCTGGAGAAAAGCTGGCCAGGGCGATCGCTGATGAACTGCAGTC
GCGTCCTGGAGAAACGGCTGCGTCTGTGATTGTCTATGCGCTACCGAGAGGTGGATTGGAGATTGCAGAACCGATCGCCC
GCTTACTGCACTGTCCACTGGATGTGGTAGTTGCGAAAAAGATCACCCGGGTGGAAAATCCGGAGCTGGCGATTGGTGCG
GTGACTGCAGATGGCCATATCCTGTGGCTGTCCCCGCCGCGATCGCCTAGTTTTCCGGAAGCCTACGAGTTAGCCTTACA
GCGTGCTCAAAAACGTGCCCAGGTTCAATGGCAACAGTTGGCCCCTTATCGACCGTCAGTGACTCCTCTGGGACGAATCG
CCCTGATTGTTGATGATGGAATTGCCACAGGCATGACCATGGCGGCAGCGGCTCAGGCTTTAAGAGCAAAACACCCAGCG
GAGATCTGGATTTGCGTTCCTGTAGCTCCCCCCGATATGTTGAGGTATCTGCGATCCTGGTGCGATCGGGTTGTAGTCCT
GGCTACTCCCAGCCCTTTCTACAGCGTCAGCCGCTTCTACCAACAGTTTCCGCAAGTGGAAATGGAAGAGGCGATCGAGT
GCTTACAACGGGCAAATAGTGGTCAGGAAGCAGGCACTTCCCAAAATCTCCAAGGCTGAACTATCCTAACAAGTAGCTTT
GGAGAGCTGGCTGATGAGACGCTTGCGGTTTTGGTGGCTTGGAATTGTGTTGGTGAGCCGATATAACCCACCTCAGGTGG
TGGCGGCAACCATGCTGCTGCTGGCGATGATTTTGTGTGTGGTCTGGTGGGTTAATCAGGGATGGCCCTACCTGGCCTTA
TGTTTGAGCTATATTTTGGGAGCGATCGCGGCCATTCTGGCGAGTGAAGTGGTAGCCCCCTCTCCCCAAACTCATCGGGT
TCGCCTGACTGCCGTAGCTTCTCTTATCGTTCTGCTATCAGCGGCTAGCTTCTATTTGGTTCGCACCTTGCACTGGGCCT
GAGATGCTGTTGTACCGATACCACCAAGGTCGTAATCAGCTTTATCGTAGTAATCCTAGCCAGGTCTCTGATCCAACCAC
TCCATCGGCTTCCAGTTTCAGGACTCGTTGGGCTGCTTTTACTGCCGCTTGCGTTTCCGGGCCGAATATGCCATCCACAC
CTCCCTTCAGATATCCCAAAGCTCGTAATCGTTCCTGTAATCCAGAGACAGCTGGCCCCTTCATGCCTAATCGCAGGATG
GGTAATGTGGCTATCTCTGTTGCAGTCCGTTCACTATTCTCCAAATTGGCAGGTTTAGTGGTTGAGGCAGTTGCTGCAGT
GGGTTTAGCCGTCGTGGCCGTACCAGGGGTTGGAAAAGCTCCACTGTTGGCTGTTGGGGTGGTTGGTTGGACAGGGTTCT
CTGAAGCTTGGGGGGATGCAGTGACAGAACTAAGAGGGGGGGAGGGAGGCAATAACCGACTCCAGGTATCGGTTCCAACA
ATACCATCGGGGCTTAAACCTGCGGCTTTCTGAAATTGAAAAACGGCGTTGGCTGTGCTCTCTTCGTAGACTCCGTTAAT
GGCTCCAGTGTAGTAGCCCAGTAACTTCAACAGGGCTTGTACTTCTGTGACTTCTGTGCCCTGGCTGCCTAGCTTGAGAA
AGGGCTTGCCTGTACCTCTGTTAGCAGAGGTTTGGGATGGAGTCGTGGAAGTTGCTGGGGGAGGGGACTTGGCAGGCGAT
CGAGATGATTGGCCCAGAGCAGAATTTGTTTGATTCAGTCCCACCAGACTACAAGCCACGATCGTGACTAACCAGGGTTG
CCAATCCCTGGGGAACAGAGAGGTTAATCTGGAGTTGCTACGCATGATGCAAATCCTAAAAACTAGGTCATTACTATACG
GGACTGGAGGGGGAATGCAAAGAGCAACTTTCTTGGATCTATTATGAAGTACTCACTTTTGAGCCGATTTCAGGGCTGTT
TCGAAGGAATGGTGCTCGCTGACCAATTGAGTTTCTGGATCAGCCAACGTATCCAAACTGCCACTCCATCCTCAACCCAG
GCTGGCTGGAGAGAACACACCGATCGGTTCCATTCGTTCTCCCCCAAATTGCACCATTGGCATCCCAGCATCCTGTCTTT
AGCAGATCTGGCTGAATGGCAGGCTTCACCTGGGGTAGATTTGGCCATTCAGGTGGCAGAAGCTCTAATTAAAGAAAATG
ACTGGCCGCTGCAGTTCACCCCGTTAGACACAAGTCGGCTGTTAGCGTCTGGAGCAAACAATGGGATGCTGGCGATCGCA
ACCCTTCCCATTGCTTTTTTCTTTCATGATGATGTATTGCTGCAGCAACAGCATCTGCGGCAAACAGTGCGCTCCTGGGG
AGGGACAACCAGCGCACAGGATTGGGTTGCTATTTTTGGCTATGCGATTGCTCAGGCGATGAAAGAAAGGCTCAATCCCT
GCCAATTCATCACCCACCTTTTGTCCTACTGGAGTGGCATAGAGCCTGACACAGGGCAACGTTCCCCCCAGGTTCTGGCA
GGTTTAGAATTGCTGAACAACCTGATAGAACAGGGAGTCGCTTATAGAACGATGATTTTAAAGTTAGAGCAATTTTTGCC
TCAGGAGGAGAGCACGATCGCCCTGGCGTTGTACTGTTTTCTGTACACCCCCGATGACTGGCATCTTTCTGTACTTCATG
CTGCCCGATTTTTACCTGCTCATCCCGTATTATGTGCTTTAACTGGCTGCCTATCAGGAGCTTACAACAGCTACAGTAGT
TTACCTTTGACCTGGAAGGCTGCTTCCCTGCAACCTGCTTCTGCTAATCAGTCTTCTCCCTCCGTCCGCATCTCCTGTAC
AGACCTGGCCACTCACCTGGTGGCTTCCTGGTCTGGCATATTTGATGCTTCTCCCTATCCCTTGTCGGCCAATATGCTTC
CCGTTGCTTCCCCTCGGATTTCTTCTGCTCGCTGGCCATGAATCCTTGCCAGAACTGGTGACTCATGCAAAAAATGGATA
CGCTGGAATTCCGCTGCTCCCTTAGAGGTAGTGCTTTGTGAAGAGAGTATTTCAGGCACTGGAACGGCAACTGAAAGAGA
CCTATGGCCACTATCGTCGCCGTCTGAGTGAATCGGTTGGGGGATTGGATAGATATAGGCTGCTCTTTCAGCGATCGCCC
TTTAGTGATCGCCCTTCAAGATGGAGTACTTATCAAACCCGTTTGAGGCGCTCAACAACATGGCGGACGGTATCTCGTTC
TCCATTAGTATTAGGAGTGGCTGTCATTTCTCTCACTAGCGTTTTGGGTTATCGGTTTTACACCACCCCTAAATTAGACA
TTGGTAAAGCCGCTCCTCAAACGATTTATGCTCCTGCCAGCGTCACGATTGAAGATCAGAAAGCAACCGAAGAACAACGC
AAAACAGCTCGTAAAGATGCCATTTCGGTTCTGAAGCTGGATCAAGCAGTCAATCAACAAGCTCAGCGGTTATTGCAACA
ACAACTTCAGCAAGGAACCGAGCTACGGCAACTTGCAGGGGCATTTCCTTTCACCAAAACGGCCTATCTATCCTTCAAAA
CTCAGGTTTATTTACGGAAGCTGCCGGATAGGGACTGGCAAGCTCTGTTGACGACGGTTGACCCCAAGTTACCCCAAACC
TCTGAAAAGGCGGGGCTAGAATCGGCCAATCAACCCCCCTTACTAGAAAATGATCGCAAGCAGGCGATCGCAGAGCTACG
TGCCCTGCGTCGCTCAGTTGATCTGGGCACCTACTTAAGGGTGGTTCAGGAAACTGCCCAGGCTCGCTTACGATATGCAG
CAGCCCTGACTGCTATGGTGCAGCCGGCTGTCCCGAACTTGTCTCAAGCGTTTAATTGGGCGGTGCTGGATTTGTCCAAT
AACGACTGGCGGCAGATCCAAACCCACCTTCCCAACATTGCTGAACAAATTCTGGTTCAGGGTATTGCACCGGGTTTGCC
TGAATCCCTGCTCAGTGAGGCGATTAAATTACAGGTGAAAGGACTTGGATCGCCAGAGTCCCAGGCGATCGCTAGCCAGT
TATTGATCAACATCCTGCAACCGAATTTAGTTAAGGATGAGGAACAAACCCGTTTGCGGGCCGAGCAAGTGGCTCGAGGA
ATTCAGCCTGTTATGGTTTCTGTTCGCAAGGGGGAGTCCATTGTCAAATCCGGTCAGATTATTTCCTCGGCCAATTTCGC
TTTGCTCGATCATTTCGGGTTAAGTCGCCGCGAAATTGATTGGGTCGGCTTGATTGCGTTTGGTAGCCTGGTCAGTGGTG
CCGTCACGATTGTCTGGTTCGTTAAACAACGGTTTTACCCCAGCTTGCGTAAACGAGATGGCATTTTGTTGTGGTTACTG
AGTTTGAGTACCCCCTTACTGGTGGCTCTGCGGCTACCTTCAACCAATCTACCGGCTGTGGGGCTATTGATTGGTAGCTT
TTATGGTGGCCCCTTAGGTGTGACCGTCGCTGGATTGCTGGCGCTATTGATGGCAGTGGGATCTGACCTGCAATTGAATG
AGCTTCTATCTAGTGCGATCGGAGGTCTAGTCTGTGGGTGGCTGGGCGGACGACTGCGATCGCGGGAAGAGTTAGCCATT
TTAGGGGTTGGCATTGGAGTCTTGCAAGGAACCTTGTATCTATTGCTCACGGCGGCCTCTGGAATTGTCTGGTATACCCT
GCTGGGAGCCAGTGTGGTCCAGGGGCTAATCGGACTGACCTGGGTAATTGTCGGCATGGGAAGCAGCCCTTATCTCGAAC
AACTGTTTGATCTCATCACAACCATTCGCCTGGTAGAACTGGCCAATCCCAATCGGCCTCTGCTGAAGCGACTGGCATCT
GAAGCTCCAGGCACCTTTCAACATACGCTATTCGTCTCTACCCTGGCAGAAGCAGCCGCCCGTGCCCTGGGATGCAACGT
GGAATTGGTAAGAACGGGTACTCTGTATCATGACATTGGCAAAATGCACGACCCTCTCAGCTTCATTGAAAACCAGATGG
GTGGCCCCAACAAGCACGATATCATTGATAACCCTTGGGAAAGTGCAGAGATTATTAAAAAGCACGTCACCGAGGGGTTG
GTGATGGCTCGCAAGTTTCGCTTGCCCAAGGCGATCCAGGCATTTATTCCAGAACATCAGGGCACGATGGTAATTGCCTA
CTTCTACCACCAGGCTCAACAACGGCTCCAGCAAACTTCTACCAATGGCAGCACTCCTGTGCTGAACGACGAGGACTTTA
AATATGACGGCCCCATTCCCCAGTCTCGCGAAGCGGGAATTGTCATGTTGGCAGATTCCTGTGAGGCGGCCCTGCGATCG
CTGAAAAATGCCACCCCAGAAGAAGCCCTCTCGATGATCAACAAAATTCTGCGCGCCCGCTGGCAAGAGAACCAATTGGT
GGACTCTGGCCTCACGCGTGACGAAATGACCCAGATCGCCAACGTCTTTGTCCAGGTTTGGCAGCAATTCAACCACCAAC
GCATCGCCTACCCCAAATTAACCCCAGCATCTCAGCCTTCAAAAGGATGAGTAGTTTTAAGTTTTGAGATTTAAGCTCTA
AAACCAATTCTTTTTAAGGGCGCATAGAGCTAAGCAGAAAATTCTTACCCCCTTCAAACCAGAGAGGGCTGAGTACCTCA
ACCACTAGCTTGTAACGGGTTACGCCGACCCATGCAAGCCCAAAATTAGCATGAATAAAATTTTTATGCCTATAAAATAG
GCATCAATAAAGGATCTGGCGGATGACGGGTTCCCCATCTTGTGTTAAATCCTGTGGGCAGTGTCAGGTTTGGATCTAAG
CTAGGGAAATCTTACAGAGTATAGATGGTTTAGCCAGACATATCGTAATTTCGGTCAAGATAGCAACGAACCCAAACTTT
AATTAGGTATCCATGGACTCGAAAGCACTTCTCATTGTTGATGATCAGCCCCTTTCCTTACGGCAGTGTCTAAGATACCT
GCAGGCAACTGGCAAACTGCAAGGTTTTATTGGCGATATCCTGCGGCAATACGTTCTAGAACGGGAAATAGAAACCCGCA
CCGATCTGGATGTGCCTTCAGCTTTGGTGGAGCAAGCTGTCGTGGACTTTCGTTTGCAAAATCAACTCACGGATGCTAAA
GCCTTTCAAGATTGGCTGATCCGCAACGGTACGAATTACGAACTCTTTCACAACCAAATTACCAACAGTTTCAAGCTGGA
GAAGTTGAAAGCGCAGATTGTAGAAGCCCGCTTGCAGGAGTACTTTATTGAGCGGAAGCTAGTTCTCGATCGAGTGGTCA
TCTCCCGAATCGTGGTTGACAGTAAGGAACTGGCGGAAGAACTGCATAGTCAGATTTCTGAAGGAGCCAGTTTTGAGCAG
TTAGCCCGAGAGTACTCTAAAGCTGATGAACGAATTGCCAACGGCATGATGGGAGCCGTTAGTCGGGGTACCATGCCAGA
TGTCTTACGAGCCGCGATCGATTCTGCACATCCCGGTGATTTGGTCGGGCCAATGCAAATTGAGAATTACTGGGCCATCT
TCCGCGTGGAGCAATTCATTCCCGCTACGTTGGAGGATAACCAGTTAAAGCAGGCTCTGCAGAATGAATTGTTTGAACGT
TGGATAGCAGAAAAAATTCAGGCGATGACCGTTAAATTGCAGGTAAATGAATAAACTTTAATCAGGCAACGCTTTTCCTC
TAGAAAACCTCTAAATCCCAGCTGGCCCCCAGACCCTGACCATTCAGCATTATTAGGAAGCCAATGATTGCTAACGACCT
TGCCACTGATTTACCGTGGAACATTCCTCCACTCAGCCTGCTAAATCCAGAACAACAAGTGCAGTTCAAGCAACAGGCTG
AAATTCGTCGGTTTAGCCTGGGAGAAATGATTTGGGCTACGGATCAACCGGGAATGCAGGCAATGGTCATGGCCGGAAAA
GTCCGGTTGGTACCTGAAGAAGGACAATCTGTTATCCTTAAATCCGGCGATTGGCTGGGAGATTTGCTGCATCTTCCTGG
CTTCTGGAAGGCGAGAGCAGCAGATAAGGATGTAGTAGTGGTCGTTTGGCGATCGCATCTGTGGACAGCAATCTCATCGA
CCGAACTCGAACGATTTTGGACGGCTCAACGGTTTCGCTGCCTCCCCAAAACGGCTGATACTCCTCAGCCAGTCACTGGG
TTCCCGTTTGTCGCTGGCGTAAATACGGGAGCGGCCTGCTTAACCATGGTGGCCAACCATCTCCAGAACTCTACTCAGTT
GGAATGGGTACAGCGCCAACTCCGAAGCCAGAGTTCATCCGATGTGATGGAAGCGGCAGAGAAAGTAGGTCTCCAGTTAC
GTCACATCAAAATTGATTGGTCGGAATTGCGCCTTCTGGGACTGCCGGCCCTGATGTTGTGGCAGGATACTGAGGATGGC
TCTCAGGAAAGACCCGTGGGCAACGGTACTCGTGCCTCTCGACACTGGGTCGTTGTCTATGCTGTCAAGGGCGATCGGCT
GATCATTGCGGATCCCCTGAATCCCAATCAAACCTGTGAAAGTATTCCCAGAGCCATAGTAGAAGCCAGTTGGGATGGTC
AACTGTGGCAGGCCGAAACGATTCAGAAACAGGATCGGTTCAGTCTCGCCTGGTTCTTACCTGCTGTCTGGAAATACCGC
CTCCTACTGAGTGAAGTTTTACTGGCTTCCTTTACCCTGCAAGTGTTGGGATTGGCCAGCCCCATCATCACTCAAGTGGT
GATTGATAAAGTGATGGTTCAGGGTAGCCTCTCAACTCTGGATGTGATGGCTTTTGCACTGCTAGCAGTCGCCTTCTTCG
AGGCCATTCTGGGAACTCTGCGCCTCTTCATCTTTACCCATACCGCTCGGCGTTTGGATCTGAGTCTATCGGCTCAACTA
TTTCGGCATCTAATGCGGTTGCCCCTGTCCTACTTTGAGTCCCGCCGGGTAGGAGATACCGTCGCCCGTGTTCAGGAGTT
GGAAAATATTCGCCAGTTTCTGACAGGTACGGCGATGACCGTTGTTCTGGATGCCATCTTTGCGGTCGTCTACTTGACGA
TCATGTTCTACTACAGCGTTCCATTGACCTGGGTTGCTTTGGCGGTGTTACCTTTGTTTGCACTGCTTACCCTGATCGCC
ACTCCCATTCTGCGAGGCTGGCTGAATGAAACCTTCAACCGGAGTGCGGATAGCCAATCCTTCCTAGTTGAAACAGTAAC
GGGCATTCATTCGGTCAAAGCCCATACCGCAGAGCAAGTCTCACGAGAACGCTGGGAAGGCTTGTTTGCCCGATTTGTTC
GCACTGGCTTCAAAGCCTCTACCACCTCAAATATCAGTAACAACATCGCCGATTTCCTGACGCATCTTTCGTCCCTGATT
ATTCTTTGGTTTGGAGCGAAACTTGTCATTGAGCAGAAGCTCACGATCGGCCAACTAATCGCCTTCCAGATGCTATCCAG
TCGGATGACTGGGCCGCTCTTGCGCCTGATTCAACTTTGGCAAAACTTGCAACAGGTGCTATTGTCCGTCGATCGCATTG
GGGATATTTTGAACACAGCTCCCGAAGCTGAAGCAGGCAGTGGCCTGGTATTGCCCCCCCTGAGAGGACAAATTGAGTTT
GATCAGGTTTTCTTCCGCTATCACCCCCAACAGGAGCCTGTGTTACGAGGCATATCGTTCTCCGTTGAACCAGGGATGCT
GGTGGGTGTTGTGGGACGTAGTGGCTCTGGAAAAAGTACCCTATCTAAACTGATTCAACGCTTATATCCCGTGGAATCTG
GTCGCATCCTCATTGATGGGTTTGATATCAAGAGTGCTGATTTGGCTTCTCTCAGACAGCAAATTGGGGTCGTTTTGCAA
GAAGACTTTATGTTTAACGGCACCATCTTTGACAACATCAGTCTTGGCCATCCTGATGCCACGGCTGAAAAAGTGGTTGA
AGCCGCTCGCTTGGCGGCTGCTCATGATTTTATTAGTGAACTCCCTCATGGCTACGAAACCAACATTGGGGAGCGGGGTA
CGGCCCTATCGGGTGGCCAGCGCCAACGCCTAGCTCTATCTCGCCTATTTCTTTCTCAAGCTCCAATTTTATTGCTGGAT
GAGGCCACCAGTGCGCTGGATAGTGAGACAGAACAGCAAGTCCTGCAAAGCTTGCAACGAGTTTCAAAAGACCGGACGGT
ATTCCTGATTGCTCACCGCTTTGCGCCTTTAAAGAAAGCCGACCTGATTGTTGTGCTGGAAAAAGGAGTGTTAGTGGAAA
AGGGAACTCACGATGAATTACTCCGTAGTAAGGGATTATACTACTCGCTTTATCAACGCCAGCAGGCGGCGGTGTAATCC
ACGGTAAAACTACTTAGAGTACCCATTACCAGGAAAATCATTTGCAAGAATTCAATAAATTTACCGCTTCCTGCTTGGAA
ATTAGCTCAAGCGGGGAAACCTATTGGGGCGAATGTAGAGGGTTTCACAATGGCTGATAATGGTATTTTCGATAACACGG
CTTCAGGTACTCAGCGCATTATTAATGCAACTACAGGCATTCAAATATTCTCCAATAGCGTCACAGATAATAGTTTTTCG
CTGGGGCCAGGGGATACAGATGACTACTACAAACTGACGGTGAGCCGCAGTAGTAATGTCATTATCAAACTGAATTCTGA
TGGCGGTAATGCCAATGTTTCTTTGCTGACCTCTGCAGGTGACCCAAATACCACGGTTGTACCCAGCAGCAACAACCCAA
ATTCGCTAGCGGATGCGATCGTGACCGATCCGGCAGCGCCTTTACAAGCAGGGCAAACCTACTATATCAGGGTCTTTGCC
AATAATCCTGCTACCACCATCAACTACACCTTATCGGTTGAAACCATTCCCACAACCCGTGCTGACCTACTATGGCGCAA
TTATGGTTCCCTGGCGCAAGGTGGGGGATTGACTGGCATTTGGTACATGGATGGTACCCAGGTGATTAGGACTGAGCTTC
TTAATCCCAGTTATGTTGATACATCCTGGTTTGCCTACGGGATCGGGAACTTTGACGGAACTGGCAACCCCAACTACATC
TGGCGGAGTGAATCTACAGGCACCAATGGTATTTGGTTGATGGATTCCACAGGCACTTCTCTACAAGGTAGCGTGCTTTT
ACCTGGGTTCTTTGGCAACGGATGGTTCCCTGGTGGAATAGCAGATTTTAATAACGATGGTCAACAGGATATTTTATGGA
CTAATGCGCTGGATGGTACCCAGGTCGGCTTATGGTTTATGAATGGAACCAGTGCTGTCTCGTTCCAAGCCATTGATTCA
ATGGAAGATCCGAATTGGCTGATTGAAGCGGTAGCTGACTTTAGTGGGGATGGTAAGCCCGATCTCTGGTATCGAAATTT
TGCAACCGGAGAAAACTTGATTTGGTTGATGAATGGAACCCAGTATCAAGGCCAGATCGGTATGCCCTCTTTGGATGCTA
ATTTTGATGCGAGAGGAGCAGGTGACTTTAATGGAGATGGCAAGCCGGATGTCATCTTTCGTAATAGAACTACTGGGCAA
GTCGATGTGTGGTTTATGAATGGAACCAGTTTTCTATCCTCTACCACCATTACCACCATCGACCCTATCTGGGATATTAG
CGGGATTGTTACAACGTCCCAAAAAGTAGATCTAGCAGGTGATAGTGCCAGCACAGCCTTTTATATTGGCAAGCTAGATG
CAACTGCTAATTACAGTAATATCCTTGGCCCCTCTAATACCAACGATTACTACTCTTTCACCTTAGACGCACAGTCTAAG
GTTTCTGTCACCACAACAGGAACTGGACTAGCTGCTAGAACACAGATCCAAATTGAAACGGCAGATGGTACGGTTCTGGG
AACTTCTACCGCCAATGGCGCGGATGAACAAAAGATTACCGATCAAACGCTTGATCCTGGAACTTACTTTGTTCGTATTA
TTTCGTCCGGATCAAGCTCCATCAAGTACAACATTAGTATTGGAGCAGCACCGCAATTGCCGGTAAATCTTTTCCTGCCA
ACCACTCCTGCCCCCCTTCAGTTGCAAACATTGACTGGTTCTCCGATCACACCAAGTACACCTGTCAGCGTCTTAAACCC
CTATACCTTAAACGTCAATTACAACGTTGAATATACAGGTAGACCGTTAAGTTCGTTCAAGTTAGCCTTTTTCCTGTCCC
AAAATCCGGCTGGTACACCGAATGACTACCGCTTTGACTTAAATAATGATGGACAGCGCAACAGCAACGACTTTATCACT
ATCACCAACCAACCTCCCGGTACGGTAATTTCACGCACAACCCAGCTAACCTTACCCAGCAAAGATGATCCGTTCTGGGT
TCAAGATGGGGTTTACTATATTCGCATTGTCTTAGACCCAGAAAATGAAATTCCCGAGGCCGACTTGCAGGGTGTTCCCA
GGGAAGATGACAATCAGGCTTCTGTTGCCATCCGGGTACGCGATGCCAGATTACCGGATTTACGTCCCGACAACTTCACT
GCCCCCACTGCGGGCACCAAGGGAGGCCAGCTTACAGTTTCAGGCAATATCAGCAATATTGGAACGGCGGCCTCTGATAC
TCAAAATCCACCTGGCACTACCTTTGAGGTTAGATTCTACCTATCCAAAGATAATCAACTTTCTGGAGCAGATTTCTTCT
TAGGCAGTTCAACCTTGAATCCGATCGCGGCTGGTGCCCAAACTCCCTTCAGTCGATCCGTCACCCTACCAACAAGCTGG
GGAGGCTATACTCAAGCTCCATTAGACAACAATTACTATCTGATTGCGATCGTGGACGAAGATCTGGAGTTGAATGAACT
GACAGGTGGCATCGCCAACAATGTGACCAGCAGACTGATCAGCATTGTTTAGGAATTATGCTTTTGCATTTGTGGGCCAG
TCCAGACACTGTTCAGGACTTGCCCATAAATCAGGGGACGATCGCCCACAGCCCGTGTGGTTTGCCCATGCACGTCAACC
GTCCACTGAGGCCAATACTCTTCTCCCAGGGTGCCAGCTCGGAACAATACTCGTTCAGGATAAAGCTGGCTCCAACCGAG
CAAAACAGCATTGGTATATTGAATCCGGGTAGGAGCTACGGTATAAACCTGATCCCCATGACGGTCTACAATCACGGCAT
AGTCAGAGGCAAGGTCTGAGCCAAAGAGCGATTCAAATTCACGGGCTAATAAGCGATCGCCCGAAGCAGACCAGGAAACA
GGAATGACCATAGAAATTCTTCCTAACAGATCTATCCCGGTATCCAGGAAGGGATTATCTGCCAGGGGAGCAGAGGGAGT
AATCGCTTGTAAATCCCCTGTCCGCAAATTCTCTAGAAACAGCACACTCGTCACGCAACTCCGAAAATATTCCGGCTCCA
CCCGAATCTGAATTCGACTGTAGGCTGCATAATCCTGATCTGGAGAGATCAAGGACTGACTGCGATAGTAATACAACCTG
GAAAGATTACCCGAACTACCAGCCGTTATAGTGGCCAGTACCCAACCCCAGGGGATTGGATGGGGGCTATCCAAAGGATC
GATTTGCCTGGACTGGTAAGACATAAGGGAACCGGAAGACAAGAACCAATTAGATGCAAAAGGGCTACCTGAAGTAATTT
CGTTCAGGAAATGGGGAACACATCATTTTATTGACTAAAAATCCCAGCGATTTTTAGAGTTCGGGAGAAATTTTCTAAAG
CCTACCCTGGCGGCTGGGCAACTGTACTTTCCGAAACCGCTTCAGAACGAGATACCCTGTCTGAATCTGAGGAAATAACC
AGATAGGCTTTGGAGAAAACTTCAGCAGGAAAGCTTACCTCATGTATAGCAAGCATTATTGACGAATTACGACCTTGTGG
CCTAAGTTTCCAAGAGATTTAAGCTTTAAAGATCAGAAGCAAATTATCTGCTGCAAGTCAGCAAGCAGACCATATTTAGT
CAAGTAAAGCTTTTTAGTCTCAGAAGACACCAAGTGAGGGAAGTAGATGAAAATTGTGTTCTTTGGCACGCCTGAGTTTG
CTGTTCCCAGTCTTAGCAAACTGCTGGCTCATCCAGCCTTTCAAGTGCTGGCCGTGGTGACTCAACCCGATAAGCGTCGG
GGACGAGGCAACCAACTGATGCCTTCTCCCATTAAAGCTTTAGCCCTACAGCATCAATTGAGTGTCTGGCAACCCAAAAG
TGTCAAGAAAGATGAGGAAACATTAACCAAACTTCAGGAACTCCAGGCAGATGTCTTTGTTGTCGTGGCTTATGGTCAGA
TTTTGTCCCAATTCATTTTGGATATGCCGCGTTTGGGATGTGTCAATGCTCACGGCTCTATCTTGCCTAAGTACCGGGGT
GCTGCACCGATTCAATGGAGTATTTATCACGGTGAACAGGAAACAGGTATCACCACTATGTTAATGGATGCCGGAATGGA
TACTGGGCCAACGTTGCTGGAAGCTCGCACCCCTATCTTGCTTCTAGAGAATTTTTACGATTTAGCAGGCCGTTTAGCAG
AATTGGCGGCTGATTTATTAGTTGAAACACTTCTGCAGCTAGAGCAAGGAACTCTGCAACCTGTTCCCCAGGATAATACT
CAGGCAACTTACGCGCCCCTGATTCAAAAGACAGATTATGAGTTGGATTGGAGCCGTACCGCGATCGCTCTCCATAACCA
AATTCGGGGATTTTATCCAAACTGTGTGACCCAATTTCGGGGAGAACCCTTAAAAATCATGGCAACGGCTCCCTTAGGGC
CAACCTACTGGCCTCAGTTACCTGCAGAAATCAGCAGCTTAGAGACAGAGTGGGAGAAGTGGCAGGAGAAACCCGCTCAG
CCTGGAGAAGTGGTTGCGATCGCAAAAGGGGTAGGCCCGATCGTCCAAACGGGAAATGGCCTTTTGCTATTGCGTGAGGT
GCAACTTCCTGGCAAACGCCCCCAGTCGGGTACAGATTTTGCCAATGGCAACCGCTTGATGCTGGGAGAGCGATTAAACA
CAGATAAAGCCCGTGAAAGTACGGAGTCTTAATTAGAAACAGAGAAGTATCAATACGGTAAATGCTGCTTGTCTTAATAC
TTCTTTCATAAAGCTAATCAGTATCTTTACGGTTTCTTCGCGCAATTCTCTAGGGGACACAGCCGACAAACGATATAACA
ATTACATGAATTCCAGTCAGTTCCTCCGGTTTTTTTAGCAGCAGAATGAAGAGAGAATATCTTGTTGTACTCCAGCCAGG
GCATAGATGTGACCCCTATTTAATCTATCTATAGGTTCTGTAGTTTTTAATGGAAAACTGTTAAAAACGGGCACACTACT
AACGCCAGCATCGCTAGTCTGCTCTAAATTCCTAGAAAGAGATATCTATCTGTAAAAACAGTGGAAGTTCAATTACCAAG
TACGAACCATTGTGCCTAGCCAACCAGACGTATGGGTGAGAGTGATTGATGACCGAAGCTCAATTCAATTCTGAGACAGA
AAGACCGGATCAAAAGTCCTCTTTAACCCTCAAACAGCGAGCCATCCGGGGTTCTTTATGGACATTATCTGGTCATGCCT
CCAGTCAGCTCTTGCGATTGGCGAGCAATTTAATCCTGACCCGACTGTTATTTCCAGAAGCCTTTGGATTAATGGCTCTG
GTACAAACCTTCATCATTGGCCTGGAAATGTTTTCCGATGTGGGTATTCGGCCCAGCATTATTCAAAATCATCGGGGCAA
AGATCCAAACTTCCTCAATACAGCCTGGACTATCCAGGTGATGCGTGGATTTCTGCTATGGCTGGGCGCTTGTTTAATGG
CAATTCCAGCAGCCAATTTCTTTAACCAACCCATGCTGGTGTATTTGTTGCCTGTGGTTGGGATAGGGTCAGCGATCGCA
GGTTTCAACTCCACAAAACTCGCTACCGTTAATCGTGATTTAGACCTGGCACGATTAACGATCCTCGAATTAGGGAGCCA
GATCATCGGAATCGTTGTCATGGTGACTGCCTCCTGGCTGACTCGCTCTGTATGGGGATTGGTGATCGGCGGATTAGTTG
GGTCTTTCACCACGATGATCCTCAGTCATCTGGCTCTTCCTGGCCCCCGCAACTCCTTTCACTGGGATCGGGAATGCTTC
CAGGAACTGCATCGCTTTGGCCGTTGGGTATTTATTAGCACCCTGTTGACCTTTTTGGCTGGACAGGGCGATCGCCTGCT
CATCGCCCGGTTCTTAGATGTTCGTTTTCTGGGAATTTACACCGTGGCGCTCAGTTTATCTAGAGTCACTGCAGAAGTGA
TCAATATGGTGGGAGATCGCGTATTGTTTCCCTCCTACGCCGAAATTATCCGTGAGCGGCCCGACCGTCTATATGCGGTG
CTGCGGCAATCTCGACTGTTGCTGATTCTCATTAGTTGGGCAGGTTCCCTGTTTTTTATTGTATTTGGCAAAACTCTGAT
CGGTATTTTGTACGACGGACGCTATGCCGAGGCTGGCTGGATTTTGCAGACCCTGGCGATCGGGGCTTTGGTTGCCCGTG
TGGGCCACACTTACGACAATGTGTTGTTAGCCAAAGGTCATACCATGACGATCTCTGGCTTACTTGCAACTCAAACGGTA
ATTCAACTCAGCGCCATGGTTTTAGGCAATTACTGGGCTGGGCCTCACGGAGTGATCATTGGCATTGCAGTAACAGGATG
GTTGATGTATCCCTTTATTGCCATCTGTCATGCTCGCCAATCTGTCTGGCAACCTGAGCTAGATTTGCCGCTTATTGCCG
TCGCTATTGGCATTGCAGCTTTAGTCATGCCTCATTAGTTAAGTTCTTTTGTCGAATATTGATGTAAAGCTATGTCGCTC
TCACCTGTTGTTTCAGTATTAATTTCTGTTTTTAATGCTAAACGATATTTAAGACCTGCTATAGACAGCATTTTGAATCA
AAGTTTTCAGGATTTTGAATTATTGCTACTGGATGATGGTTCAGTTGATGGCTCCTGGAAAATTTTGCAGGAATATGCTG
TCAGGGATCCTCGAATCCGGATAACTCGTCGTGAAAATCGAGGTGTGCCTAAATCTCGCAATGAACTGCTGGCCATGGCT
AAGGGTGAATTTGTTGCCGTGATGGATGCAGATGACATTGCCCTTCCCGATCGCCTTATTCGCCAGGTCAAGTTTTTGCA
CCATCATCCTGAGGTAGTCTGTGTTGGGGGTAGCTACCAACTGATTGATGAAGCAGGGCGGTTGCTATTAAGCCGATTTG
CTGTTCCTGAGACGGATGCTGAAGTTCAGGCTCAGTTACTGGCTGGATTTGGGGGAATGCATCATCCCTGTTTGCTGATC
CGGCGATCGGCCATACTACAGGTTGGTGGCTATACCGAAACGATGATTACCGGATCTGACATTGATCTGTGTCTCAAACT
AGGCGAGGTCGGTCAGCTCGTTAATTTGAGAGAGCCTGTGCTGCAATACCGGGTTCATAGCCAGTCTCTCACAGAGCGTA
ATTATACCCGTCCCAGGGAAGAAGTGAGGGCGGCCTGTGAACGAGCCTGGCAACGGCGGGGAATTGCAGGTGAATTTAAG
GCTGTAGGGCCACGTCGTCCCGGTAGCGATCGCCAATCTCAGGAAACCTATGCCCTACTCTATGGTTGGTGGGCCTTTAA
CAGTCGGCAGCGGAGAACCGCCATTCATTATGGGTGGCGAGCAGTTCAGTTAGCACCGTTCAACCTTAAAGCCTGGAAAT
TGTTCGCCTGTGCTCTACTTAAACCCCTACCAGACGCAGAGGAGCAAACCGTATGACCCCAACACCCCGTGTGTCTGTCC
TCATGCCAGTCTACAATGCGCAACGCTATGTGGCTGAAGCGGTTGAAAGTATTCTGCAACAAAGTTTTGGTGACTTTGAG
TTATTAATTACAGATGACGGTTCTTGCGATCGTTCCTTAAAAATTCTGCGATCCTATGCCTGTAAAGACTCCCGCATCCG
GCTCCGGAGCCAGATCAATCGAGGATTAACCCCTACTCTCAATGCCATGATTCAGGATGCACGCGGGGAGTACATTGCCA
TCCTAGAACATGACGATGTGGCCCTCCCAAATCGATTAGCCGATGAAGTGGCCTTTTTAGACCAGCATCCAGAAGTTGTT
TGCGTTAGTGGGGCGCAGGACTTAATTGATGAAGCCGGACGTTTTCTCACCTGCTTACAGTTACCTCAAACAAATACCGA
GATCCAACAGGCGGCTTTGGCAGGGCATGGTAGTATGTGCCATCCCGGCGTAATGATGCGGCGCTCTGCTCTCTTGAAAC
TCGGTGGTTATAACGAATCAATGGGATTAGCTCACGATCTCGACCTGTGGCTACGACTGGGTGAAATTGGAGAACTGGCA
AACCTACCCCAACCCGTTGTCCGGTATCGCCTCCATAGCGCCTCCCTGAGTGAACAACACTGTGGCAAACAGCGGCAGGA
AGCGTATTTGGCGTGTGAGCAAGCCTGGAAGCGGCGCGGCATTGAGGGGCATTTTGAAGCCAGAGAACCCTGGAGACCCG
GAAAAGACAGACGTTCTCGCCATAAGTTTATGCTGCAGTATGGTTGGTGGGCGTTTACCAATGGTCAAAAGCGAACCGCT
TTGATTTATGGATTTCGTGCAATCTATGCATTACCATTTACTCCTGAAGGTTGGAAGTTGCTAATTACAGCGGCATTCAA
AAGCGGTGCAGATTTTTCCCAGGCAAAACTCTAGTTTTGTACATTCACCTAGCACGATTTATCCGGTAGTTATGCAATAT
CCCAGTCCGGCTTCTGTCAATTCTGCCCTACTGAAACCGCCGATCGTCAGCATCATCATGCCAATGCGGAATGCAGGGGC
TTTTGTGGATCGTGCCCTGGCTTCTATTTTGCAGGAATGTGAAATTCCTCTGGAAGTGATGGTAGTGGATGATGGGTCTA
CGGATGGTTCAGCCAATCGGGTAGGCACGATCGCGGATCCTAGAATCCACCTGATTTCTGGTCCTCAGCAAGGAATTGCT
GCGGCTCTCAATGCTGGGTTAGCTCAGGCTAAAGGTGACATTTTCATGCGCTGTGATGCTGATGATCTATATGCTTCTGG
CCGCATCCAGCAACAGGTGATGTGGTTGATGAATCATCCTGACTTTGTGGCAATCTGCAGCAGTTATACCGCCATTGCTC
CAGCGGGCTGGGAAGTGATTTCCTTTCCCTGCGGCTCTAAAGCAGAGGAGATTACGAAAGAGTTGCAACAGGGAGTAACC
CGTACCCACCTCTGTACTTATGCCATTCGTATGCCTGCCATTCAAGCTCTAGGTGGTTTTCGGCCTTACTTTGGCACCGC
AGAAGATATTGATTTCCAACTGCGTTTGGCAGAGTTTGGCAGAGTTTGGTATACCCCCACGACCTCCTATTACTACCGCT
TGCACAATACTTCAATTACCCATACTCAGAGCCTGTCGGAACAAGAATTCTTTAAATCTGCTGCCCAGGAATTCCAGCGG
CAACGGCTCACGAGGGGAAGTGATGATTTACAACGAGGCTGTCCGCCTGTTCTAACTGCTCCGCTTCCTGGTCCTATTTT
TTCTTCAGAGGAACATATTCATGGGCTATTACTTGGTTCCGCCTGGAGTAAACACGCTGAGGGACAGAAATTTCAGGCAA
TAAAAATTGGTCTGAGAACGACCATGACCTATCCCACTTATCTTGAAAGTTGGCGAAGCCTGCTCTTGCTGTTGCTAAAG
CCAGTGCCTAAACCATCCTATTCCCCCGTCAAAGACTTGGTGGCTGAGCCTTGTGGTGCCAAGCGATCGTCTTAAACTGA
GTAGCTACTTAAACCAAGTCCAGCTAGAGAACGGTCGTTTTCCGATCAGAGAAACTCCGGTTCTGGACTTGGACAAAGTT
TAATTCACCTTTCCAGCAAGCATTTCATAGAATCGACAATTTCCACACGGCCCTTCTGGGCTGACGGCACAGCGGATGAG
TTCTGAACGCGCATTAAAGCGGCAACTGGCATCACCAAGCACCCAATGACCATTGACTAAACTCCGTTCTGAAGGTCGAG
GAACCGACTGAACGTAGAGAGAAATTTGGTGTAATCGGTAGCGACCTGCTCTGAGCTGGTAACGGTGACGGCGCTCCAAA
ACTGTATAAGTACATCCTTCCAACTCCAGAAAAGAGCCTGGTTGCGGCATCCAATCTAACTGAACACTACCCAAAGAGCG
TTTCGGGTGAGTTAAAATCACCTCTGTAGAAAGGTTCAGTGCTTCCATAGCCGTTCTAGTAAATACGCATGGTTTGATGG
TATCGCACTCTGGATTCTGGCCGGGTTCCTCCCACGTCATGGCACGGTTCAACTTTGTGTTTCGATATACTACCCCCTGG
AGTGTGTTATACATAGTGAGGTTTTATTGAGGTTTTTTAAGAAAATCTTTGCAGCTTAATTACCTACCTGAGGCGGTGAG
CCTGTGGCAGGTTTTTTTGTTGCCTGACCATCGGGTACCTGTCGTCCCTTGTTCCACAAGAACTCAGTTGCAGATAACCA
GTGTTTGGAGATTAGGCGCTGTGTACTTCTGACCTCAAGCAACTGTTCATCATTCTGAGCTCATCTGAAATTCAGGAGAA
AAACATCCTACATGACCGTTTCATCCCCGCCTCCCAGAGATTTTGCTGTTCGCCCCGATCCAGAAATGCGCTTGCGCGAT
ATTCTAAAAACTTTGCCAAAAGAGTGCTTTCAAAAAAATCGTTGGAAAGCCTGGACAACTGTACTCATTAATATTTGCAT
GGTAGCTTTGGGCTATGTTGCGATCGCCGTAGCTCCCTGGTTTCTGCTACCCCTGGCCTGGATTTTGACAGGAACAGCCT
TAACCGGGTCTTTCGTCATTGGTCACGACTGTGGCCATCGTTCCTTCGCGAAACGTCGTTGGGTCAATGATCTGGTAGGG
CACAGTATGATGTTACCGCTGATCTATCCGTTTCATAGCTGGCGGATTTTGCACAACAAACATCATGCTCATACAAACAA
GATGGATGTGGATAATGCATGGCAACCTTTAAGACCGGAGGTTTATGCAAGCTTGCCTGCCCCCTTACAGTTTGGCTATC
GCCTGCTGAGAAAATGGGGATGGTGGCTTGCGTCTATTGTGCATTGGGTCGAGTTGCACTTTGATCTGAATAACTTTGAG
CCAAAGGATCGACAAAAGGTTAAGTTATCGATCGCGGTTGTGGTAATTTTTGCGGCGATCGCCTTCCCGCTCATGATTGC
CACTGTTGGCCTTTGGGGCTTCGTGAAGTTCTGGCTGATGCCCTGGCTGGTGTATCACTTCTGGATGAGTACCTTTACCC
TGGTACATCACACTGCGCCACATATTGCATTTCAGGAACCAGAGGACTGGAATGCAGCCAAGGCCCAGCTTTGCGGCACT
GTTCACTGCACTTATCCAGGCTGGGTAGAATTCCTGTGCTACGACATCAACGTCCATATTCCGCACCACCTTTCCACCGC
TATTCCTTCTTATAATTTGCGGATGGCCCACCGCAGTTTGCAGCAAAACTGGGGGAGCTATCTGAATGAAACCCGTTTCT
CCTGGCCGTTAATGCAGCAAATTGCAGGTCAGTGTCATCTCTATTCCCCCAAGGGCGGGTATCAGTCCTTCCAGGAGTTC
CACAATCAGTAAGTGGGTTGGTGGGAATCATCCTTGCTCAGACAGTCATCTCGTCATCAGTCATTGATCCTTGGCATCAA
GGCGCTGGAAGAGTTTTGAGTTTTCAGTTGAGCTTTTAGCTGAACACTGGCAATTTAAAACCTTTGCCTCGTGCCAGCCA
TTCATATCAAGTCCGCTTGATTAGTGATCGCATCCCACGTAGGGGCGAACGGCCGTTCGCCCCTACAAGGAGTAATCGTA
TCAGCGGATTTCATATCACCAGTAACGAATAACCGATGGCGAATGACCAAAAACTTAGTGCGTCATAATCAAAAATCAAG
GCTATCCTGGGGCTAGGTTGAAGCGTAAGTAGGGAGTTGCCAGCGATGAAAGGGCAAGTATGGCTTAGTTTTCTCGGCAT
CGCCGCTCTCTTGGTGGGCTGTTCCGACAGCCCTGGGGGAGATCAGGTTCAGTCTCCACCAACGGTGGAACCAGCCAAAT
CTCAGCAGTTTGCCAATCCCGTCGTGACTCAGGCTCCGGTGAGAACTAATCGAACTGCACCTGTTCCAGGTCTGTTACAG
CCTACCAATGCTGCAGCTCGGATGCCCAGTATTGTTGTGGGTCGCCGCGATCCCTTTGCGATCGTTCCCAGTTCAGGATC
GCCGATTGTGGTTGCAACAGCCACCCCTGCAGCTCCCAAAGTTGCCGTCGCGCCTTTGCCTGCTCCTACTGCGGGCAAGT
TGCCCCCTGCAGCTAAGTTGCCGCCTATTGTCTTGCCACCTCTGGCCGCTAGATCTCCTCTGGGTGCCTTGCCAACTCTT
CCTAACTCAGCGGCCTTGCCTCCCGTTAGTGTGCCAGCAGTTCCAACAACTCCAGTCAAACCGCCTTCACGAACATCTTT
AGCTGATGCGATCGAAGTCAGTGGTGTAGTGCAGGTTGGGGGCAAATGGAATGTGATTGTTAAGGAGCCAAACGCTGGCA
GTAGCCGTTATGTAGCGGTGGGAGATTATTTAGAAAACGGCAAGGTTCTGGTTAAGCAGATCGTGGCTACAGGGAATTCA
AGTCCTGTGGTGGTTCTCCAACAAAACGGGGTTGAGATTCGTAAGTCTGTGGTCTAGGCTTGAAAAAAGCTTTATGCACC
CTGGCTGTTGGAACAATGAATGAGCCGAAATCGAATGCTTATGGCTCTGAACGCCATAGTTTAAATTACCAGGATACGTA
TGTATGCCCTGTATGTCGGCATGGACACATTTCGGCGATCGCCTTGATGGATGCCTTTGCCTGTAGTTTTTGTCGTCACA
TTTTCACGGCCAATCTACGGGATCAGTCAATTCGGGTAGAGGATAGCTCTCAGCCGATGACCTGGCACTGGAATGGGCAG
TCCTGGCAAGCGGCTAATCGAGTCGATCAAGATTTGGCGTTTATCGTCTGGTTGGTGGGAGTAGCGCTCGTTGTCTTGCC
GCCGACTCTAATCTGGCTCTCGTCCCATACTTTTCCCCCCATGCGAGGCAGTGCCTGGTACTGGTTCCCAACGGTTTGGG
TAAGTCTCGCGTTTTTCTCCCATTTCTCTTTTGTCGCGTGGTTGTTAGTAGAGCATTACCAACTGCCCATTTATGTGGCA
GGCAAGGTGAGGTTGCAAAGGTGGTTGAGGAGACGAGCTTAGTTTGGCACGAAGGAAAGAAAAGGGACAGGAGTTAGTAA
CTGGGGTAAGGGTAGTTTTTTAGAGCCATCTCTAATACCCTGATTCCCTGGACGTTTGTTCTAAGCGCTTGATTAAAGTG
GTGATCGCTAACCGATCTTTGGGAGTTAACTTTTGCTGCTTTAAACCAGCGATCGCGGCTCCTGGATTTTGTTGTGCGGC
TATCAGCAAGGAATTCCAGGTCATGAGTTCTGTTTGAGCCGGATGTAATTGCAGGGCTGTCTTCACTCGTTTTGCCAGGC
GCCCTGGATCGCCTTTCAAAATAGCCGCCGTTTCCTGGATGGCTGCCGCAGACGCTTGAAATGCCAACAGCGCAGATTGC
CAGCGTCCATCAATCAAGTTGGCCATCACCTGTTGTCCCGGACTGGCCCATGATCCCTCAGCCTGTACTTTTGTTACCTG
GGCGTGCCAGCGAACGACATCCATCTGAGCCTGCACTGCTACTGTCCATTGTTTTTTGGGTAGTTGCTGTTTCAGTGCTT
GCAATTCCTCCAGGCTGGTTGACCATAACCCATTCCGGGCTAATAGCATGGCATCCCGGTAAGCCGGATTTTGCAGTACC
GGATCAGCCAGGGACACTTCTTCCAACTGAACGGGACTGGAAATAAATTTGAATGGCTTCACCTGATAGATTTCAAACTG
AGGTTCCAGGCCCAGGGTGTGATTCACAATTAACTCTGGATTACTATTGCCAGTGACCTGTTTCCAGATGGGTGCTTCTC
CTGTTGGGCTAGTCCATTGCAGTTTGACTGCTAGATGGTGATGTTTTGGATAGTAATGAATGATTTGCCCATAGGCGATC
GTGTCATTGCCCCACTGCCGCCGCCCACTTAAATTCAACCAGATTCCCTGCGCCGGAACTTTCCCCTCAAATCGACTGAG
ATGGGCCAGGGGAAGCGCATGACTGGAGCCTTGACTATCGGAATGAGCATCTACCAGGGGAGCAACCACAAAGGATTCTT
CTGGGCCTTTCACAGCCAACTGGCTGACTAGATAGTAAGCACTTTCTCCTTGGGGAGTCTGGCTACCAGGGGAGGTTTGA
TAAACCCGCAACTCCACGACACGATCGCAGTCGGCCTGACAATTCACCTGAGATTTCAGAACCGGCAGCAACAGATCCGT
AGCGGCTGATTTACCGTCCAAAAAACTGACTCCTTTGCCTAAGGGAATCACTTCTCCAGTCCGCTGGCCTGCTTTTTTCA
GATCATCCCGGATGTCATGCAAGGTTTTGGGGGTGGCCTCGGTAACTCGTAACGTAATCCAGCCTGGGATCCAGCGATTT
ACCCAACTAAAGGATTGAGGACTCAGCAGCAGATGCAGACCCACTTGCCCCATCCTAACCAGGCCCGCGATCGCAAATCC
GCACAAAGCGATCGCCAGCAGTATTTCCCAGATGGCTCTACGAGAAAATCGTTTTTTCGGTGGAGCCGCTACTTTGGGAG
TCGCAACCCGTTTTGGCACCGACGTTGAACGAGACGAAGCTGAGGTTGGTAATTGCTTGGGAGCAGAGTGACCATCCTGG
TGACGATTGGGAACCGAACTTGACGGACGGATTGCCATACAGCGCAGAAAATACAAAGATGCGCCTTAATTTAGCGGCAA
TCGATCGGAATGTCACAGGAAATCTGAAAATATTTTGGATTTGCGATTTTAGATTGGGAGAGATTGAATGGTGGATGGTA
AAGCACTCAAAACTTAGAACTTAAACCAAGTCCAGCTAGAGAACGGTCGTTTTCCAATCAGAGAAACTCCGGTTCTGGAC
TTGGACAAGGTTTAAAACTCAAAACTGCCTCCCATCATCCCGCCATCCCATCACTGCTTGGACAAGTGTTCTAGTTCTTT
CAGTAAATGCTGACCCCATTTGGCTGCCAGGGAGGGTTCGGTAAAGGGTATGGAACGGGGAGAGGGGCGATCGCGACAGA
TAAATTCCAGTTCTGCCCGTCCTTGAGCGGGGGGATTTTCCAGGGAAGCAGGTTGGCCATTGACTCGAAAATTGATCGAC
GCTACGGATTGCAGAGAGAAGGTTTCCAGGTCGATTGGACCTCGGCGAGTTGGTTTGCCCCAGGTGAGGTCATCGCCTTT
TTGTCCCAGTACCGCGTAAATATCATATTTGGCGCGATCGAATTGTTTGGCCCAGGTTTGATACGCTTCCACTTTTTGAA
ATTCACGCCAGCCAATCCAGGCCAATCCAATAAAAAAGGCTAACAGGGGCAACCAGAGAAGACCGCGTTCCATACTCTTA
GCTTTCAACTCTTAACTATCTGAAACATGACCATGGCTTACAGAGGGGAAGGGTGTGAGCTATGGTGGTAAGCAGTCCTA
ACCGTGGGCAGATGTTATGAAAAAGGTTTTGCTGCTAGTTTTATTTTTAATTGGGTTGGGTTGGGCGTTGTCCAACTTTC
AGGGATTGGCGGCTAAAGGTAATTATGACTCGATTATTCTAAATTTTCGCGAGGATGTGGGAGCCGCTCAGGTAGAGAAT
CAACTGGAAGCGATCGCCCACCAGTTTAATACCTCCGCCCATTACAATAGTGAATTTTCGTTTAACGATCGCATTTTCAT
CATGCGGGGTGATGAGCAAACCCTGAAAGCCCTGCGGCGATCAGAAGTAGCCAAATACACCGAGTTTATTGAGCCAGATT
ACGTTTATCACGCCTATTCCATCCCCAATGACCCGGACTACAGCAAACAGTGGAATTTTCGCAGTATCAATATGGAACCT
GCCTGGGAACGCACGCGGGGCAAGGGAATTACCGTAGCAGTGATTGATACAGGGATCAGTGCCGTTCCGGATCTGAGCAA
GACGAAATTTGTAGATGGCTATGACTTTGTGAACGATCAGGTCGAGGCCAAGGATGATAACGGGCATGGCACCCACGTCG
CCGGGACGATCGCCCAATCTACCAACAATAGCTTTGGGGTCGCTGGCATTGCTTACGAAGCTGCTCTCATGCCCTTAAAG
GTACTCAGTTCCAGTGGTGGAGGCACCGTTGCCGATATTGCCGAAGCCATTCGCTTTGCCGCCGATCACAAAGCCGACAT
CATCAACATGAGTTTAGGCGGTGGTGGGGAAAGTCATTTAATGAAAGAGGCGATCGACTACGCTCACAGCAAAGGGGTGG
TGGTCATTGCAGCGGCGGGAAACTCTGCCCGCAATGCGGCTGAATATCCCGCTCGTTATCCCCATGTAATTGGGGTGGCG
GCTCTGGATCCATCGGGAAACAAAGCGCCGTATTCTAACTATGGGGCAGGCGTGGATATTTCTGCCCCCGGTGGCCTGAT
TGCAGGTGACGATAAGACAGGCGGCATTCTGCAAAACACTCTCAATCCTCAAACGGGTGAATCAATTTTTGAGGCTTACC
AGGGAACCAGTATGGCGGCTCCCCACGTAGCTGGTGTGGCCGCACTGATCAAGGCAGCCGGTGTGACCGATCCCGATGAA
ATTGAAACGGTACTGAAAAAATCTGCCCTGCCTGTAACGGATGACAACCTGAATCACTACGGGGCGGGCAAATTGAACGC
AGCAGAAGCAGTCACACTGGCTCTACGCGGCAAAATTACCTTTGAAGATTTCTTCCAGTGGCTGCGGGATAATGGCTACC
TGAATCCCCGCTTCTGGATTGATGGAGGAGTGATTGCCCTCTGGCCCAAGCTGATTATGGTGCTTGGCTCCTACCTGCTG
GCCTGGTTCTTAAAGAACTACTTCCCGTTCACCTGGACATGGTCTTTATCCACGGGGCTGGTCGCGGGTAGCTCTGGACT
ATTCTTTTTGAAAGGAGTTTACCTGTTTGATGCCCCCCAATGGCCATTCCGATTGGCCGGAAGTTCCATTCCCGAATTGG
GCAATGCGTTACAAGCCAGCAATGGACTGAATCCGTTCTTTGCCAGTGTCCTGATTCCTGCCATCCTGGTGGTGCTGCTG
CTTGGTCATGCTCAGTGGAAATGGTTCGCTGTGGGCACCACGATCGGTGTTGCCGTCTGTCTGACCGTCAGTTCAATTAC
GGCCCCCGCCGTTTTCTGGTTGGGGGATGGCGCGATCGCCCGCACTTTCCTGGGTGTGAATGCTCTGCTGTGCTTAGGTC
TGGCCTATCTTGTTCTAAAACCGGAGGTTCGCACCCCATGAGTATTCACGTTGAAGGTAAGGTTGAACGCAAAGGGTTTG
GCCCCGGCACCTGGGCCTTAGTCAGTCCCAATGGGGACACTTACGAATTGCACCAAGCCCCGCACGATTTACAAAAAGAT
GGCCTAAAAGTAAAAGTTCGGGGCCAAATTCGCGACGACGTGATGACCTTCGCCATGATTGGGCCAGTGCTGGAAGTGCA
GAGCTTTGAGTTGATGGAATAACCTAAACCCAGTCCAGCTAGAGAACGGTCGTTTTCCGATCAGAAAAACTCCAGTTCTA
GACTTGGACAAGGTTTAGTTTGTCTCAGCCAATACGGCCTGGAGGCGGCTTCTGAATTCTCCTTTCGGATGGCCGCCTTT
GACTTCACCTAAAATCTTGAAATTGTCGGTTTCAGGAGCGTCACACACAATGTAAGTGGGCCAGCCCATCTCAGATTTGT
CAGGGTATTGAGTCAACAAAATTTTGCGATATTTGCGATAGGTGGCGGTGTCTTGCATTTTGCAGTCGATAAACTGTAGC
CCCAGTTCTTCTACAACTTTCTGGTCATAAAACGACATCTTGTGGCAAATTCCGCAGTCTTCTGAAGAAAATTTGATGAC
GGCTCGATCCATAACACTGATTGCTCCCGAAGCAGTTCGATCAAGGGGTTGGCTTGAAAATGGCGATCGCCCCGGTGTCG
CGATCGCGATTCTTAAACCACCCGCTCTCTATTTGTATTCTATGCTGGCTAGCAGAAAACCCCGACCCATTGATGAGCCG
GGGTACCAAATCAGGGTGCATCTACCATTAATGCTTTCGTATAAAAGATAACCAGCTCCGGAGGATTTAGACGAAAATCC
TTTGAAGCAAGCCTCCTGGTTTTGAAGTTTCGGTAATGTTTTGATGATTTGGGCCTTCGTAAAGACAGCCCATGCCAGAA
TTTATGAGAATTTAATTAATATTGATAGTTCCTCTCGTTAGATTTGCTGAATCGTCTCCCTGGCTCCACAGTAGCCAGTG
CTGCTCCACACCCTGATCTAAATTTCTCTATGATGAAGAGGTGGTGTTGCTCTCGTTATTTGTGGGCAAACTGAGAGTAC
CAAATGGTTCGATTAGCTCAGTAAATTTTCTACCTGGATCGATCGCCGGATCCTGGATTTCTTAAAGATGGGCAAAGCAA
ACACCTGACGATTAGAAGGCAATATTATCAGCATCTGCACTGTTCTGGGAGGGTTATCGTGACCCAGGAATTTCACCTCT
CTATTACGCCAATTCACAATTATGAGTACCTGATACGCACAGAGCAAGTGCCGGATGGCGCTCAATTGGCAGAGAGTTCG
GTGATCTGGCCTGTAGAGGACTGGTTAATAGAAGCCAGTCGCTTAATGGATGATCCACTGATGGGATTGCTACGGAGTGG
CAGTGCGGAAGAATTGTTGCTGAATGGTGCCAGTACTCATCGCCTGCCCTCATCTGGTCGGCGCTCCTCCTCCGATAACT
TAATCGCCTTTGGACAACAACTGTATAACGCTCTGTTTCAGGGCAGCATTCAGGAAAGCTGGATGAGAGCGCAGGGAATT
GCTCAGCACCAGCGCAGTCGCCTCCGCTTTCGGTTGGGCTTGAAGGGAACTGAATTGCATCGGTTGCCCTGGGAAGTGAT
GTATGCGGGCGATCGTCCTTTGGCCAGTGGTACAGGAGTGGTCTTTTCCCGCTATCATTCCAGTTTCTCAGTCCTCAAAT
CCCGCTTTCCCTTCCACAAAACCCCCGGTTATGAGGCTCATCCTCCCCTGAAAATTCTGATGGTATTGGCGGCTCCTAAC
GATCAGGAAATGCTGGCCCTGAAGCAAGAAGCAGAGTATTTGCAACATGAGCTACAAAAGACCAGTCCCCAGGACGAAAG
CGTTCTATCCCCGATCGAACTCACCATTTTGGAACAGCCTGGACGGGAAGAACTAACTCAGGCCCTCGAGCACAATCACT
ATCAGGTGTTGCACTATGCCGGACACAGCGATCTGGGAGCGTCGGGAGGCAGTCTTTATCTAGTGAATCGCAAGACAGGG
CTAACCGAACTGTTGAGCGGAGACGACCTGGCAGGGCTGTTAGTCAACAACGGCATTCGCATGGCTGTCTTCAATTCCTG
CCGAGGTGTGTATTCGGCCACTTCCGAAGCCGCTGATCAGGAAGGAAATTTGGCAGAAGCCTTAGTGCGGCGAGGGATTC
CGGCAGTGCTGGCCATGGCTGAACGAATTCCCGATGATGTCGCTCTGCATCTGAGTCGGCTGTTCTATCGCAATTTGAAG
CGAGCCTTACCGGTTGATCTGAGTCTGAATCGGACTCGTCAGGGATTAATTACCTCCTACGGGTCGGATCAACTCTACTG
GGCACTGCCCATTCTCTATCTGCATCCTGAGTTTGATGGCTATGTACAATCCATTCCGGATAGCATCACCGCCTCCAGGA
TGTCCCTGGATTTTCCTCTAACAGGAGGGCTGGATGGGGATGCAGACCCAGCGTTACCCCCGATTGCCGATCACCCAAAC
AGTAATTTGCCGTCATCGGGAAATGGACGATCGCACTTACCCAAACCTTCAGAGCAGTGGGCCGCTGATTATGCCAGCAT
CCTTCAGGATTCCTACACCGACGGTGAACCACAAGACAGCCATTACTTCCAGGATGCAGACTTTGTAGAAGAAGATCCTG
ATCTTCCGGAAGAGGAAGCAGTAGCTCGGCTGGTTTACGAGGTTTCCCAAAGTCCGACCGTCCTGGAACCCGATGAGCCA
GATTCCCTTCCTCCAAACAATATCCCCTGGGAGCGAAAATCCAGTCCAGATTATTCGGTTTTATTGGCTCCCCCCCTTTC
TCAACCACCATCATCACCCGCTGGCCGTTCTCCAGTTTCTCCTACATCCCAGAACAGTGAGCATCCAGAGAACGTTAATG
AAGCCAGTCTGGAAGATGTATTAGACGTGCTCAAAAATATCATGGGCAAGTCAACTGAGAAGATGCTAGCGGCGCAACGA
GCGGTTCAGTCCGAACCCGAAAGTGCAGAAGCCTTCACGCAACTGGGTTGGGCGTTGTTTCAGCAAGGCTATCCTAAAGA
AGCGAAGATTGCCTACTATAGGGCTATTCGGTTGAATCCTAACTATGCCGATGCCTACAGTCGGTTGGGAGTGGCATTGC
ATCAGCAAGGTGAAGTCAAGGAAGCCATTCAAGTCTTCAACCGGGCCGTGGAACTGGATTCCAGCCTGGGGGATGCTCCT
ACAATTCTGCGGAATTTGATGCAGCATGACGATCGTGCCGAAGTCCCACCTGCCCCAGTAGTTTCCCAGCCTCAGCCGAG
CTTACCGAGATCCGTCAAGCCGCGCCCTGCCAGATCCCGGAAACCCCTCATCTGGATCGGACTGGTTGCCATTGGATTGT
CTACCGTTGTAGCTGCTCGGGTGTTCGATCGCCAGGTGCTGCAATTCCGGGATTGGTTGTATTCTGCCAGTCCTACAAGC
TCTCCCATTAGGGTAGCCAGCCCTGATCGAGTGGAGGATTGGAGCAACGTTGATACGGCCAAAGTGCAGGCGATCGCCGC
AGAGTATCTCAGTCAGGGCAATCTGGTGGGAGCACAATCGGCGATCGCGGCGTTGCTGGATCGTCGTGCATTACAGGAAG
CGGCGACTGTCCTCCAGCAAATTCCCAGCAATCCAGCGAATCCTCCAGCAATCAACTTTTTGAAGGGCAAGATGACCTGG
CAGCAATGGCTGGCTGGCAACAAAGACTATAGTGTGGCTCAAGCCAGAGAATTTTGGGAAGCGGCGGCCAGAGACGACTC
AACTGCTCTCCATCAGAATGCTCTAGGCTTTGCTTACTATGCGGAGGGCCAATGGGATCGGGCTGAACAAGCCTGGTTAA
GGGCATTACAATCCAGTGGGGGAACAACTCCACCGCAAGCTCTACAACCGGGGGCCATCGATAACTCTACGGCCTTAACG
TCCTATGCTGGGTTAGCGATGGCTTCCCTGAAAAAGGCAGATACGGCTCCACCGGATCAACAAAGTGCCTTACGCGCTGA
AGCTCTGAAACTGCGCCAACGAGTTTTGGCCACAGATTCAGTAAACTTCCAACCTGATGCCCTGGGTAAAAACTGGATGT
GGTCTGAAAAGGCAATCCAGGATTGGCGATCGCTCCTCCAACAGTCCTAAAAAGCTGGTTTCCTGACGGGAGAAACGGGG
CTTTTGACAATGGTTTATGAATTGGCTAACCATGCCTGAAGAGAACGCAGCCGATCCAGATTGGCAGTATGCGCCATTCG
ACTTCCTCCACTATCCAGGGGATGGCTTTCATCGACTGGCACAACGGTAACTACTGGCTCGGAACCCGATCGTCGAGAAG
TTGTGAACGGATCCAGGGGATTCACCAGCGAGGATGGAGATTCTTCCAATTCTGCAGTCAACCAGGCGATCAGGTCATTA
CGAGTCATTTGCTCCTGGATAATCCGCTGCTCAATTGGTTTCTGAGGCGTTCCCTGAACTGTCTTTTGATCCGCTGGTAC
CAACACCCCTGATTTCGATGGGGACTGCACAAAAGTAGGCAGAACCGGAAACGGCAGCGGTGCTGCAGGAGAAAACGGCT
GCAACTGCCTGGATGGTTCAGGATATCCTGGCTGGGCAGCGGCAACTGGCTTTAAGGTGGGCTTTAAGGCTCTGAAAGTC
CGTTTTTCCTTCTTTGCTCCGGTTGGTGGAGAAAGCTTGAGATACCGAGTAATCAAAATCGAGCCAGCCGTGCAGGTTAG
CGCGATCGCGCCAAACATCCACACCGAAATCCGCCCTTCCTGATCAGGCATGGGGACGGTTTCCACTGCTGGTTCGGCAT
CGGAGGCGATCGTGGCAGCGGTACGGTTTGAGGACGCACTGGGACTTAATAAACAACCCACAGCCACCAGAGAGACTAGA
AAAATGGAAGTCCAGACTCCTCCCCAAAAGACTACGGGCCGCGTCTTGAGGAGGTCAGCCATCAAACTTCGGAGGCTTGA
AAAGTGGTCAGAATCACCACTGGTAGCGTGAACCCTACTGAAATGAGGATGTTTAACGTGTGATTGGGGCAAGCGATGTT
TCATACAACCCCGCGAATGCATAAACCGCCGCTATATTAGCCGAATTTTACTGAATGCAACCAAAAACTGCACTACCAAC
CTAATAACTTGGCAACTTGAGTCGATAAAGTCACCGGATCAAAAGGTTTTGTGATCACACCCCATACTCCCAGGGCCGCA
AATCGCTGGCGATCGCTGGGTAATACTTTGGCAGTCAACAACACCACTGGAATCTGTTGCGTGGCAGGATCTCGCTGCAA
TTGTTCAAACACAGAGATGCCATCCATATCGGGCATGGAGACATCCAACAAAATGGCATCTGGAGGATCGGCTTTGGCCA
GATTCAGTCCGTCCTGACCTGAAGGTGCGGCGGTTACATCCCAACGGCCAAACTTGCGCAGGGCTAACTGAGCCACATCC
CGGATGTCCTGGTCGTCATCCACTACAAGAATTCTTTTTGTCATTCGTCATTCGTCATTCGTCATTCGTCATTCGTCATT
GTGATCAGGGTTCCCGATTCCTGATTCTCCCTTGCCTTCCTGATCCTGTTGTAAGGGCAAGGTGAAGTAGAAGGTACTGC
CCTGCCCAAGTACACTCTCTGCCCAAATCTGCCCACCATGCTGCTGAATGATACTCTTGCAAATGGCTAGCCCCAGACCT
GTTCCTCCTTTCTGGCGAGCATCAGAGACATCTACCTGCTGAAATCGTCCAAAGATGTTGTCTAGTTTATCAGCCGGAAT
GCCGCGTCCTTGATCTTTGATGGAGAAGAGGAGGTAGGGAGTAGAAAGTAGGCAGGGGGGAGGGGGGAAAGAGTTTTGAG
TTTTGAGTTTTGAGTTTTGAGTTAGATCTTCTTGCCGTTCCCCATTTCCTATTTCTGCTTTGAGCCACACCATGCCACCG
GGGGAGGAGAATTTGATGGCGTTTCCCAGGAGATTGGTAAGAGCCTGGACGATCGCGTCTGGTGCCGCACAAACCTGGGC
ATGGATGGGGCTGCTGTGCAGGGTAATGTCTGCCTCAGCGGCGATCGCTTGCATGCCTTCCAGAGCCATTTCCATCAAGT
CGCTGACCCAGCAGGGTTCCATGACTAACTGAACTTTGCCTGATTCCAGCCGCTCCAGATCCAGAATGTCATTCACTAAT
CGCACCAGGCGTTCGCTATTTCTAACTGCCACCTGGAGCATATGATGGACGGTATCCGGTTCTTCGTTCAGAATGCCTGT
CTCAAGAATACCAAGAGAGCCACGAATAGCGGTCAGGGGAGTCCGGAGTTCGTGGCTGACGATGGAAATAAATTCGTCTT
TAATTCGATCCAGCTCGTGGCGATCGCTGATATCTGTTAATCGTACTAATTGCAGCATTTGATCGCCGATTTGAATGGGT
TTAGCCGCCATACTGCCCCAGAAAATCCGCCCTTGCTTCGTCACGTATTCGATCTCCCGGCTCCAGTAGCCCTTCTGCAT
GAGTTCTGCTCCGATGGCAGCTAATTCCTCTGCAGTGAATTGAGTCTTTTGTAAGGTATTACCCTCAATCCCAATTAAAT
CCTGTTTACACTCCACCTCAAACATCTCTACGGCACATTGGTTACAGTCGAGAATTAACTGGTTAGGAGGAGCTTCTACC
AGAAAAATGGCATCCGTCGCCTCATTAAAAATGGCTTCTCGTAAATCATGGGCCTTGGTCAGTTCCAGTTCTGCCCGCAG
GCGATCGCTAATATCCTGAGCAAAGGAAAGCATAGAGAGCAGATTTCCCGTCTCATCAAACACGGCTGAGGTATACCACT
GGCAGGTAATCACCCGACCCTCTTTGGTGTAGTTCCGGTTTTGGATCGAGATATTAGAGACAGCGCCATTCAGTAAGGGA
GCAATACTGGTATTCACATACTCAAGATCGGCCTCATAGACAAAGTTCCAATCCAGCCAGGATTGATGAATTACTTCTGC
CGCTGTCCAGCCAAAAATGCGCTCTGCCTGCTTTGACCAGCGCAGCACCCGGTAATGCTGATCCCATTGCACGATCGCCA
GGGGTGAATTTTCAAAGTGAGTATCAATCTGCTGGATGGCCTGTTCCAGTTTTGCTTCGGCTTGCTTCCGGTCAGTGACA
TCAACCACAACTCCATGCCAAGCAATTTCACCATTCTCGCGTCGTTCGGGACGGGAACTGGCCTGAATCCATTTGGTCTT
ACCAGAGGGAGTGATAATTCGCCATTCATGCTTGAAGGGCTGCATAGCAGCGAGGCTCTCGGCCACGGCTTGTTGGTAGC
CTGCACGATCGTCGGGATGTATCTGCTGCAAGGTAATTGTGGCATCCTGCAGCACATCTGCAACTGGAACTTCATGAATT
TCCTCAAAGGCAGGGCTGAGGTATTCGTAACGTACCGGGCCATCCGGATATTCCACCACGGTGTAAATGACCCCCGGTGA
TGCTGCGGCCAGTTTCTGGAAGTGTTCCTCGCTTTGGCGTAATGCCGCCTCTACCTGTTTGCGATCACTGATATCCTGCA
ACACCCCATACCAGGCAATATCTCCATTCTGGCGGCGTTCAGGACGGGCAGACACCTGCACCCATTTCACCAGACCGGAG
GGAGTGATAAGTCGCCATTCATGGGAAAAGGGTTGCAAGGTGGCGGCACTCTCGGCGGCACAAGTGTACATCCCGGCTCG
ATCGTCCGGATGTACCTGCTCAAACGAAAGCTCCGGATATCGTAAGATCTGCTCTGGCTCCAATTCCTGAATATCCCGGC
AGGCCGGACTCATGTATTCAAACTCATAGGAGCCATCAGGATGCTGCAGCAGGATGTAAATTTCGCCAGGGGCGGCATCC
GCAATTTTTTGAAAACGGGCTTCACTGTCTCGCAGGGCTTGTTCTGCCTGTTTGCGATCGCTGACATCCTTAAAAATCGA
TAACACACACCGTTGTCCCTCCAGGTCAAGCAGTTCTGAGGACATTAATCCTGTTTTGAACTGTCCGGCTCTGGTTCGCA
GTTTAATTTCCAGATTCCGAATGGGTTGCCCGGTTTGTAACATTTCACCCAATTGCAGGGCCTGTTCCGGGTCTGCCAAC
AGGTTTAATTCCAGGGCCGTATGACCAATGACTTCCTCACGGGAATAGCCAGTGATCTGAACAAACTGTTCATTCACTTC
CACGTAGGTGCCATCTTCCATGCTGACAATGTTGACGGCATCTGGACTGGTGCGAAAAATCTTGGCAAATTTATCCTGGG
ATTCATACAGCGCCAGTCTGGTGAGATCGAGGGAACGTTGCAGTTGTTCGGCTGTCTGGTTAAAGGATGTGTTGAGAGTT
TTGAGTTCTGTAATCGGGCTGTCTTCTTTTAAGGATTGCTGCCATTCCCCCTGGGCTAAAGCACGACTGGCTTGACTTAA
CCGCAAAATCGGTTTGGAAATCCAGCGTGAGGTGAGGATGCCCAACCCTGTTGCCACAAATAAGGTCAACCAGGATAAAA
ACGCTGTTTTGCCATTGTTGACCTCGAGCGCTCCGGTAAAATTAGACTCTGGTACCACGACGATCGCCAGCCAGTTTAAC
TCCCCTGCGAGGGGAACGGTGCGCACAAAATATCGTTGATGATTGAACCAGAAACTGGCAGACTGAGACTGGTTTAGGGG
AACCTGGCCTGTGGCCTGTCCCCTGGAGGTCAGCAGATAGGTGGCAGCAGCACGAGTCAGCGGATTTTGGCTTTGCAGAG
AAGATAACCGCCGATGCTTCACAGCCACATTTTGAGCATGATTTGGCCTGCGCTGCTGATCAAATGGGACTTCCCCAGTA
GAGGTGGCCACCAGCAACCCATCTGGTTCGATCAAAAACACCTGCCCGGTTTTGCTGATCTGCAAATTTTTTAGAAAATC
GCCGAGTTGAGTAAGATAGACACTGGCCGCCAAAACTCCACTAAACTGGCCCCTGGCATTGTTGAACGGGAGCGCGTGAA
TCAGTTGCAGCATGGGAGTGTCTTGCCCCATTGCCAAGGTAACGACCAGTCGCCAGGTGCCATCGGGCGATCGCCGTGCC
TTCTCATACCAGGGATTTCCAGGCGGATCATTATGCGAATCGTAATTCCGGCGGATGTCTTGCAGGGCTAAATTTTTGCC
ATTTTGATCTGCAAAATAGCGATACAATCCCCAGTCGGTGCCGGTTGGCTTAAATCTCCGAAGAATCAAAGAGTCAGGCT
GCGGGCGTTCTACAGCAAGAAATTCACGCTTTTCATTAATCAGCCCCAGTGCACTAAGCGTAGGCATGAGCCGTAGCTGT
TCTACATAATGGGGTTCTACAGTTTTGAGATTAAACCCATCGATGTATCCGGCTCGAATGGCAGAGGCATTGGTGCGATT
GGCTAGTTTGGCAAACTCCAGATTTTCATTTAACTGGTGAACGACAAGATTTCCCGTCTCCTCCATCAACCGATTGGCCA
GATTTTCGACTGTCTGCTGCCCACTGCGATAAGACAGATACCCTACCAGTGCCACGGCTCCTACAGTTTGGAGCACAAAG
GGCACCACCAATACCCACCGTAAGGGGATACCAGACAGGGGATGGCGAAAAAGACGATGAGCCATGCAAGCAGGAACCGA
AAGGGAAAGACAGGCGATCGTAGAAATAAAGCAAGTCCAGCGAGAGAACGGTCGTTTTCCGATCGGGGAAACTCCAGTTC
TGGATTTGGATAAGGAGGGAGATGATTAATTAATAAAGTATAAGAATAAAGTATAAGCCCCCCAGTTATAGTTTGGGGGG
CAGCATTTATAACCCTAAACCAAGACCAGCGAGAGAACGGTCGTTTTCCCATAAATGAAACTATGGTTCTGGACTTGGAC
AAGGTTTATTTATGAACCCTTCTCATTTCAAATGAAGGGCAATTTTAATAGCCACTTTCGTTCCTTGTCACTCTTCTATT
TTGTCGCACAGGTCAGCGATCTCCATCTCTCAAAAGGTATTTTGCCTCTCTGCCAAAAGCAATATTTGAAATTAAGTTCA
GTCTTAATAGCTTCTAACCTTCAATCAATTCCCTGCTGCTTAAAAAAGCAGTTAGCATCTGTTGAGATATAGCAATATAC
GAATATAAAGCAAGTCCAGCGAGAGAACGGTCGTTTTCCGATCAGAGAAACTAAGGTTCTGGACTTAAACAAGGTTTATA
TTACTTTCAGCATCGGTTTAATGAGATTTACAGAAATCAGTTAGCATCTTAGAGCGCGTTGCGTGGAAAGCAGCAAATGA
ACGTACTCCTGGAAAGCATTCGTCAAACCCTGCTGCCTGGGGTCAAAATTGCCAGTCTGGATCCTCACAATCCAGTCGTT
GTTCATTACGTCCCTCCACCCTGGCAGGTATTAGGCACTGGAAATTATGCTGCCGTGTTTTATCATCCTGATTTTCCAGA
TCAGGTTGTTAAGGTTTATGCGCCTGGTCGTTCTGGGCAGCAAGAAGAGATTCAGGTCTATCGCCGTTTGGGGCCACATC
CTGCCTTCTCGCAACTGTTGTATGCCGGAGACGAGTTTCTGATCCTCAAGCGGCTGCACGGCATTACGTTATATAACGCG
ATGCATCTGGGCATACCAATTCCCAAACAGGTCATCCAGGATATTGATGAGGCTCTTCGCTATGCTCGTCAACGTGGGCT
ATTTCCCCATGATGTCCATGGACGGAATGTGATGATGCAAGACGGACGGGGATTGGTGGTGGATGTTTCTGATTTTCTGC
ACCAGGAGACGTGTTCTGCCTGGAAGGATTTGAAAACAGCGTACTATTGGCTCTATCGCCCGTTTTTGAGTCCACTACGG
GTACGAGTCCCCTATTTCATGCTGGATCTTGTTCGGCTGGTCTACCGTCTGTGGCGGCGGTTCACTGATGCCTGGGGGCA
CTTCCTCCTAAAGGGTCGGTAACGGCGTTGTAGCTTGTTGCAGGGTTTGCAGGGTTTGTTTGACCTGCCCCTGGATGAGC
AAAGTTTCAGCCCTGCGAATCCCTGCTTCGATGGATGAACAGGCACCACACCGCCACAGGTAAAAGCCACTATTCCAGAC
GATCGATTGCATTAACTCCGAAGGATGGCCATCCAGAACCGCATTCATGGCTTCTACCAGGTCAGGCACAGAAGTCAGGG
GAACATTTTTCGTTTCAAATCCAAAATCGCGGGCGTGGAGGTGGAGGCGATCGAGGGAGGGGGGGAGGGGGAGAGAGGAT
GCGGAAGTATTACTTAAACCGATGATGGCGGTGCGTTCGCGGGGCAGGTCGCAGCTTCCTTCCAAGCCTTTAACGGTGGT
GTAGAAGGTTACACCCCGCAGCGCCAGAGCTTCCTGGAACATGAATTCGGTGGGTGGATGAACAAATCCTGGAACGACGT
GAGCGCGGCCTGCATAAGGGCACCACATCAACTCCATCGTGGCAAGAGGGGGACGTTTGCCAATTTGCTCCCGGTAAGGA
ACTAATCCGTGTGCCAGGGGAAAATGGGTAGGCAGATAGATAAACCCCAGGCCAGTTTTTTCCAGTACGGTTTGCACTTG
AGCCAGGGATAAGCCTGTCCAGTCCACCCCCAACCCCTGCCAGAATTCAATCAGGGGGGCACCTTCTTTGGTGGGCATCC
GATCGCCCCCATGCAAAATGACTGGACATCCAGCAGTGGCCAGCACCAAAGCGGTGAGGGGGGCAAGGGGAGCGGTGCGG
GTACGGCCATCATAGGGGATGCCCAGTACAGTAACGGGATGGGAAGACTGGATAGGCTGCAATTGGGGGCCAAGTTCCTC
ATAGGCATCCAGCATTCCGGCCAGTTCTTCGCCTGTGGGTCGGCGCATACGATGGGCAATCATAAATGCGCCAATCTGGG
CGGGGGTGGCTTCCTGTAACAACATCAGGCGAGTGGCCATAGCTGCTTCCTCGCGAGTGAGCTGTTCTCCTGTATGGGGG
CCACTCCCAACTTTCCGCAGGAGTGCTCTAAAGGTGTGACTCATGAATAGTTCTCCCTTAACCTTCGATCGCAACTGTGG
ACAGAGGATGGGAACAGACACTTTGCGGTAGTTGTTCTGTCACCAGGCTATAGAAATGCTGAATGGGAGGAATCTGCAAG
CGATCGCGAGTAGTCACCATCACCACCTGCCGGGTCAGGGGTGGATCGGATAATTCCGCTTCATTGACTCCTGCACTGGC
ATGAACTGTAGATGCGATCGGGCGAATTGCCAGGGAAGGATCGGCGTAGGCATCAACCAGTGCAGTTTCCGGGAGGAGGG
CAACCAGTTCCCCCTGTCTTACCACTCCCCGAAAAGCATCGGGTGTGTTCAACTCCAGTACCGCCCGCAATGTTGCACCC
CGCCGTTCAAACTGTTCCTGGACAATTCGCTGCATACCATACCCATCTTTGAAGACTACCTGGGGATATTGAGTCAATTC
CGCCCAGGGCACGGCTTTATAGTGTGCCAGAGGATGGGTCGCAGCGACCAACACTTTAATTGGCTCTTCATACAGGACTT
GAATCACCAGATCTGGACTGGCCGTGAGAAAGCGGTTGTTCATGACGATCGCCAGATCGACGAGGCCATCCTTCAGCACT
TTTAAGGAGCGATCGCTGCCCAGAGCCGTCACCCGCAATTGCACATCGGGATAGTCTCGACAAAATTGCTGCAAGATGGG
AGGCAAATGATAGGAACAAATGGAGTGAATTGCCGCGACACAGAGTTCTGGCTGCTTACCAGCCAATAAATCGCGGATAT
CCTCCTGAGCATTTTTCCATTCCTGACAAATTTTCCTGGCACGAGGCAACAGGCGATCGCCCGCGATCGTCAGCTTGGCC
TGTGTCGTCCGATGAAACAACGGTGCCCCCAGATCCGCTTCCAACCCCTGAATCTGACGACTGATGGCAGATTGAGTTAC
CCCACACTGCTGTGCGGCCTTTTGAAAGCTGCCCGTTTCCGCCACGGCTAAAAATGCCTGTAATTGCTCTACCCGCATGC
AATCCCAGTGTAACGTAGGTCACACTTCTCACTTCAAGTGACCTTATCGGATTTGATCTGCGACATCAGTAGAGATTGAT
ACAGCTTGTTAGCCTTCTCCAGAATTGAGCCAAAATTAGGGTTTTAAAATCCCTGCGATGCGTTATGGCTAATGCCGAAC
CCATCCTACAACTGGGGGATGATGGGATTGCCCCTTACCGGAAATTTCCTGGATTCAATCTCCGTCCAGGTTGGGAAGAA
AATCCAGATTTCAAGTAGGTTCCGGTGCCACCATCGGCACGATCAAGGAAGGGCCGCAGATAAATGCCGTTAGCAGAGGA
ACGGCCAGAAGCGGTACCGGGTAAGCCGCCAATATTCAGCCAGCGTCCCAGTTGGCCAATGATGCCGTTAATTCCTCCCT
GACCTGTACTGGTGAAAGTTGTCACGCCTTGAGTTTGCTGACCACTATCGGCAACTGTGAGATTCTGGAAGACGCGATCG
CGGGTGGAAGTGGGATCCTGGCCAGGAGGAACGGTAAACACGATACGGCAGGTAGGAATTCGTTGGGTTGTTACACAAAC
CGTGTTGTACCCATTCTCTAACCCCGTTTGCATTTCCAGTAAACCATCCGGTCGGTACGACTCTAATCGCCGACTGATTT
CATTACACCGACGCGCCGAATCCCAACCGCCGCCCATCGTGCTGGGAACCGCCCAGGGATAAGAACGTCCTGGTTGGCTT
TCCGGGCGATACATGACTGTGTACTGACCGTTACTAATCTCGCAGGTAAACCGGGTGCCCGTGCTGTTCCCCGTACCAGT
GCCTGGATAAGAAGGACGAGTAGAACTGGGAGAGGAGGGTTCTGTATCCACAATCACGTCCTGATCAGGATTGGTCGATC
GCCCAGTCGCAGGTTGAGGAGTTACTGAACCAGCAGGTTCTCCATCCAGTGGTAAGGCCAAAGCGCTGGCAGCAGTACTT
GCGAGCAGCAGCAATACGGAGAAGGTGATCCCCGTTGCTCGGCTCAAGCGACGCATCGGTGGCATGAGAATCCCTGATTT
AGCTGACAATGGCTGATGTGACATAGCGAACCTCTGGATGTAATGATCTTAAGAAACCCGGTTTCCTAAAAGAACGTGCA
AAAAGCTCGGAAATGATGCAAAAAAACCGGGTTTCTAGCAACAGCGCTTAGTTCTAGGCAGACGCTCAAACACGATCGTA
AGTTCCCTACCTTGACGCTTTGATCATTGAGAAAAGGATAATGCACCCGCCTGCTGAGAAGCGGAAATCGTCACCTGATC
GGTTCGGTTCAGCGACTACCATTTCTTCCTTATTCCAGATACTCTCGTAATAGCAGGACATTGGCTCACTGACTTCACCC
CTTTGGAAGACAGCAAGCCATCGTCTCGTGTGGGGAATGCTACCAGCAATCAGAACTTTAAACACAGGGGGTGAAACGGG
TGCCCAAGTGGTTGTTACCAACCTTAAGTGAAGTATTAACGTCGAGTGAGCCAACCCGGATCCTCGGCAATTCTGGGCAA
GCCAATTCCAATACAGCGTATGCTGTCAACTCCAAAAACTCTGAGTTTGAGACTGGCCCGTCCCAGCAGGGTAGCTCACC
TACGCTACGACAACTCAGAGCCGAACGAGAGTGGTATGGGGCGATCGCAGCCCTGAATATCCTTTTGCAACAGTCTTTGA
ATGAGCCGGATGTTATGGCTTCCACCATTGATGTGAATGGCGAGTCCATACGTCAGGGAATCGTGATCTCTGGGCCTGCT
CCCGTTCTTAGCCAGCCCAACGTTGTGCAGCATATTTCCACCTGGACATTAGCCGCTCATTCCATCCATTCTCCCAATTG
GGTGGCCTTTCAACTGTTGCCCGTCGATAAAACAACCGTCGCTACCCCTTATACACCGCCCGTACTACCCCTGCTACCTG
GTGATCCACTTGCTACAGAGCAATTTTGCCTGGTACTGACTCCCCGCTTCAGCCTGATTCTGGTGTTGGGAGAAACGTTG
AGCGGCGATCCAGCTTTTCTGTTTTCCTTCACTCCAGAAGTGGTGCAGCACGCCTGGGGGGCAATTCGTCCCCGAATTTT
GCTGATGAACTCCCAACAGGTGGATCATCTGGATGATTTGATCCAGCACTTTCCACCCGTTACCCCAGATTACAAAACGG
TGATGCAATTCAGCCGTTTGATGCTGGAGCAGATGCCGGATGAGTTGCCAGGAACTCAGCGGGAAAAAGACGCTTACTCC
AATGGGGAAAGCCGCAAGACAGAAAGTCAGGGAACAATAAATGGCAACGGATTCAAGTCCCCGTGTCGCCATAGCAAGGC
TGCTAACGCTCAACCTGTGCTGCAAGAGGTGGTTCATACCAGTAGTTCCACTGCAGAACGGTTGGATGTGGAACTGGTGC
AGGCGATCGCGCACGAAGTACGGACTCCTCTAACAACCATCCGTACGCTGACCCGATCGCTGTTGAAGCGGACTGATCTG
CCCCCTGATGTAATGCGACGATTGGGGATTATCGATCGGGAATGTAGTGAACAAATCGATCGCTTTGGGCTAATCTTCCG
GGCGGTTGAACTGGAAACGTCTGCGGCTCAGCCAGCCTCGATGTCCCTGATTCGCACCTCTTTGGCAGAGGTCTTTCAGC
AAAGTATTCCCCGCTGGCAACAACAGGCCAGCCAACGGCAAATGACTCTGGATGTCACCCTGCCGCAACGGATGCCCACC
GTAGTCAGCGATCCAACAGTACTTGATCAGGCGTTGACTAGCTTGATTGAACGCTTTACCCGCAACCTTCCTGCAGGTAG
CCATATTCAAGTTGAAGTGACCCTGGCCGGGAATCAGTTAAAGTTGCAATTGCAATCCCAACCTGAAGAGAACGAGAATG
GCTGGGACAGCTTTGCGCACAGTGCTCAATCTTTACCCAAAGCACTGGGCCAACTGCTCACCTTTCAGCCCGAAACAGGT
TGCCTGAGCCTGAATTTAACGGTGACGAAGAATCTGTTCCAGGCGATCGGCGGCAAATTGATTGTCAAACAACGTCCCAG
ACAGGGCGAAGTGATGACGGTCTACCTGCCCCTGGAAGTGGGTGGCTCCAGTATTCTGGAAAGCAATAATGTTATTACGG
TGTAATGAGAAACCCGGAATCTGGCAGATTCCGGGTCTTCAAGTAATTTTCTGCCCTTGTTACCGGGCATTCTGACAGAC
TTGAGCCGCCGTTCCATCACTAATCTCGGTTCTCACCCTGACGGTGCTACAATTCACGTCATTCGGAACGCAAATCCAGC
CAGGAAAAGGTTTTTTCACCTCTATCCGATACATCAACTTATCCATACATTGCGCGATCGCTTGAGGCGATCCACCACCT
CCTGAACTTGCCCAGTTACCTCCCCCTCCAGGAATAACAAGCACTGCCGGATTCGAGGCTGAATTATTGACAGGAGATGA
TGTATTACTGCCGACTGCATTGCGGCACTGGCTGATAGCTTCTTCTTCACTTAAGACCGAAATTTTGATTGAACTTGCCC
AACAGACATTCTTTGGGTTGAAGAAGTTGCGGTAGTCACCCCAGCATTGAGTTCCAGTGATATTCTCTGCCGAGAATGCA
TTGATTGGGTAGATGTACTCCGTCCGACCATCTTCTCGTTGTCTCGGTGCACCAGTGTAGACGCGGAATCGCTTTTTCTC
CACACATCGCTCCATTGCTAATCCCCCACTGGAACACAAATCTGCCGCCTTATCAGGTGAAACCCCTTGACTGACAAATT
CAGCCAGGCATTCTCGCAGGGAACTTTGGGCAGTCGCACTTAGGGACATAAGCAAGGGAGAAAGCAGAGAGACGACAGTT
CCGACGGTCCCCAGCATTTTTCGATTCACATTCATTGTTTTACCTGAAACTGTTGAAAAGATTCCTGACGTGCATTTAGC
AAATCTGAACCGCAGCAGGTTCATCAATGCCAGTTCTGTCCATTTGCGTTCTTTCAATAGGATGCCCAGGGTGATGCCAA
CTTAACCTCTGGAACCAAAATAAAGAGGCCATGAAAGATAGAAGTGGCCGCTATGTTAAGGTAAATTCACTTGATTTCGG
TTAATTCATTGCGTGGATATGGTTTATCAAGCACCCAGAACTGAAGCTGAGATCGAATATCCGGAGAGTGATGGCAAACC
GATGGCGGACAACACGAAACAGTTTCGCTGGATTGTGACGATTCAGCAAAATCTGGAGTGGCTGTTCGCCAGTGATCCAA
ACGTTTTCGTCGCTGGGGATTTGCTCTGGTATCCGGTGGAAGGCAACAACACGATTAGCTGTGCGCCAGATGTCATGGTT
GTGTTTGGGCGTCCAAAGGGAGACCGGGGATCTTACAAACAGTGGGAAGAGGATAACATTGCTCCCCAGGTTGTTTTTGA
GATCCTATCTCCCAGCAATACCAGGGCAGAGATGAACCGCAAACTTCTCTTCTACCATACTTATGGTGTTGAGGAATATT
ATCAGTACGACCCCGATCGCAATGAACTCAGCGGCTGGCAACGGGTAGAGGGCTTTCTGGAAGTGATCGAGGCGATCGCA
AACTGGGTCAGTCCCCGATTGGGCATCCGATTCGTTCCCTCTGAACCTGAACTGGAGGTTTACCGACCTGATGGCAACCG
GTTCCTCACCTACACAGAAATTGCTCAACGGGCAGAATCCGCAGAACAACGCGCAAAATCCGCAGAACAACGCGCAGAAC
GATTGGCACAACGGCTCCGAGAAATGGGTATTGATCCGAATCAGATTTAGCTCAATTGACCTGTGGCTTCAGATCGCTAT
TTGTTAAACAAAGCTGAAGAAGTGAACTACCCCCTGGGATTGCCGTCAGAATGGCAGTAGCAGTTATAGACCTGATAAGG
TAAACCTATCTTTGAGAGAAATGTAGGCACCGACCGAACGGTTAGAGGGTTCAGGAATGCCTAATAACCCCCTGTTTCAT
CCAGTTTCTGAACGATCGCCCGTTGACTTGCGGGAGCAACTTCAGATGGCGCTGGCGATAGCTGATCCCCAAATCCTCAA
ATCGTTACTGGTCAACTGCATTCCAACCATCACCGAGCCTCAGAAGGTTGGCAGCATTACCAGCGAAGTGGCGATTCCAA
CCAGTGATGCTCAGGGGGCAGATGGCGTTTTGTACTTTGAAGCGATTCACTGCGTTCTGGCCACTGCTCAAACCCAGGTC
GATTCCAGTAGTCAAGGTGGCTGGACACGGCAAAGTAAGGAAATGGCCCGCTTAACCCAGCACGAGTCAGAGTTGCAAAC
CCTGGCTCAGAATCTGCCCTTGGCTCCCGCGATCGCCCTGCTCTCTAACAGTGGGTTTTCTCCAGACTGGATTGAAGAAA
TTCTACGGTTGCCGCATTATGCGTGGCATAAATCCTGGTGGTATGCGATCGATCGCAATGGCGAATTTACGATTCCCTTC
TTGCGCTACATTCGCACCCTGCACTATCCCAATGGCACCCTTACTCTGCAATACAAAGACTTCTTTGAATACGAAAAACC
CAGTTGCTTTACCAGCCAACTGCAAAAAGTGTTGGTGGTAATTCGGCCAGAAATACAGGGGTTTGGGGAAACATTACAGA
AAATTAACCGCCAGCGGACTGACCTGGACACTCAGCGAGTACTCCTGATTTGCAACACCATTTCTGAATTAGAAGCCCAG
GCATTTATCAGTCAGGGAATCAGTATTTATCCAGCGATGGATCTGGCTCTACCCGTTCAGGCCAATTGCCAGTACTGTGG
CCGTCGGGAGTGCCCCATGAATGGTCTGAGAGATTCTCCGGTAGCGGCTTGTCATGGCTATGTGTTGGAAAGTGAGTACG
TTTAGTGATGCGATATCAATGCAGTGTGTGCGGTTATATCTACGATCCAGAAGAGGGCGATCCAGATGGGGGAATCCAAC
CAGGAACGCCCTTTGAAGATATTTCCGATGATTGGGTTTGTCCAGTTTGTGGGGCAACTAAGGCCCAATTTGAGCCGGAG
TAAGAGTATCAGGTAATTTTTGCTCCTTAGCACAGCCGTTCTTGCAAGAAAGCCAGCAGGCGATCGCGGGCTTGACGGGT
AGGATGATCGGGTTGATCCACAAAATGCACCGTCAGCACTGAATGAGCATTTTCGGGAATATGGTGAGCATTACCGGGAG
ACGAGTCAATTTCAATTAATTCAATTGCATCCCCAAACTCCCGACGTAAGGTATGGAACCGTTCGGCAGGACAAGTGTTA
TCGTTCGTAAAGCGGAATCCCAGCGGTGAGACTCCCTCCCTGGCCCGCTGTTTGGCCTGTTCTAATGTTGCTGGCGAAAG
ACCCAGAGCCGCCTTGTGTTCAGAGGTGACGGGAAACGGGAGAGACGGTTGGCTGAGCACGGGAGCCATAATCACTTCAT
CTACCATTAAGGGCAATGCAAACCCACCTGTCAGGCACATCCCAATCACTCCTACTCCCCGCCGATCGCAACGGGCATAC
GCTTCCCGACACAAGGCTCTCAACCATTCTGTAATCGGACTCGCCTCTCGTTTGGCGAAGCAATAGAATTCTCGACTGAT
GCAAAGCCGGACGGCGAAACCGAGGGTTTGGGCAACCTCGCCTGCGGTTGGTGGGGAATCAAAAGGTTGGTTGGGTTTAC
CAAACAACAGTGGCAGAAACACAGTAAATCCTGCTCTGGCGATCGATCGGCCCAGATCCACACATTGAGGAATCATGCCA
GGTAACTCATGCAAGAGAACAACCGCAGGCCCCGATCCCTGAACATATACAGGACGAGTCGAACCTTCGTAGGTAAACTT
GAACTCTGAAAAATCTGCCATATCTGCCATATTTCGAGTTCCTCAGCACGATCGAATGGTTCTTTTGCCAGCATCCTATC
AGGAAGAAAGGCGTAATACATGATCCTTTTAGGATCAGGAATTAAATAACCTGGGGGACTTGTGCTGCCCTCACCCCCCT
GCCCCCTCTCCCAAGTTTGGGAGAGGGGGAGGGGCCGGGGGTTGGGGGTGAGGGCTTGGAAAAACATCCAATTACCGAAG
TTATTAAATCCATGATCCTTTTAGAACATCGTGGTAAGAAATACCTATTAATTCTTAAGTTTCCTGAACTAGCGTCTCCC
CTTCAGTGATAAGCTGGTGAATGGAAATTTTAAGATTGTTTTCCAAACATTAGAATAGCTGAGTCACAGAGTAGGGCGTA
AGCATGGTCACCACCACAGAAAAGAAAAACATCGGCTACATCACGCAGATCATCGGTCCCGTTGTGGACATCAAGTTTCC
CAGCGGCAAAATGCCTGAAATTTACAATGCGGTAAAGGTTACAGGCAAAAATTCCGCAGGTTTGGACGTTAATGTTACCT
GTGAAGTGCAGCAGCTACTGGGTGACAACCAGGTGCGGGCCGTTTCCATGAGTTCTACCGACGGTATGGTACGGGGCATG
GAAGTTGAGGACACGGGCGCTCCCATCAGTGTTCCTGTCGGTGCTCCCACCCTGGGACGGATCTTCAACGTACTGGGAGA
ACCCGTAGACGAAAAAGGGCCAGTCAACGCCACTGAGTATTTTCCGATTCACCGTCCCGCGCCCAAACTGGTTGACCTGG
AAACCAAGCCTTCCGTGTTTGAAACGGGGATTAAGGTGGTTGACCTGCTGACTCCCTACCGTCGGGGTGGCAAGATCGGC
CTGTTCGGTGGTGCCGGAGTGGGCAAGACCGTGATCATGATGGAATTGATCAACAACATTGCAACTCAGCACGGTGGTGT
GTCGGTGTTCGGTGGTGTGGGCGAACGCACCCGCGAAGGCAACGACCTCTACAATGAAATGATCGAATCCGGGGTAATTA
ATAAGGATGACCTAGGTGCATCCAAGATTGCGCTGGTGTACGGTCAGATGAACGAACCCCCTGGGGCACGGATGCGCGTC
GGTCTATCTGCGCTAACCATGGCCGAGTACTTCCGGGATGTCAACAAGCAAGACGTACTGCTGTTCATCGACAATATCTT
CCGGTTCGTGCAAGCGGGTTCTGAAGTATCCGCACTGCTGGGTCGGATGCCTTCTGCGGTAGGATACCAGCCTACTCTGG
GTACCGACGTCGGCGACCTGCAAGAGCGGATTACCTCCACCACGGAAGGTTCCATTACCTCGATTCAAGCTGTTTACGTA
CCAGCGGACGACCTGACTGATCCCGCTCCTGCAACCACCTTTGCCCACCTGGACGGAACTACTGTGCTGTCTCGTGGTCT
GGCCTCCAAGGGAATTTATCCTGCTGTGGATCCCCTTGGTTCTACCTCTACCATGTTGCAACCGGATGTTGTGGGTGATG
ATCACTATTCCACCGCACGTGCAGTACAGGCCACCCTGCAGCGCTACAAGGAACTGCAAGACATCATCGCCATTCTGGGG
ATTGAAGAATTGTCGGAAGACGATCGCCTGACCGTCGCTCGTGCCCGCAAGATTGAGAAGTTCCTGTCTCAACCCTTCTT
TGTGGCGGAAGTGTTCACAGGTTCTCCTGGTAAGTACGTGCCTCTGAACGACACCATCAAGGGCTTCAAGATGATTCTGT
CCGGCGAACTGGATGATCTGCCAGAGCAATCCTTCTACATGGTCGGCAGCATTGACGAAGCGATCGAAAAAGGCGCGAAG
TTGAAAGCTGAAGGGAAGTAAGGGAATAGGGAATAGGGAGTAGGGAGTAGGATTAAGCCATCACTCCCCACTCCCCACTC
CTCACTCCCTCCTCCACAAATAACCTCAAATATTTCTAGAAATCTATGACTCTCACTGTTCGTGTTGTGGCTCCAGACAA
GACAGTCTGGGATTCAGAGGCAGAGGAAGTAATTCTGCCCAGCACTACTGGCCAATTGGGTATTCTGACGGGTCACGCAC
CGTTGCTGACTGCGTTGGATACTGGGGTAATGCGAGTTCGGGCCGATAAAACCTGGATTCCCATTGCTTTAATGGGTGGC
TTTGCCGAAGTGGAAGCGGACGAGGTAACGATCCTGGTCAATGCCGCCGAACGGGGCGATACGATCGACAAGGAAGAAGC
CCGCACCGCTTTCAATCAAGCTCAGGAAGAATTTGCCAGAGCACAGCAAAGTGGTGCCTCCCGCCAGGATTTCATCAAAG
CCTCTAAAGCCTTAAAGCGGGCACGCGCTCGATTTCAGGCTGCAGGTGGCATGATTTAGGTTCATTGTTCCAATATTTTT
AGTCTGTAGGGGTGTCAGTAATGCGCCCCTATTTTCGTTTAGTTGATAGTGCTCTAGCCTTTGCTTTCTGTTGAAACAAA
AAAGGGCTGATGGAATCCACCAGCCCTAGAGGGGGTGATCTGCTTCCAGGCCAGAGGAGAGCGAATCAGGAGGAAATCGT
TAACTTAAGGCTTCCAGATAATCCCGCACCTGGTTGCGACGCTTGGGCTGACGCAGTTTTTGCAAAGCTTTTGCCTCGAT
CTGGCGTACCCGTTCACGGGAAAGATCCAATGCCCGCCCAATTTCCGCCAGGGAGTAGGGTTGTCCATCCCCCAGACCAA
AGCGCATTTGGATCACATCCCGTTCGCGTGTGGTCAGGTCGGCCAGCAGTTGTTGCAGATCGCGACGCAGAGCTTCCCGC
ATCAGGGTATCTTCAGGAGTGACTTCATCAGTTTCCAGGAGTTCTCCCAGTTCCGTATCTTTTTCTTTACCGACTTTGGT
CTCTAAAGAAACGGAGCGAGGCACCCGTAACAGGACTTCCCGTACCTGGGGTGGGGTCATTTCCAGTTCGTTGGCAATAT
CTTCAATAGTGGCAGTGCGGCCTTTTTCTTGAGAGATTTTGCGTTGAGCTTTCTTGATTTTGTTCAGTTTTTCTGTGATA
TGGACGGGCAGGCGGATGGTACGGCTTTGAGTGGCGATCGCCCGTGTAATGCCCTGGCGAATCCACCAGTAGGCATAGGT
ACTGAAGCGATAGCCTTTCGTCGGGTCAAATTTTTCTACGGCTCGTTCCAGGCCCAGAGTGCCTTCCTGAATTAGATCCA
GGAGTTCCAGTCCCCGATTCTGATACTTCTTGGCGACCGAAACTACCAGGCGCAGATTAGCCTTGATCATGTGCTGCTTG
GCATCTTCACCTTCCGTGACAATCCTATCCAGTTCCTCCATTGTCAAATTAACAAACTCTGCCCATTGCCGCTTTCCTTC
TGATAGAATGGGCCTCAAGTTTTGTAGCTCAACTCCCGCTTCTGCTGCCCAACGCTCTAAAGAAGGACGATACCCCAATT
GAGACGTTAGCCGAGCGCGGGTTTCCTCTAATTGAACGTATTTCTGAATTGAACCAACCTCTGCTTCGGATGCTTCCTTG
AGCTTTTCCAATAATTCCATGTAGCGCTGTACCCGTTGAGCTTCCGAGACTTCTTCATCTCGCCCTAACAAGCGAACCCG
ACCAATTTCTTGCAGATAGAGACGAACCAAATCAGTGGTGCGACGAGTGGCCGCACGTCGGAGGTTGGCTGGATCGATCG
AGTCCATTTCCAGACTCATCAAGTCATCCACCGTCTGGTCCTCGTCGGAACTGTCCGACTGAAAACTCCGAGTATATAGT
TGCTCGTCGTATTCTGCTTCAGCGTAGAAAGATGATGCTGGCATAGTGCGCGTCTCGGTTGCTCCAGATAAAAATTAGGC
TTTAGTCAGAGATATTGTTAGTGTTCCCGCCATTTGGGACTGGAGAACAGGGCTTAGAGTTCCGTAATGTTCTCAAAACT
TATCCGTTTGATCACTGAGTGTTATGCAAATGGCGTTCAACAGGAACAAGTCATCTGGTCATGCACCCCGGTTTCTGAGG
AACTTATCCGGCAGTTACCAGAGAAGTAGCCCTGATTTCAGGCTTCTCAGACAGTATAAAGAGGAACTTAGGGGTAGGTA
GTGACTTAAATCAGCCGTTGAGTTAGGCTACATCACCCTACTTCCAGTTTCCTGAACTCCGCGCTTTTCTCAGGTATCTT
CATCAAGGCTTTGAAGGAAAACTTGTTTAGATGACTAGATAGTGAAGCCTGGACAGAAGCGCTTGCGTATTTTTGCTGAA
TTCTTTCGGCCAAAAAGCGGAAGATTTGGCAATTTTGGATTTTAGATTTTGGATTGTGGATGTTCCTCCATCTTTTGCCC
TTTGTCCCTTGCGAATGACTAATGAAAAAATGCTTCCCTTCTGCCCTCAGCCTCTCCCCTGCTGCCGTTTCTAAACTGTC
TCCGGCTTATAATCCCGTAACATTAAAGCGTCTACGGCTGCTTGGGGGGAAATTTCACTATTTAACAAGGAATGAACTTG
CTGAGAAATGGGAACAGAAATCTTTTGTTGAGAGGCTAAGCGAACCAGGACTTGAGTGGTGTTAACCCCTTCGGCTGTGC
CTTGTAGATGGGCCAGTACGTCGGTCAAGGAGTGGCCCTGGGCAAGGCCAAAGCCAACCCGATAGTTGCGGCTGAGGGAA
CTATTGCAGGTGGCTAATAAATCTCCTAAGCCAGACAAGCCATAAAAGGTTTCGGGTTTAGCTCCCCAGTAGGAGCCGAC
TCGGATAATTTCGGCTAAACCACGGGTGACGAGGGCAGCTTTAGCATTGGTGCCCAGTTGCAGACCGTCGCAGGTGCCAA
CGGCGATCGCAATCACGTTCTTTAAAATTCCCCCCAACTCCACGCCCAGCAAATCCGGATTGGTGTATACCCGAAAGCGT
GGGGAAGAGAAGGCTTCCTGAACTACTTCGGCAGCAGCTAACTGGTTGCTAGCCACGACTGTTGCAGCGGGGAGTCCCTG
TTGAATTTCTTCCGCCAAGTTTGGCCCCGATAGCACCACAACTGGATAAGTGGGAAAGGCATTCTGCCAGAGTTGGGACG
GCAATAACGGCAACTGAGTTTCACTGCCCGACTCAGAATCTAAGCCTTTCGTTGCGGATACCAGGATAGGGTGGGTAGAT
AAAGGAATGGCCTTGACCTGCTCTACTACCGATCGCACCCCTTTCATGGACACCGCAGACATCACCACATCGGCTCCCTC
CACAATCTCAGCCAGGGGTTGGGAACTTTGACGCGACCAGAGCCGGACGCTATGCCCTGCTTGCAAAGCCAGTGTGGCCA
GGGTTGTTCCCCAGGCACCAGAACCCAGAATCGTAATGTTGAGCGACTTGGAAAGGAGTGACATGGGAATGGCCGATCGC
AGATACATAGATTACCAGATACTGGCAGCCATCCTGAATAGAGCATCTCTCCGCAATTCGCCAATTAAGGAATTAGGCAG
TTAGGGAATTCTAGCCCTAACTCGTTACATCATGGAACACGGCCAACTGGTCGAGTGCGGCCACCATGAGGAACTCTTAG
CCCAACAGGGAATCTATGCCAGTCTCTGGCAGGTGCAAACTGGTCTGAAATACTCAAAGTAGGAAAGAAAGGCAGAAAGC
AAAATTTAGCTGGTGAGCGGCTCAAGACTCAGGGTGCACTCGTCAAATCGTTAAATCGGGGTCTGTTGCCCTCAGCAAGT
CAACCCTTGCGGGGGGTGTGGGGAAGATCGAACGCCACGCAGCGGGGTTCCGGGGGAAAGTCCCCCGGATCTAGACTTTG
GGTTCTACCGAGATAGGTGTACACCGTAGCCCATGTTGAAGAAGGGGTTGGGGGGAGGGCATCTCAGAATTCAGTGGGAA
CCTGATATGGCCCAATCCTGCTTAAGTCCGAACCGACTTCCGCTGCCGGAAGAATACCCGCGCTCCCAGAGCCAGCAAAC
CCATCAACAGGGGCGGAGCTGGGATGATCTGCGCCGTAATCCGAAAGTCATTGAAATCTCTATCGTTCCTGCCACCTGGA
GCGAAAATAATTGTTCCTCCTGAGCCAAAAGATCCATTCCATCCCCCATCCTCAAAGGAAATTGGAACAGCGTTGCCCGC
ATCAAGAGCCGCAATTCCCGATGTGAAAAGTCCGGGATTGTATCCTGGGCCAGTTGACCCAGATGATCCAAAAACTGCTT
GTTGATAGGGTCCCGGAGTCGCATTGAGAGTACCAGCGTTGGGATCCAGATACGCTGCAGTATTAAATGAGGTCGTTGAG
TAAACAATGGGGGAAAGACCAGGTTGAAAAGGTTGAGCACTGTTGGGGTTGAAATTACTAAGCCCTAAAGTGTACAGAGT
GTTGGCACGAAAAGTGAAGTTAACAGTACAGGGTGATGGTGCCTCTGGGCTTCCACAAATGAGTGAAAGCGGACCAGAAG
TATTTGGCGCTTTATTTTCCTGAAAAAGAATTCCTCCGGACGCGAGGGTGGGAGAACCTCCTGTGACCTCGTAGACCGCC
AGAGATGACTCATAAAAGTGGTTGGAACCGACATAAGTGAATTGAATCGTGGTGTCCTGGCTAAATTGAATCCCGTTAGT
TCCAAACCGGATCGTGGCAGCTTGGGCGGAGAGAGGGAGCAAACTCACAGCAGCAGTTGCAGCCGTGGTTGCAAGAAGAA
ATCGTACCTGCATGGATGTAAAGCCTTGAACAACTTCGACAAGTGATTACTCCTCTCTTCTAGGAAAAAATAGGTTTACA
TTAATTTTTAGTGAGATTTATTAAAACTTTACCTTAATCGTCCTTAAGTCCTCGCGCTTGTGGTGGGTCTAAGTTAGAAA
GGATTGAGTAGTTTCCTGTCCTGGGGATTTACTAGCCCTCTTTTAGATATCCACCCCTTACTGCTGTTTCTATTCATAAT
GTCGCGTTCTTCCACTCCATCATTCCTGCGATCGCCCCGGTTCTACGCAATGCCCCTATTGCTGGGGACAGTGGCGATCG
CCCTGCTCACCCTTTCTGGTTGCTCTGGAGTTCGTAAATCCCTGGCCTCCGTTTTGGGTAAATCCGATGCATCTGCTCCA
GAAGCCCTGCCTGGTGCTCACCTTACCAGATCCAATCCAGCCCAAATCGCTCTAATTGATCATCTCAACAAGGTGGGAGC
AAAACTGTATAGCACTTATTGGTGTCCCTACTGTACACGGCAGAAAGAACTGTTTGGAGAAGCGGTGAGCAAACTGCAGA
TCGTAGAATGTGACCCAAACGGGAAAAATGCCCAGCCTGCCACCTGTGCCAATGCCAATGTCAGCAGTTATCCAACCTGG
GAAATTAATGGCCAACAATATCCAGGAATGCACTCCCTGGAAGAACTGGCGGCACTGTCCGGCTACAAAGGTTCCCTGAA
ATTCACCCAGTAAACCGCGATGACACGGGTAAAATCACTCCACAAAACGTTGACAAGCAGGCATTTGAGAAAGCTCTTAT
GGCTACCGGGTTTGTTTCTGGGCGGTTGGCTATTCGTTTGGCTGACTGACCGACTGATGCAAAGCCCGTTCTATCGGCAG
GTGGAGCAGTTTGCCTTTTGGATCGGGGAAAACTACGATCGCTGGTTGAGTCAGCAAACTGTCAACAATCCTCTTCTATT
GATTGGGTTTGCTTTTGTCGGTGGATTGGTGGCCAGCGTTTCCCCCTGCATTCTGTCCCTGCTGCCGGTGAATTTGAGCT
ACATCGGCACCCGAGAGATTACGTCCCGGCGAGATGCCTTCTCCAAAGCAAGCGCGTTTGTGTTGGGCGTGGTCACTGTA
CTCAGCCTGCTGGGATTGTTTTCTTCTCTGGCCAGCTTTGTCTTAGTCCGCTATCGGGGCTACTTCTTCATCCTGGTCGG
CACGGTGATTGTCCTCATGAGCTTGCAGATGGCTGGGATTCTCCAGTTTTCCATGCCTCAAATTTCCTTGCCGACTACTC
AACCTGATCCTGCTGCTGGGAAACCCACCGCGATCGCAACCCGCCGATCCATTAGTCAATCAATCCGTTCCCTCCTAACC
GGGCCTTATGGAATAGGATTGACCTTTGCCCTGGTCAGTTCTCCCTGTAGCAGTCCGATTATGGTTTCCATCTTGGCCGT
TGCTGCTGCCACAGGTTCTCAACTGCAAAGCACGGTGACGATGGTGAGTTATGCGCTGGGCTATTCTGCGGTTATCTTCC
TGGCCAGCCTATTTACAGGATTGGCAAAACAAACTCGTTGGCTGTTGGTGCATTCCGATACCATTACTCGCGTCGCAAGT
GTGGTTTTATTAATCATCGGCCTAGTTTACCTGATGAATGGAGGGTATTGGGTGCTCTCAACACTCTCTTAAGAACACCC
CTCTTCTAAGAAGAAATCTATCTAAGGGATGAAACGTTAGCCTCATCCTGGCTTTATAGGATAAACAGGATAGGATGAAC
TGGCAGTCCAGCCTACGACTTTCATAGATTGTTGCATTAAGCTGTCAAATATTTTATGTGGAATTAACGCCAGCAACCTT
GCATCAGGTTCTGACTCTCCAGATTACGATCACCTAGCCTCATCTCTTAACGTATATTTCCCGAATGTCAAGATTTGCAA
AGTTTTGTTCCTAGTGTTACATTGCGATCTAACCCATAACGTTTAGATTGCAGACCTATAAGACGATCTAAATCCATGCG
AGCAACTGTATCCATGCAAGCAACTGTTATTTCTCCTCGAAATTTATCCGCCCAGCTAACCCGCCCCCTGAAAGTGGTAG
CCCTGGGAGACAGCTTGATTTACGGTTTTGGCGACCCTGTGGGTGGCGGCTGGGTAGAGCGGTTGCGGCGAAGCTGGATG
GGGGCTGGCAGTTCTGGTCATGCGCTATATAACCTGGGGATCCGGGGAGATGGAGTCAGCCAGGTTTCTAAGCGTCTGGA
AAGTGAATTCCGGCATCGGGGGGAATTGAGAAATCGGTTGCCAGACTTGATGATTTTGTCTGTCGGGGTGAACGATTCCG
CCCGCTTAGGTCGCTTAGACGGTCGCAATTTCACCGAGTTCGATCGCTTTCAGAGCGAGATGGAGATTCTGCTGGATCGG
GCCAGCCAACTCTGCCCAGTGCTGTTTATTGGTATGGTGCCTGTGGATGAGGCAAAAATGCCATTTTTGGATTGCCTCTA
TTACAATCACGACGATCAGTTCCAGTACAAGGAAGCAACCCGTTTAGCCTGCCAGGAACGCGGCATTCCCTACCTGGATT
TGTTCTCTCACTGGCTCGATCGGGGCAGGGATTGGTGCAACTCCCGGCTGACTGAGGATGGCTTACATCCCAATGTGTCG
GGCTATGAGACGATGTTTACCCAAGTCACTACCTGGCAACCGTTTATCGAGCGGGTGTCTGCCCATGAAGCAGGCCGCAT
GGGAAAATCATTGCTGGCGACCTATTGAGATGAGAAGATGGCGGTTCTGGTTGTAGCGACTGGCAATCCCGGTAAGCTCA
AGGAAATGCAGGCTTACCTGGCTGACCTGGACTACGAACTGTGTCTTAAACCTGAAACGCTGGATATTGAGGAAACTGGC
CAAACGTTTTTGGAAAACGCCTGCCTGAAAGCCTCCCAGGTGGCCCTGGCGACTGGGGAGTGGGCGATCGCCGATGATTC
AGGGTTACAGGTCAATGCCCTGGCTGGAGCACCGGGTGTTTACTCGGCGCGTTACGGCACAACGGACGCAGACCGCATTC
AACGGCTCTTGCAGGAACTGGATGGCGAAACCAATCGGCAGGCTCAGTTTGTCTGCGTGATCGCTGTTGCTCGACCGGAT
GGCACGATCGCACTGCATACAGAAGGCATTTGTGCTGGCGAGATTCTCCATACTCCCAGAGGGCAGGGCGGCTTTGGCTA
TGATCCTATTTTTTATGTTCCAGCCTATCAGCAAACCTATGCTGAAATGCCTGCTTCGCTAAAGCATGAAATCAGCCATC
GAGGGAAGGCGTTTCAAACATTAATCCCGCAACTGATGGCTATTCGATAAGTTCATTCGTAGCCGTTTTTATAGAGCTTC
GAACAGCCCAAGAGTATAAATCTATACGAATCACTTTCGTGATTTATTTTTTCGCTCAAGCAGTTTAGTAGTATAAAGGC
AATTTTCGAATTTTTCTTGTATCTCCGGATGGATTTCACAGACATCAAGTGAATTGAATATGAATCCCTGAAAGCCTGAT
TTTTAGGGACTTAGTCTCAGTTATCATTGCGCCTCTTTACTAAGGCTTTATAAAAAAACCTCTTTATAAAGTTGTGATGA
AGATTGCTTCAGTGTTTCAACGGGCACTAGCACTACGGTGGGGATCGTTTTATATTATTCCCAGGGATTTTACGTATTTC
TACCGTAATAAATTATTACTTTCAGGGAATCATGCACTTAGCATCACCAGATCTGGTATCACCAAATTTAATATCGCCAG
ACTTATCATCCTCCAACTTAGATATTCCTTCCCAGGCTCCCGCTCTATTAGATTCTTCTATTCCTCTAGAAGCACCTCAC
CCCTCGGCCTCTTCTATCTTGAAGCGCCTAATTGATATCGTCGGAAGCCTGATCGGTCTGGTGATCCTGGCAATTCTACT
GGTGCCGATCGCGATCGCCATTAAGCTCGATAGTCCCGGCCCCATCCTGTATTCTCAAGAGCGATATGGATTGCTAGGCA
AGCCATTCCAGGTCTACAAATTTCGCTCAATGGTGCAAAATGCAGATGAATTGAAGGCTCAAATTAAAAATGAAGCGAAG
GGGTTGATCTTTAAGAATCAAAACGATCCTCGTGTTACCCGTGTAGGGCGTTTTTTACGGAAGACCAGCTTAGATGAGTT
CCCTCAATTTTGGAACGTTTTAAAGGGTGAAATGAGCCTGGTAGGAACCCGGCCTCCGACTACTGATGAAGTCAAGCAGT
ATCAGGCGCATCACTGGCAACGGTTGAGTGTGAAGCCAGGAATCACCGGAGAATGGCAGGTGAATGGGCGATCGCTGATT
AAGGACTTTGAGGACATCGTGCATCTAGATCTGCGCTACCAGGCACAATGGCATCCTCTCTATGATCTGGTTCTCATCCT
TAAAACCGTTCGCATACTCATCACCAAGACCGGAGCTTATTAGGAATTGGGTTAATTTAAGAGGGTGTTTTAAAAGCCCC
AGATTATACTGGCTATCTGTAAGGGCGTAGCATTCGGGTAATAGATTGGTGATATTTCTCAGGAATCATGGGCCGAATGC
CACGCCCCTACGCAGGGCGATCGCGGCTTCTCAAGCATCCTCTAAGACACTCAAAACGGCTTTAGGAGAAAGTTGATCTT
TGAACCAGACTAACCGGGCAGGGGTATCGTTGAAGTTAACCCCTGCTTTCTCCAAATTCAACCGCTCTGAGATCGCCAGA
ATCAAGTCATCTCGTCCTGCTTGTCGAACCTGAGCAAATTTTTTCTTCAGGTACTCCGGTCGCCAGTAGCCAACGATTTC
CAGTAAAAAGGTACGGCCATCGGGATGCACCAGCCGAAAGTCGGGAATCATGACACTACCGGGAATTGGAATTAAATCGA
CCTCTCGTTCCAGTTGCCACTCGGTTTTCGCTTTTGCCCAGCGATCGACAAATCCAGCTTCCAGCATACTGTCGTAGGTT
TTGCCGGGAGGGTAGTGGGTCACCAAGCCACAGTCTGAGTTGAGGGTGAAACGACCGGATTGTACCTTGCCAGAGTAAGC
GTCTTTGCGTTGCAAGGTGGCCGTTAAGTCCCAGCGAGTAACATGCAACAGGGCCGGCAGCAACATCGCCAGTTTTAGTC
CGTAATGGGTATTGAGTTTGAAGAGGCTGGTGGGGCCGTCGATCGTGAGCGTGAACCCATGATCCGCATCGCCCTCAATA
TAGGTCATCAGGCCAAATAGCTTGACGTAGCGGAACAGCAGTTTGTATTCCCCCGGATCGTTGCGGTGAGCGTTGAGCGT
GACATGACTGGCTCGGTAAAAAACGCCCTGCACCTGCGACAGGTTATACCGATGCAAAAGAGCCTCTGGGCTGGGCGCTT
CAAAGTTGGTCAGGATCTGGTTTTCTGATAAATCAGCATACAATCCCTGGCGAACTTGCTCTGGTAAAATCTCTCGCTCC
AGTTCCTGGGTGAGGATATCGGCTAGTTTCTGCAAGGTGGCCTGAGTGGACTGGGAACTGGGAGAAACCTGAGCCGAGAG
TGCAAAGACTCGTTGCCTTAAATCTCCTGGCTCCAGGGGACTGATCGTTTCAAAAGCACTGAAGGCATCTCCGTTGAGTA
AGTGAGCCAGACCTCGTTTAATCCGATAGTCCGTGTCTTCGCCTTCTAATTCCTGCAATTGCCGATTTAGTTCTCCTCGC
GTGCCGCCTTTCGCTGCCTGAAAAAGTTGGATCAGGTCAGTCGCGATCGCGATATTCCCTGTATTAATCGGTAATCGCTT
GGGGACAATTGCTTCGCCGTTATAGCGATGGAGTAACAGCTCACTCGGCAACATACGATTACTAACTCTGTACTCTTCTC
TTACACTTTGGTAGTTGGCTGGACCTAACCCCCACCCCCCTTCCCTACAAGGGAAGGAGGCTTTGAAGAGTTCCCCTCCC
CGATGCGGAGAGGGGCTAGGGGAGGGGTTTTTAAGGTGGATGAGATAATCTCAGACCTCTATCTACACTTTATACAAATT
GATAAAGTTCAGATTGATAAAAGCAGGAAAGCACTGCCAAACTACGGTTCTGGACTTGGATAAGGTTTAATTAATGATTT
CCGTTTTTTTTCCAAAAAGCAGGAAAATGAGAGGAGTAACTTGAACTAAAGCTCCTGATTCATTCACCTGTCACGGAGAC
AATCATGCGTTTTGTATTCCTGATTCCCGATCTGGATACCAGTAGGTCTTGGCGAATTTTTCTCAGGATAGTAAGCGAAC
TTTCTCGCTTTGAAATGGTTGATCAGGTTTTTCGCTACCGATATTTACGGGTGTGGGAAGTATTTGGCGGAACGCTCAAT
ATTATGCGGCATTGCCGGGTCGCCCGTAGTCAAGGGGCTGAGGCTGTAGTCGCAACCATTAGTGGACGGGATACTTATGG
AGAATGGGGACTGCCTGGTTTACCATACATCCGCTGGACAGACCGCAGCCCTGATGATATCTGCATTGTTCCTGATTTCG
CGAGCAATTTGGTTGACGAGATAACAGGCAAAGCAATTGTTTACCTGCAAGTGCCGATTCACACCCGTGCTAATTTTCAT
TATCAAGATGACCGGATTGCTCTGTGGACAGATTCTCCTTATATGCAGGAGATTTGTCATGCAACTTACCCTGGCAAAGA
GGCTGAAATTGTTCCCAACATTATCGATCGCGATGAATTTCCTTTCATCTCTCAATCAAAACGAGAACCAGGCTTAGTTT
TTGCCTTTCCCAGAAAAGGGCCTGAATTTATTGCCGCAACCCAGGAATGGTATCGGAAACTGGGAGGAACCTACTGGCGA
TTTGAATTAATTGACGGATTGTCTATTCATGAATTGGCCAGGCAATTTCGCCGTCCCCAGGTCTTCCTGGCTTCTGCGGA
GGTGGAAGGCTGTGCTTTACCGCCTCAAGAGTCGATGGCATCAGGCATTGTTGTGGTTGGCAAGACGGCTCGTGGTGCTA
ACTTTAGTATGCAACATGGCAAAACTGCAATGGTTGCAGAATCACCTGAAGAGGCCGCAAGATGCTTACTTGAGTTAGAA
GATGGGGAACTGCGAGATAGCATTGCCCAGAATGCCTACCATTACATCAGCCGTTACTTCTGGGATGGAGAACCAGCCCG
ATTCTGGCAGAAAACGATCGCTCATTACTCCACCACAAAAATTAAGTTAAGTAGGTGAGTGGATGGGTGACTGGTAGAGA
TGGTTCGTCGAAACATCTGCACGAGCGAGTGAGAGGGTGGGAATTAGTTGAGAATCCTGTCATACTAACTATCTGGAAGA
AATAGTTCTGGTGACAGGAAAGGAATCATGGTAGCGGTGAATACAGCACGGCGAAATCGCTGGTGGTTGATTATTCTGGG
AATTCTGCTCATCATCCTGGGAATTAAGGCGATCGTGCTACCTCTGGTCTTTGCGATCGCGCTCACCTTATTGCTGGGGA
TCCTCTTTCTCATCAGCGGGATTGTGCAACTGATTCATGCCTTCCGCTTCCAGCGATCGCGCTGTTTCTGGCTAAAACTC
GCTGTCAGCATGTTTTACGTTCTGGGAGGACTATTCCTATTGTTCAACCCTACAACTGGGATAGTCGCTCTGGCTTCTGC
CGTTGGGATGCTTTTTACAGCCGTGGGTATCTTTGAAACCTGGCAGGCATTGCAAACCTGGCAACAGGAAGGATTGGATT
GGTTATCGATGGCAGTCGCAATTATCATCCTGGTGTTGGGAGTGTTCATCTGGGTGGAATCTCCCCTGGCCTCTGTGGTA
ATGACCAGTGCTGTAGCTGGCATCAGTTTGATTTTGAGTGGAGTTGCAGTCCTGGCTTCTGCCTTCACTACGGGGCGTTT
CAGAAGATAAATTCAGGAGACCTTTATGGCGCTGGGAACTGTTATTGTAACAGGAGCTACTGGGCAGGTTGGGCGGCGGC
TACTCTCTTCACTTCAAGGAAAATGCCAAGCTGTCATTGCCTTGGTGAGGCAGCCTACTCGCCTCCCAGTTACAGAAGTT
ATAGCTGACTGGCCCAACTCCGCCAGAGCCAGAGAGGCAATCGCACAGGCAGATGCGGTTGTCCATTTAGCAGGAAACTT
AAAACCCGATCGAGGTGACTACATCAGCGCTAACATCAAAACCACTGAAGCCGTAGTGTCTGCTCTGAGCAAAACTCAGA
CAAAGCGAGTTATTTTTCTGAGCTATGTTGGGGCCTCCATAAATTCACCCAATGCCTATCGATCGACTAAAGCTCAGGCT
GAAGCCATCCTCCAAGCCAGCGGTATTCCAGTCACCATCTTTCGCTGCACTCACATCATTGGTTCTCCATCTCAACCAGG
CCCAACGGCTGCAAGTTTGTTAAGCAAAAACGGTAAATCAGTTGCCGTCTTAGGCTCAGGTAATCAGAACGTTGCCCCTG
TGTATTTAGATGATGTCGTCTCAGCGATCGTGGCTGCGCTAGAGCAAGGACAGGATAGCATCTTTGATCTGGCTGGCCCA
GAATGTTTATCGATGGATGATTTAGTTAAGCTGCTCAATCGTAGTCAAGCGATTAAACTGAACCATATTCCACCTTTTAT
TGCAAAGTTGCTGCCCTGGGTTGTTCCAGATCTTCCTGCGGCACTGGTTGACGTGATGCTGGCAGACAGTGTAGGTAATC
CGCAACGGGCGATTGAAGCATTCAATCTTGAATTAACCTCCCTAAAGCAGGTGTGGTCGAATGCCTGAGATTGTTGACCA
CGATCGCGATCGCAAGAAGTTACTCAGTCAGTACCTGAGTGTGATTGAGAAAGGGATACGCGGCAATCACGATATTGAAG
ATCCTACGATGATTTTGATGATTGTCAATTGGTTTGATGGCTTGATGGTCAGACCGCTGCAAGGAGCTTATGAGATAATT
GTGATTGTGGATTCACTGTAATAAAGCGAGAACTGCGTGGGGGTGGCTCGAAAACTCCGCGTTTTAGGCCAAGAGATAAT
GAAGCGAGAACCATAAGCAAAAGGTTAAGCCATGCCAGAACAATGCGGGCCTGATCCCAATCGCCCTTATCCGATGGTGG
ATCAACGGCGGGTGTGTTTCATCAAGCCATTCATCAAGTCACCTAACATTATCGTGGGCGACTATTCTTATTACGACGAT
CCTGTGGATCCTGAAGGTTTTGAACGGAATGTGCTGTACAACTATGGAGACGATCGCCTGATCATCGGTAAGTTCTGTGC
GATCGCGACTCAGGTAAAATTCATCATGAATGGAGCCAACCACAAGCTAGATGGCATTTCTACTTATCCTTTCCCGATCT
TTGGGCACGGTTGGGAGGAGGCAATGGATCAAGTGATGAATCTGCCCAGTAAAGGCGACACGATGGTGGGCAATGATGTC
TGGATTGGCTATGATTCCCTGATTATGCCAGGAGTGAGGATTGGAGATGGTGCCGTGATTGCGGCCCGATCGGTGGTAGT
AAAAGATATTCCGGCCTATACGATCGCAGGTGGTAATCCAGCTCAACCGATTAAACAGCGGTTTAGTGATGCCGAGATTG
CGGAACTGCTAAACATTCAATGGTGGAACTGGGATATTGAAAAAATCACTCGCAATATTCATTACATTATGGAGGATGAT
ATTAAGGCGCTGAAGCATTGCAAGTGAGGACGGGAATGGGGCGGACATTTTGGATTACTGCATTAATTGCCCTTGCTAAT
GCCTTAAGTTTTACGATTTTAATTCCCATTCTGTATCTTTACGGTAAACAGTTTGGGCTGACGGATTTTCAAACCAGTCT
CCTGTTTTCAATTTATGCGGTTTCCCAGTTTTTCTCAACTCCGGTGATTGGGAAAATTTCCGATCGTGTCGGACGCAAGC
CACTCTTGTTAATCAGTCTGGCAGGAACGGTCGTTGCCAATTTTCTGGCAGGAACCACCAGTACAGCCGCCGTGCTATTT
TTTGCCCGCTTTCTGGATGGGATTACCGGGGGAAATGTCTCAGTCACGCAAGCCGTGGTATCTGACATTGTAGAACCACA
GAACCGGGCCAAAGCATTTGGCATTTATAGCGCCATTACCTTTGGCCTGGGATTTATTTTGGGGCCAGCCCTGAGTTTTC
TAGCCCAGAAAGTTTCCTTGGGAGCAGGATTTCTGACATCCAGTGGCTTTGCGCTGGTAGCGTTAATCATCGCCACCCTC
TTCTTACCTGAAACCTTGAAGACGAAAGCAAAAGCGCCTGAAAATATTTTTGATCTGGGATTGGGCAATTTAGTCCGAGG
CTTAACGCTGCCTAAAATCGGCATTTTGCTAATCATTAACTTTCTGATTGGCACGACGTTTACCATCTTTACCTTTGCCT
TTCAACCCTACTTTATTCATATCCTGGGACAAAATAGCCAATCGTTAACCCTGATGTTTGTTATGTTTGGCATTCTGGCA
GTTACGATGCAGGCGAAAGGAATTCCATTTTTGACGGCTCGTTTTGGTCTGGTAAAAATCTTTTTGGCCGCCATTTTAGT
TCGTAGTCTGTCATTTATGGTGATGCCGATCGTGCCCTCCATTTATTATTTTATTGCTGTCAGTGTTATTTTTTCTCTAT
TTAATTCTCTGGTGCAGCCAATGGTGATTACATTAATTTCACTCAATGCTAATCCAGAAAATCAGGGGACAGCTTTGGGC
TTAAATGCCTCTTATTTAAATGTATCGAATGCTTTTGGGCCAATCATTGCAGGCTCGATCATTGATCAATCTGATCCCCA
TACTTACGCTTACCCACTTTACCTCGCAGGGGTATTGACATTTGCAGTATTTTTATTTGCGATCGCACAGCGTGATAAAT
ATACTCCCAGGCCCCTTTCTGGTATATAAAATCACATTTTTTAACATAGATCATGAAGATAAAAGTAAAGTTTTCCCATC
CCCAAGATTGAGCGCGACAATGGATATGTGAATTTAAGGTGAGTATTTATGCGGGATGTTTACATTGCCGCCGCGGCAAG
AACTCCTTTGGGACGATTTGGGGGAGTGCTGGTAGATTTTTCCCCAGTTGAGCTGGGTGCCCACGCGATGCAAGCGGCCT
TAGAGCGGGCTGGTGTTCCTGGCTCGGCTCTGGATCTTTACATCATGGGAAATATACTGCGGGCCGGACATGGGCAACTG
CTGCCCCGGCAGGCAGCTTTCAAGGCAGGAATTCCTGCCTCTGTTGATGGCTATGCCACGGATATGGTGTGTTCCTCCGG
GATGATGGCGCTGATTAATGGAACGCTGGCGATTCGGGCTGGGGAAGCCGACCTGGTGCTGGTTGGTGGGATGGAATCCA
TGTCTCAAACAGGGTTTTCCCTCTCCCATCGGGCACGCTGGGGTTACAAGTTTTTGCTGGGCAATCCAGAGCAACTCACG
GATCTGTTGCTGCATGACGGATTGACAGATCCCACAACTGGGGAAGCGATGGGCAGCCAGACCGAGCGGTTGGCCGAAAG
CCACGGATTTAGCCGTAAGGATCTGGATGAAGTCGCCTACCAGTCCCATAAACGGGCCGCAGAAGCCACCGATCGCGGCA
GTTTCAAGGCAGAAATTGCTCCCATTGAAATTACCACCAAGAAGGGCACGCAGGTAGTTGATCGCGATGAGGGCATTCGT
CCCGATACCACGCTGGAAGGTCTGGGCAAGCTGCGATCGGCCTTCACAAAAGATGGGGTGCTGACCGCAGGCAATAGTAG
TCAAATTACCGATGGGGCAGCCGCGTTGGTTCTGGCCAGCCAGGATGCTGTAGACCGACATGGCCTGAAACCTCTGGCGA
AAGTGCTGGGGGGGGCCTGGGCCGGAGGCGAAACCTGGCGGTTTACGGAAATGCCAGTTTATGCGGTGCAGAAGTTACTG
GCAAAACTGAATAAACAGATCCCCGATTTTGATCTGGTGGAAAACAACGAAGCGTTTGCCGTCAACAGTTTGCTGTTCCA
CCATATGCTGGGGGTCGATCCCGACAAGCTAAATGTCAATGGGGGAGCGATCGCCCTGGGCCATCCGATCGGTGCTTCCG
GTGCTCGGATTATCGTTACCCTGATCAATGCCCTGAAAGAACGGGATAAAACCCTGGGATTGGCTGCCCTGTGTCATGGT
ACGGGAGGCGGAACCGCAGTGGCGATCGAACGAGTGTAATTGAAGGAGTGTATAAATCATGGTGTCCCTGGGATTAGAAG
ATAAGGTGATTGTGGTGACAGGTGGCAATCAGGGGATCGGTGCAGCGATCGTCTCCCTGCTTTCTGACCTGGGTGCAAAG
GTCGCTTATACCGATATCAAAGTCACCGAAGGGAAATCAGGAGCCTTGGCGTTGCAGGCAGATGTCACCAAGCTGGAAGA
AATGCAGGCGGCGGCGACTGAAATTCAGGAAAAGTTGGGACCAGTCTATGGCATTGTGGCGAATGCGGGGATCACCCGCG
ATAACTTCTACAACAAGCTGACTCCCCAGGACTGGGATCTGGTGATTAATGTCAATTTGAAAGGTGTCGATCACACCATC
CGGCCATTCATTGACGGGATGTATGAGCGGGGATCGGGATCGATCGTCTGCATTAGCTCAATTTCCGGCGATCGGGGGAA
TGCCGGACAGGTCAACTATGCCGCTACCAAGGCTGCCGTGATTGGGATAGTCAAATCTTTAGCCAGAGAAGCCGCCCGTT
ATGGTGTGCGAGCGAATGCGATCGCACCTGGATTCATTGATACGGAAATGACCAAAGTGATCCCCGATAAAGTGAAGGAG
AAAATCATTGCAGAAATTCCCTTCCGTCGCTTTGGTAAACCAGAAGACATCGCCTGGGCTGTTGCCTATCTGCTTTCCCC
CGTTGCCAGTGCCTTTGTCTCTGGGGAAGTGTTGCGGGTGAATGGAGCGCATCATACATAAAGAGCGCCTGGCGCGAGAA
AATCCAAAATCGCAAATCCAAAATCCAACATTGGTATAGGTTCTATGGACAACACAACAACATCCTGGAATGGTATGGCC
GATCAATGGGTCAATACATGGACTGAGGCGGGGACTCAGATGTGGAAGAGTTGGTTTGACCTGATGGGACGCACGGTGCA
AAGTCCCGTCAGTGATACCAAGCCAAGTTGGGATGACATTACCCGCCGCTTTGTTGATAATCAACAATTGTTCCTGCGCC
TGCTCAAATTGTCGTTCAATTCCTGGCAAGAACTCTTTCCCAAAATTGAGGCGGGAGGAGATTGGCAACAATTTCTGAAG
AACTATACGGAGCAGGTGCGGAGTCAGTTGGATGAATTCTCCTCTGGAGCCACGAAGGTCAGCCAGGATTCAACGGAACT
CTGGAAACTGTACGTGGATCAAACTCGCAAGGTCAGCCAGCTTTGGGCGGATTCTCTGGGAGCAGCGATCGCGCCCTTTG
GTCGAGCCAGTCTCTCCGGTGCCACCGAACCCTGGATTGAACTGAATAACCTCTACTGGAACTTACTGTATGAGGAAACC
TTCGGTAGCCTGATGCAAAGTCCCTTGCTGGGGCCAACCCGCGAAGTCAATGGTAAACTACTGCGTGCCTTTGATGCCTG
GGCCAAGCTGTACCGGGCCAGTGCGGATTATCAGGTGGTACTGGCAAATGTACAGGTGCAATCCTTTGAAGAGTTGATGC
GGGAACTGATTAGCCGTGCGGAAAAAGGCGAGACGGTGAAAGATTGGCGACAGTTCCAGCAACTTTGGGGCCAGGTAGCC
GACTCCGTGTTTGAAAAAGCCTTCTGTAATGAAGAGAATCTAAGAATTCGGGGTCGCTTTTTGAACAGCCTGAATACCTA
CCGCATCCAGCAACAGGCGTTGATGGATGTGTGGATGAAGGCATTGAATATGCCCCTCCGGAGTGAAATCGACGAAGTTC
ACAAAACGATTTACGAACTGCGGAAGGAAGTCAAAAGTCTGAAGAAAACGATCGCCCAGTACGAAGCTCAGGCTCAAGTC
ACTCCTGCTCCTGCAGTTGCTCCTGTAGACGCTGGCCCACCGGAATCATCCTCTGTCAGTAGCTCCACCTCTACTACTCC
TGTTACCCCTGTTGCTCCAACCGATAACGGGTCAGCAGAACCGCCAACTTCCGATGCCTCCATTGCTCCTGCCGATGCTG
CTGCACCTGCCAAAACCACCCGTCGCAATGCCAAAGCGTCAGGGAAGTCTGGGAGTTAGGATCGATAATCGCAAATCCAA
AGTTCTTACTGTTCAGGAGACGATCGCCGCTTATGCTGCCCTTTTTAATGCAAATGCGTCTTGAAGATGCAACTCATGAA
TATACAGAGTTGACGAAAAAATTAGTCAAAGGAATTGATAATCTCAGTCAACTACGGGAAGAAGACATTGAAATTGGAGC
CACTCCCAGAGAAGTGGTATATCAGGATGGCAAAGTCATTCTCTACCACTTCAAATCCCCTGTAGAGAAGACCTTGAAGA
CTCCTGTATTGATCGTTTATGCACTGGTCAACCGGCCTTTTATGGTAGATCTGCAGGAAGATCGATCGCTGGTTGCTAAT
CTGCTCAAACTCGGTCTGGATATTTACTTGATTGATTGGGGCTATCCCAGTCGCAGCGATCGCTGGCTCACTCTGGATGA
TTACCTGAATGGCTATATCGATGATTGTGTAGACTTCATTCGGAAAACCCATCAACTTGACAAAATCAATCTGCTAGGAA
TTTGTCAGGGGGGTACGTTTAGCCTCTGCTATAGCTCGCTGCACCCCGATAAAGTGAAGAATCTGGTAGTCATGGTAGCT
CCTATTGACTTCCATCAAACTGAAACCCTGCTGAATATGCGCGGTGGTTGCACCTTGGGGCCAGAGGCAATCGACGTGGA
TTTAATGGTCGAAGCGTTGGGTAATATTCCCGGTGATTTTCTCAACCTGGAATTCCTGATGCTGAAACCGCAGCAACTGG
GTATCCAGAAATACATGGACTTCCCCGACATTGTGGACAGCGAGGACAAACTGCTCAACTTCTTGCGGATGGAAAAATGG
ATTTTTGATAGTCCCGATCAGGCAGGAGAAGCCTATCGTCAATTCATGAAAGATTTCTATCAAGGCAACAAGTTGATTAA
GGGAGAAGTGGTGATTGGCGATCGTACCGTCAATTTAGCCAACGTTACCATGCCTGTCTTAAACCTCTACGCTGAAAAAG
ATCACCTGGTTCCCCCGTCCTCATCCCTGGCCCTGGGTAAGTATGTGGGTTCCAAAGATTACACTGTGCAGTCCTTCCCC
GTTGGCCATATCGGTATGTACGTGAGCGGCAAGGTACAGCGAGACTTACCTCCAGTGATCGCCAATTGGCTGAAGGAAAG
GGCATGAGATCAGTAGACGAGGCTGTCATTTGTCCTTTGTGAGCAGCAGTAATCAATGACCACTGACAAGCCTCATCTAA
TAGTTCGCTGTGCCCATCTACTCAGGGATTTGCCGTTCAATAATGTCCCAGATATAGGATGGGTTAAGCGTTAGCCGTAA
CGCATCGTAGGGATTTTATTTTCGCGCAAGTCCCTTAATTCTGAATTGAGGCTTGAGGACAGTTATTTTGGCTCAGAAAA
GACTTTCACGAATAGCGATCGCCTGTCAGGGTGGAGGAAGCCATACAGCATTTACGGCAGGTGTGCTGAAGCGGCTGTTG
CAGGAACAGGATAAAGACTTTGAAATTGTCGCCTTGAGCGGCACATCGGGTGGTGCAATCTGTGCATTGCTGGCCTGGTA
TGGGCTGTTGCTGAACGACCTGGAGCAATCGATCGCGGGACTGAATGGATTTTGGCGAGATATTTCTGCCTATACCTTGT
GGGATCAATATCTCAATGCCAGTTTAGTGTCCCTATCTCGGTTTCAAAGTATCGTCCCTGTCCCTGAAATTAGTCCTTAT
ACCTATCCAACGTGGAGTCAGGACTATATCAAATACATCTTGCAAAAACATATCCAGTTCGATCGCCTGAATGACTATAT
TACTGATTCCAGCCCAATTTTTCTGGCGGGAGCCGTGAATGTCCTGACGGGTGAATTGAAGACATTTGATTCCCGCAATC
GGGAGATTGGGGTACAGGCGATTCTGGCCTCTGCGGCCATCCCAACCCTATTTCGAGCCGTTCACACCGAATCGGGGATC
TTCTGGGATGGGCTTCTATCGCAAAATCCCCCAATTCGAGATTTGCCCGATGCTAAACCGGATGAACTCTGGCTGATTCA
AGTTGATCCGCCCCAACGCCAGGACGAGCCGAAAACGACGGAAGACATCCGCGATCGTCGGAATGAGCTGACTGCCAATT
TGTCTTTAAACCAGGAACTGTATTTCATTAGAAAAATCAATCAGCTACTGAAAGACAATATGCTGCAAAACAGCCCCTAT
ATTCACATTGAAATTCGTCCGACGATTTCCCTCCTGCGCAATTTGGATTATTCCTCTAAGCTCGATCGCAGTCCCTTCTT
TATTCGTGACTTAATGAGCTATGGTGAAGCCGAGGCTGAGAAGTTTTTGCGCGATCGTGCCCAACATCCAGTCCCTGTCT
AGGTAAGCAGGCTCAGTAGATCGGAAATGAATTCTTTAGGGGTCCTTCCCTGAGATGATCTGCTCACAGTTTAGCGCTGC
TGCCCAAAAATTACCTGAGCCCTTTTGCTGAGGGGCTGGCACGAAAATAAAATCCCTACGATTTGCAGCTCATCTTAAGT
AAAGCTTAAATTGAAAAAGTAGTATTCAGAAATACGAAATCCTAAAAAGGGTTCGCTCTTAATGAGAAAAGGCGATCGCG
TGAGATTTTCCAATGCTTGAACAGCCTATTTCGAATGAGGTAGCCCTGAGAATTGCCCTGGCAGCCCGGTTATTTCCCGA
ACTATCCATCAGGGAGTTCATTGAAATATTGCAGTCCTATACAGAGGATAGGATCGATGAAGAGTCTCTGAACCGAATTA
CCGTGACTCAGCTAAAAACTGCCCTCAAGCAAACCTATGACATGGATGGTGAGGAAGTCGGAGAAGATGCCACCTCAGCC
GATATTGAAGCCCTCAAAAAAGCTGTGAGAATTCTCTGGGGCGAAACTGGGGAAGGGAATCAACTACCTGCTCTGGAAGC
CTACCAGGAAGGCGATATGCCAAATTCTGTGCGGGTGGCAGTCGCATCCAACAATGGAGAGCAATTGGATGGGCATTTTG
GCTCCTGTCTGCGCTACCTGATCTATCAATTGTCAGAACAGGAAATGCGGTTGATTGACATTCGTTCAGCCCTGGAAGCG
GACATGAATGAGGATAAAAATGCCTTCCGCGTGCGTTTAGTCAAAGATTGCCCCGTTCTTTATGTGACTGCGATCGGTGG
GCCTGCAGCTGGCCGAGTTGTACAAGCCGGAATCTACCCCATGAAGAAAGAGCAGGGTGGCCCCGCCAGAGAAATGCTGG
CAGAATTACAACAGGCACTCGCGACTTCTCCCCCACCCTGGTTAGCCAAGATTCTGGGCGTTGCCGACGGCGATCGCATC
AAGAATTACAAGGCACTCTCGTACTGACGAGGATGACCCACAGCTTATAAAAGTTAAAAGGTCAAGTCGAGACTGCAGCA
GGCTAACACACATTTCAGAGATGAGCCAAACTTGAATACGCATTCCACACTACAAAAAATTCCAGGTGAGCGTTGAGGAG
TATCTCATGCCGATAGTCAAAAGCCTGAGCGTCGTAGATGGTGAAGGCCAGTGCAGGTGCTCAGATGGAAGTCACTATGA
AGTGGAAGCCAAGAGGATCGATGGGATCTAGCTAACCATGATGTAAATCTTGCCCTACGGTAAGGTAGTGAATATTTTGC
GACTGGTTTCTCGATCTCAGGAATAGCGATACGATCGATCTATCTTCCTCCCAGCTATTGCCATGTCCACTCTCAATGTT
CAACTCCCTTCCCCTTTAAATGAGCCATCGCGCCTGAAACGCTGGACAGTGCAGGATTATCACCGCATGACTGAATTGGG
CTTGCTGGATCCGTCTGAACGCACGGAGTTGATTGGAGGGCAGATTATTCTGATGGCTGCGAAGGGAACGCCGCATGTGG
TGGCACTGGGGTTGTTGGCAGAGTTGCTGCGCGATCGCCTGAACACCCGCGCCTTGATTCGTACCCAAGACCCAATTCAG
TTAGATGATTACTCAGAACCGGAACCCGATTTAGTAGTGGTACGGGGCGCTGTATTGGACTATCTCGACCATCACCCGCA
CCCCTCAGAGATTTACTGGGTGGTGGAGGTGGCAGATTCTAGTCTCAGAACCGATTGTGAGGTGAAGGATAAAATTTATG
CCCTGTCTGGCATTGCTGAGTATTGGGTACTGGATGTGACAAATCGCCAATTGCATGTGTTTCGTGATCCTGCCTCTACT
GGTTATGGCAGTCATGTGATTCTAACGGAAGCAGCCAGTATTACTCCACTCGCGTTTCCCGATGTGAGTCTGCAATTATC
AGCGATGTTTCCCCCTGTTTTTTGACATGCCCGTAGTGGGGGCCAGAATAGAAATGGGTTAACGGTATAATAATGGACAC
CAGTCCTATCGCTTCCCTGGATAAAGTTGCTACCCTTGTAAGCATCAGCCCAGCCTCCGGTCTTTCTTATGGCGAAATAT
GCCCTAGTCATCGGTATTGCCCAATATGACCAACCCCTTCGACTGCTCCCCAAAGCCGCAATCGATACATTGACTGGATT
CGTGATAGTCTCCTCCGAGGGCGAGCAATTCATGAGCGGTTGGAAATCCCGCTACAAAATTCTGTCACCTTACAAAGGTG
CTTGGATTGCTGTTTCCGCATGACCTTTTGGAGATGTAATTCGCAAAAGGAGTTAGCGGAGTACCAGGACTAAAAATTTA
GCCGTAGAAGATGTCTTCCTGAAACTACCTACACCGCTGACCTTTAACATCTTTGCTGGGGAAAGTCTGGATTCGGTTGA
TGCACTCATATCAATATAGTTCAAACGTACCATCCTGTCGCCTGTACGATCGCAATCGCTACAGAAAGCAGAAGGAGAGA
ACAGCAACGAAAGCAACTGCTGCCAATAGGGCGCATCTAGGGGTTGGGGGAGGCAAAGTAGGATTTGCGAGAATAGGAGA
GAACCCAAAAAAGGCGCACCCACAGGGCACGCCTGAAACAATAAACTTCTAGATCTATGCTAGCGCTTGGTCAATCGTTC
GAATCGGATACTCCTACGTGGCAGGATTTTTACGAGAAACTGCAAACAAGTACGACGCTTGCCAGTCTGGTGTTAACGGC
CTGGCAAATGGGATTGTGGTTTGCCAAAACATTGGTTGAACAGCAACTGGATGAACGAGCCAAGCGGTCGGATGCATGGG
GAATCTGTGGGACGTGCGGCCATTGCCTCCAGAGTAAAGGGTTTGTGAGTCGCCGGATATTAACCCTGGTGGGGTGGGTA
GAGTGGAAACGACGAGTTGGACGGTGCCCCAATCAGTGTCCTGGAAGTTACTCGACTCCGTTTGATCGGGTGTTGGCCAT
TACGCCCTATCAGCAAACCTCGATCGAACTCATGCGTTTAGGCTGTTTACTCGCCGTATTTTTACCGTTTGAGTTAGCGG
TGCAGTTATTGGAGCAACTGTGTGGCATTCGCATCAGTGACGATAGTGTTTGGCATTGGGTCCAGACCTTTGGACAACAA
GCCATGCAACGGGTAGACACTGACCTAGCGCATCTGGCAAACGGTGTTGAACCGACCCTTGAATCTCTAGAACCTGCTCT
AGCAGCCCTACCTTCGATGGAGTGAGTGTGCCCTTTCGTCCTTACCCTAGAAGTGCAAGCGGCAAAATTCGCTTCCGAGA
AGTCAAACTCGCCCTGCTAGCCCGACTCAAGCAGGGGCAAACCTGCACTGGCAAGACTATTGCTCGGTTGCATCAACGAC
GGCTTGTGGCAGTTTTGGGAGGCATCGATGACCTGCAACCTCGCTTGCACCTTGAGGCCTTGCGTCAAGGGAGCACCACT
GCCACTGACGTGGTTTGGATCAGTGATGGAGCACGGGGATTTTGGCGGTTATTTGAACAGGGCTTTGCCCAGCTTGCGGT
GGGAATTTTAGACTTTTATCATGCCAGTGCACAGTTATGGCAAGCGGCTCAAGCCTATGGCACAACGATTCCACGTCGTA
CTCCAGAGAAATGGTTTGAGCAATTACGACATCGACTACGGCATGGTTATGTGCTCGGTATTATCAAAGAATTGGGGCAT
TTATTGAACTACCGTTCCACCCCTGCTGCGGCCAAACCCACCTTGAAGCGAGTGCATCAGTATCTGAGCACCCATCGTCT
TCACCTCCAGTACCGACAATTCAAGAAGTTGGGCTTCCCGATTGGTTCGGGCATGGTCGAAAGTGCTTGCAAGTGGTTGA
TTACGCAACGATTTAAGGGAACGGGCATGCGTTGGAGTGAGAATGGATTTAATCATCTGCTGCATCTGCGAGTCGCTTGG
GTCAATGGGCGATTTGATTCCTTGTTTGCCGACTTCTCACTGACGCCCATTCTTTACTCCCCCAACCGCTAGGTGCGCCC
TTTGAATTATTTCAGAGTTAAGAAGGTTTTCGGGTTCGCTCATTCACTTGTCGATGAATTCTCTTGCTGATCAATAGGCG
AATCCTGATTTTTCTGCTCGACTTTTTGCTCAGTGTCATGGTCTACGTGAACTATTTTCTCGATAGGATTCTCAGAAGGA
GAAACTTGATCGGATGGAATTATAGCCCTACGAAAGCACGTCAGGACAATATTTGAAAGCAGCATCAACACAGTCACGAA
AACTGTCAAATTCATCCCAGCGTTGTCGCATCCAATTTTTGAGCACAAACCACCAATGCTCAATTTGATTTAAGTCAGGG
GAATAGGCGGGTAGATACCAAATCTCACAGCCTACTGCAGCCACGATTTCATCAATGTATTGAGAGCGGTGAAAACTAGC
ATTGTCAATCACAATCACCCTACCTGGGGGTGCATCCCAGTTATGCAGTGAGTATTAATACTCAGTGGAGTAATTGAGGG
GAGTTTCATTATGCTAGAGGGGTTCCAGTTGTAACCTTCAAGGAGCATCCATGGACAGCGACAAACTCCAACAAATCCAA
GCCTATGCCCGTGCGATTGCAGCATTGCTTTATGACGAAACGGCACCGGAGCGGTTGACCACTTTAGAAGGGATTGAGGG
AGCCGTACGAGAGCATATTTTAGAGTATGTCAGTCCAGAAATCGGTCATTTTTTATCGCGACGGCAAGCGGGACAACCAG
CGGACGTCAACGAACACTCAAAAGCATTCTCGGAACGATCCACATCCGCGAGAACCAAGCGAAAGCCCTTCAAGTCAAAG
AACGTACCCAACTGAGTCCTTATAGCCCTACGAAGTGGTGTTAGGACGCTATTCTAGAGATAGAACTAGTGTCAGGAGTC
ACACTATGCCATCTCCCTACAGTTACGACCTTCGCTGCAAAGCGATCGAGGCCGTTGGTCGTGGTGAACGCAAAAGCGAG
GTCTGCCGGATGTTGCACATCAGTCGCAACACCTTGGACTTGTGGTTGAAACGTCTGGAACAAACGGGAGATTGCCGAGC
CGTAACGGGATTTCAAACCGGCAGTCGGCAAAAAATTACGGATTGGGATCGCTTTCGCGCCTTTGTCCAACAGCATGGTG
GCAAGACGCAAGCGCAGATGGCTCAATTGTGGGGAGACAACGTCAGTCAACAGAACATCAGTGATGCCTTGAAAAAGATT
GGGGTGAGTCGGAAAAAAAAACTTACGGCTACCGAGAACGAGATGAACTCCAGCGTCAAGCGTTCCGCGAGCAGTTGAAG
ACGAAATCGGCAGACGAGATTATCTATGTAGATGAAGCAGGCATTGACAACCGCGAGGATTATCCCTATGGCTACTGCGA
AATTGGACAACGCTTTGCTGCCTTTAAATCAGGCAAACGGACGGAGCGAGTGAGTTGGATAGCGGCACTGTGTCAACGTC
ACCTAATTGCCCCTCTGACCTTTGAAGGCTCATGTAACCGAGACTTGTTCGAGATGTGGTTAGAGCACTGTTTGCTGCCT
CAGTTGCAACCAGGTAGGGTGATTGTGATTGACAATGCTAGTTTTCACCGCTCTCAATACATTGATGAAATCGTGGCTGC
AGTAGGCTGTGAGATTTGGTATCTACCCGCCTATTCCCCTGACTTAAATCAAATTGAGCATTGGTGGTTTGTGCTCAAAA
ATTGGATGCGACAACGCTGGGATGAATTTGACAGTTTTCGTGACTGTGTTGATGCTGCTTTCAAATATTGTCCTAACGTG
CTTTCGTAGGGCTATATCTAGAGAAATGCTGTTTAATCATGAGTGCCAATGTCTCTTACGAACGGTGCGCTCAAGATTTG
CCAATCTTAACGGGAATGGCTGTATCACGAGGAACACAACAACGCCTGGTTCATCGACAAGTCTTTCCACTCCCTCAAGT
TGACAAAGAGGTTGAGGAAATGAGTATTGATGGAGGCAAAGTTCGTCTTCGCACCCCCACAGGAGAGATTTGTCGATGGC
AAGATTACAAAGCCGTGAATCTCCATGAACACTGTTGTGAAGCCTTTTTGCAGGACAATGAGCAACTCGTGGGGTGGGTG
AATCAGCAGTCGTTATCGAACCCTGTGACCTGTTTGGGAGACGGTCATGACGGAATTTGGAATCTGTTTGGAGACATTGC
CAGTCCCACGCAAAGACGAGAGATTTTAGATTGGTTTCACCTGGTGGAGAATCTCCACAAAGTGGGCGGTTCATTGCAAC
GTTTAGCCGCTGTGGAAGCGTTGTTGTGGAAGGGGGACGTGGATGGAGCAATCGAGCAATTTGAGGGTTGGCAGCATGAG
CAGGTTGATAAATTCATTGCCTATCTCAACAAGCACCGCCACCGCATTGTCAATTACGAGTACTTTCAAGCCGAAGGGAT
TTCAATGGGTTCAGGTGCAATCGAATCAACCGTCAAGCAAATTGGAGCGCGGATCAAATTGTCTGGAGCCCAGTGGAAGG
CAGAAAATGTTCCTCAGGTTTTGTTACACCGCTGTGCTTACTTGAATGGACAAATCTCAGATTGAGACTTGCAAGACTGG
GATGCACCCCATAAGCTTGCCGTTTAATCAATTTAATTCGGTTGTTGATTCCCTCCATTGCGCCACTCGTTGTGCGATTC
CGAAAGTAGTTGCTAATCCCATCTAAATGGTTACGAATCGTTGTGCTTGCTTCACTATAGACGACTCGCGCTTGATCGAG
CCACCCTTGGATCTGACGCTTGCCTTCCTCAACGGTTAATGGTTGTTCATAAATCGCGCGAAACTCTTCTTTCCACTCAT
AGGCTTTTCCTAATCGCTTTGACCGTTTCAGAATCTCTTCTAACTTTGTCTTTTCTTCTGCTGTTAAATCCTTGCCATTC
TTGAGCAAAATGAATTTGCTACCTCGGTCTGATACACCCGATTGTCTACGAATTTTATTTAACTCCTCATTGACTAATTT
CATGACATGAAAGCGGTCAATCACTACCACGGCATTGGGAAACACTTTCTTGACTACCTTTGGGAATCCTCCCCACATAT
CCACGCTCACCTCTTCAACTTTTGCACGCACCTCTATGGGCTGCTGCTTCAGGGTTTCAATAATGTCTTCCTGTTGGTGA
CTGTCAATCACTTCAATCAATTTCCCGGCCTCAACGTCGCCGATAACGGTGGCGAAGTTTTGATGCCCTTTCCGCTTGCT
GATTTCATCAATCCCAATGCGTTTGACTCCTGCCCATCCCGTGTTTTTTTCTGTGCACACTGATGCTTGAAAATCCCTTC
AATGCGCTCAAAGCTTAATCCTTCTACGCGACCCACTTGCTCCATACTTGACAGTTGTACTTGCTGGTAAATATGCTCCT
CATAGCGTCGAGTGTACTGCCGTCCTGCATCCATAAATGTCAATGACTCAGTAAAATAACCAGGGTAAACGCATCTAAAA
CGGAGCGTGAAAAGGTGTAGGATGAGGAGTTCTTCTTCGCTTGCCCATGCCTTCCAGTATCAACCGAGAAATGCTGCAAT
CGTGTCTGGAGCAGTGTTTCGGACAGATCCCCGATCCGCGTGTAGAGCGCACTCGTGCCCACCAACTGCTAGACATTATC
ACTATCGCTTTGTTTGCCGTGCTGTCTGGAGCAGACGGTTGGGTGGCAATTGAGACCTACGGCAATGCTAAACGCACTTG
GCTCGAAACCTTCCTGGCCCTACCCAACGGGATTCCTTCGCACGATACCTTCGCCCGTGTCTTTGCCCGACTCGACCCGA
AAGCGCTTGAGGCAAGTTTCCAGCAGTGGATAAGAGCACTGGTATCCACTCTGGAGGCTGAACTGATTGCGATTGATGGC
AAAACCGCCAAAGGTTCCTACGACCGAGAAGGGGGGAGCAAAGCCCTGCAACTGGTGAGTGCATGGGCAAGTGAGCACCG
ACTGGTGCTGGGACAGTGCTCTGTGGACTCAAAGTCCAACGAAATTACGGCTATCCCTGTGTTGCTCGAACAGTTAGCGC
TGGCGGGTTGCATTGTCAGCATTGATGCGATGGGCACACAAAGCGCGATTGCCGAGCAGATCACAACGGGAGACGCAGAT
TATATTCTGGCGCTCAAGGGCAATCACCCAACCCTGTTAGCGCAGGCACAAGCTGGATTTGAAACCGCTCAAGCACGTCA
ATGGGAGGACGTAGAACACACTCAGCATCAGGAAACGGAGACGGGACACCATCGCATCGAGTCGAGGACAATCTGGCAGA
TTCCGGCAACCCAGGTGTTTTCCAAAGACCAGTTGGAGCAATGGGCAGGCTTGCAAAGGTTGGTTGTCGTCCATTCGCAG
CGGCGCTTGTGGAACAAGGACACCGTCGAGACCCGCTACTTCCTCAGTTCGCTCAGCACGGATGCCCAAACCTTCGCTCG
CTATATTCGCGCCCATTGGGGCGTTGAAAATCAGCTCCATTGGTGCCTGGACGTGGTGTTCAACGAGGATGCTTCGCGCA
TTCGCAAAGACCATGCTCCCCAGAACATGCGTGTACTGCGTCGATTGGCACTCAACCTTCTGCGCCAGGAGCCATCGAAA
GGCAGTTTGGCGATGAAACGCTATCGAGCAGGGCTAGACGACCAGTTTATGCTGCAAATTCTCAGCGCCAGTATGCCGCA
GTCTGAGGCACATTCCTGACCAGATTTTTGATGCGTTTACCCTGGTAAAATAACGTTGGCAATCACGACAATAAAACTGA
CGACGAGGAATTTTCAAATAAGTGACTTGGCCAAAAATCGATAGGTCTCGAATCAAAATCGGACGGTTTTGATGCAACTC
TGAACTTAATTTCTTACAGTGTGGACAGCTAGATTCTTGATTGAGCAAGCGCAACTTTAAGGAGCTTGCAAATAAATAAA
ATACCAGTCATTTTAGCGGGAGCAGAGCGGAAATATCCCTCTCCTGGCTGAGAATCTCTAGAACAACACTCTCCTTACCA
TGCTCGACGACAAGATTAAAGCAAGCCTGAAAGATGCTGCTCGAAAGCTGACTGGACACCGTAAGCGAGATTTTATCGCA
AAAGTTGCAGAGGACTATTTTGACGGTTCAGCCCGGAAAACGGAAACGGTTTTAGGGTGGAATCGCGCCAGTGTGCAACT
GGGTCTGCATGAACGCCGCAGTGGAATCACCTGTGTTGATAACTATCGAGCTAGAGGGCGGCATAAAAGCGAAGTGGTGT
TGGTCAATTTGGAAGCCGATATTGCCAGTTTAGTGGACAGGCAAGCCCAAGCTGATCCGAAATTTCAATCGACCTTCTTA
TATGCTCGTATCAGTGCCCAAGCCGTCCGAGATGCCTTAAGTGAGCAGAAGGGCTACGACGAGGAACAACTGCCTTCGCG
TCAGACCATTGGGGCAATTCTCAATCGCATGGGATATCGCCTAAAAAACACAAAAAGTCAAACCGTTGAAGAAGATCGCT
CAAACCGATGCCATCTTTGACAATGTTGCTCAAGAGAATCAACGGGCTGATGCCAATCCGAAGTCCTTGAGGCTCTCGAT
TGACACCAAAGCCAAAGTTAAGATCGGCAATCTATCGCGTAATGGCAAGGATCGCACTCTAGAAGCCAGAAAAGCCGACG
ACCACGATAGTGAGTGGCAGTCGGTGTTAGTGCCTTTTGGCATTCTCAATCTCGACAACGACGAGTTGTCGATTTACTTC
GGTCAACCGGCTGAAACCAGCGATTTTATAGCCGATTGTTTGGAGTGGTGGTGGCAGGACAATCAAGACCATTACCCGGA
GATTGAGGAATGGGTGATCAATTTAGATGGAGGACCCGCCACTCGCAGTGACCGCACTCAGTTCATCAAACGCATGGTTG
AACTCGCCCAAACGATCATGCTCCCGATTCGATTGATTTACTACCCGCCTTATCACAGTAAATACAATGCCATTGAACGA
TGCTGGGCAGCGCTTGAGCAGTATTGGAATGGAGCCATCTTGGATTCGGTAGAAGCGGCAGTTCAATGGGCCAGTCACAT
GACCTGGAAAGCAATGAATCCAGTCGTTTATCTGGTTGAAGGCATTTATGAAAAAGGGGTCAAGGTATTGGCTGAGGAGC
TAGCAGATTATCTCCCTTTCTGGCAACGGTCTGAAGCTCTGCCCAAATGGGATATTACTATTCTCCCCGATTGATTGGGA
TATTATTTAATTGCAAACCCCTAAGTACACTTCATTGTCTTTTTGAATGCAACTTTCAACCGTAACGTGAGGGAAGTTAA
GCAATCTATCAAGATGTATGTCCATTGGCGCAATCCCTGACTGAAAGTATCATATTATACGATTTTCACCCCGGATCCGG
AAGAGCCTTTTCCACCCACTTACTGACCACCGATTCATCGCTTTCCCCATAGAGCGCTTTCAAATAGTGCAACCCCACCA
GCAACCGAGTGGGCAGGGCAGGTCGTCCTCCCTCACGGTTGACCGCTTGACCAAAGTCCCCTTCTAACTCATTCCAATCG
ATGGCTTGACTCAGTTTCACCAACGGATGCTCCGGGTTCAACTGGTCTTTGAGCAAGGGCTGAGGATTGGAGGATGCCCC
TGGTTTGGGACGAAATCCACGACTCATTTCACCAGATTTTGCTGTCTTGACTGCATTTTCTGGTTATTTTACAACCTTGC
TCAGCCCCTGATACCCTTGTCTTGTCTACTTTTGAATAGTTTTTCAGGGACAACTAAATAAAGTTATCACAGTACTAACG
GGAGAACCGGCAATATCCAACCCATCGATTTACATCAAATCAACGCCAGCTAGTTGGTAAAGTGCATGACGTAGGTCTGT
GGCGGGATGGTTTTTCGGACGAGTCGTTGGACGACGAGTGGGAAGCGGTAAAGGATTTGGCAATTTCCGCTTCCGTTTTG
CCACAACGGCAATCCCGATGCTGCGCTAACTGCTGGGGGTCTCGGACTCCTGCCACAATATCTCGGAGAATGCACAATCC
AGTCCTACCCACAATATCACTCAACACATTCGTCAGCTTCAGGTTCATTTGCTGCAATGCCTTCTGGATGTGCTGGATAT
GACTGGCACGATAGCGCAGTAACACGTCCCGATACCGCACCAGGGAACGTAAGGCACAGGTTTGCTCATCGGGGCGGGTG
AAGCGACTGGGGTCGGCCAGATTGACCTTGCCGTCATAGCCACGGCGGTTGCCCCGCCGCTTCTGGGGGCCGAAGATACA
AAAAACTCTACAGAGCTTGATTCTATTCGGTTTCAAGCTCTTTTTCTCATCTTTCTTTTGCTCCTTCGTAAATAATCCAG
GCTAGACCTGATAGAAAAAGGAGAAGTGTTTCATCAAAGCACTTTTGCCTTCGGCCCTAGTAGGCATCCTGCAGTTCGTA
GAAGTCTGGCGAGATGTAGTCCTTCCGCAAAGGCCAACCCACCCAGTCTTCGGGCATCAGAATCCGCTTCAGGTTGGGAT
GTCCTTCATAGACGATACCGTACATATCGTAGGATTCCCGCTCCTGCCAATCTGCTGCTTTCCAGATCCAGTAGACGGAA
GGAACTGAGGGATTTTCACGGGGCAGAAATACCTTGACGCGCACTTCATCAGGCCGATCGGCATCATCACTGACTTTGAT
TAGATGATAGAAGCTCACCAGATCCTGACCAGGGCCAGCATCATAGGCACCCTGACACTGCAGGCAATTGAAGCCATTGG
CATAGAGAGCGGTGGCGATCGGCACCAGAAAATCACGATCGACTTTCAGCATCTCAACGCCAGAAGCATCGCGCCCTAAA
AATTCATGGTCAAATCCATTCTCAGTGAGCCACTTTGAAGTTTTGCCCGCTTCCACAATTGGGGCAGCCGTTTGAGCTAA
TTGCTCTTGTTCATTAGCCACGAGACACGTCCTCCTTCTGTGCCGTCAGTAAAGCAGGCGGAACAGGCATCCCGATCGCC
TCCATCAACTCCTTGGGTGGAGCTTCTCTGGTGGGAACTTCCAGGTACTTACCATCCAGAATTGGAGCGACAGACTTCAT
CTTGTGGGTGGTGCTGTAATAACGGTGCACCTGCCGCAGTGCCCCCCGTTCCTGAATTGACTCATTGGAAATTTTCTTCC
GCAGCTTGATGATGGCATCAATAATCGCTTCGGGTCGGGGAGGGCATCCGGGCAAATATACATCCACCGGAATCAGCTTA
TCGACTCCGCGCACGGCAGAGGGAGAATCAACGCTGAACATTCCACCTGTAATTGTGCAAGCTCCCATTGCAATCACGTA
CTTGGGTTCCGGCATCTGCTCATACAACCGCACCAGAGCCGGAGCCATTTTCATCGTAATGGTTCCGGCGGTGATGATCA
GATCGGCCTGCCGGGGAGTAGAACGGGGCACTAGACCGAAGCGATCGAAGTCAAACCGAGAACCAATCAGCGCCGCAAAC
TCAATAAAACAGCAAGCTGTCCCATACAGCATCGGCCACAAACTGGATAACCGTGCCCAGTTATACAGGTCATCCACGGT
CGTCAGAATCACATTCTCAGACAATTCTTGAGTGACCTGGGGCCGCTCAATCGGATTCATCACACGTTCAGAATTCATGA
CCATTCCAGTGCTCCTTTCCGCCAGGCATAAACAAGACCTACTACCAGGATGGCAACAAAAATTAGCGCTTCGATGAAGG
CTAATAACCCCAACTGGTTGAACGCGACCGCCCACGGATAAAGGAAGACGGTTTCCACGTCGAAAATGACAAAGACCAGC
GCAAACATATAGTAACGAATGTTGAACTGGATCCAGGCACCGCCGATCGGTTCCATACCCGATTCATACGTAGTGCGCCG
CTCTGGGCCGCGACGGCTGGGACGGAGGAGCTTGGCAGCCGTCAGAGCCAGAGCCGGAACCAGGCTGCAAACCAGTAAAA
AGCCTAATAAATATTCGTATCCAGTAAGAACAAACACAGTGGATGACTACCTTGTACTGAACTACGGTACACAGAGCTAG
AGGGGGAGCGGCAGAACTTAACCGCCCTCATATTATAGGGGGCTGTTCTTTACAAAATGATAGAAGATTACAAAGCAATT
CCCTGAAGCGACTCAATAGTTTGCTCGTGTTTTAGTGAGGGATCCCTATAGACGATCGCGCCGCCCCATCCAGCAAAAAT
CTTGCCCCTACCAACAAACCCCCCTCAGTCGTATCATAAGTTAATAGAGTTCTCAGATTTGTCCAGCGTTCAGTTTTAAC
CCTAACAGGCTCAGACTGACCTGCAGGCTGAATTCTCTAATACGATGTAACTCACTTTCACTCACTCAGTATTTTCTCAG
CCGCCAATGAGTACTGAAACCATTGATCCACAATCCCTGGATCGGTATGAATGTCAGGCTTGTGGATATATCTACGAGCC
AACCAAGGGAGATGACAAACAGCAGGTGCCCCCCGGAACTGCTTTTGAATCTCTACCGCAAAACTGGCGTTGTCCAGTTT
GTGGTGCCCGGACTTCCCGGTTCAGCAATATTGGAGTGAAAGGCTCGCCCTCCGGGTTTAAGGAAAACCTGGGGTATGGT
TTGGGGGTTAACAACCTTACTCCCGGCCAGAAAAACATTCTGATTTTTGGCGGGTTAATCCTCGCCTTTCTGTTCTTTCT
CAGTCTTTATGGGTTGCAGTAAATCAGGAACTGTTTGAAATTTCAAAGAACGTCCTGAGAGAAACAACCTGCTTTGTGCT
CATCGATTGTCTTCTATTCATACTGTGATGCGGATAGCCACATTCTTACAAAAAATCTTAGCGGTGCTGGCCGTTGCCAT
TCTCTGTACCGCCTGTGGGGGCTATCTTCCCTCTACTAGCGTTAATCCCTGGAAAGTGATCACCGTCCCCACGGATGCCA
ATCTGCTGGACATTAGCTTTGTCAATCATAGCCACGGTTGGTTGGTCGGTGCCAATGCCACTCTGGTGGAAACCACTGAT
GGGGGCAACACCTGGGAAACGCGGAGCCTGGATCTGGATCAGCCCTATCGGTTTACCTCCGTCAGTTTCTCTGGAGATGA
GGGCTGGATCGTCGGTCAGCCTTCGATTCTGCTCCATACTGAAGATCAGGGCAAGTCCTGGTCGCGGATTCCCTTGAGTG
AAAAGTTGCCCGGTTCACCTAACACGGTGCTGGCTCTGGGGCCAAAAGCGGCAGAAATGACCACCGATGTGGGAGCTATT
TACCGCACAGCGGACGGAGGAAGAACCTGGAAGGCGATGGTGGAAGAAGCCGTTGGGGTAGTTCGGAATATTTCCCGTTC
GGCAGACGGTAAATACGTCGCTGTTTCCGCACGGGGTAACTTCTACTCCACCTGGGAACCGGGACAGAGTGCCTGGGAAC
CCCATAACCGCAACAGTTCCCGTCGCGTGCAGAATATGGGATTCACTAACGATGGACGGTTGTGGATGTTAGCCCGAGGT
GGACAGATTCAATTCAGCAATGAACCCAACGGGGAAGAATGGCAGGAACCAATCAGCCCTGAGTTCTCTACCAGTTGGGG
GCTACTTGATCTGGCCTACCGCACGCCAGATGAAATTTGGGTATCTGGAGGCAGCGGCAATTTGCTCCATAGTTCTGATG
GCGGGAAAACCTGGGAGAAGGATCGATCGGTAGAAGATGTGCCTTCTAATCTCTACAAAATCAAGTTCTTTGGCCCAGAG
CAGGGGTTCATTATTGGTCAGCAAGGAACGTTGCTCAAGTACGAACAATCGGCTGAGGCAGCCTAGCCTCTGGGACTTGA
ACAAGGTTTAATTCGCTGGTGTCACTGTCTCGTATGATAGATGATGAGATCTTAACGAACTGTTGTTGGAGGAATCTGAA
TGGCTGGTACCACTGGAGAGCGTCCATTTGGGGACATTATCACAAGTGTGCGGTATTGGGTAATCCATAGCATTACCATC
CCGGCATTATTTATCGCTGGATGGTTGTTTGTCAGCACAGGTTTGGCTTACGACGTATTTGGGACTCCCCGTCCGAATGA
GTACTATCCTGCGGATCAGGTGAAGGCTCCGATCGTGACCAAGCGGTATGAAGCCAAACAACAGATTGAAGAATTTCTTC
AAAAGTAGATTTAGTTAACTTCTGAGCAATATGACTAGCAATACCCCCAATCAACCTGTTTCTTATCCCATTTTTACGGT
GAGATGGCTGGCGGTTCATACCCTGGCTATTCCAACTGTTTTCTTCCTGGGCGCGATCGCCGCCATGCAGTTTATTCAAA
GGTAGGCAAAGCTGTGGAAAGAACTCCCAATCCCAATAAGCAACCCGTAGAGTTAAACCGGACTTCCCTGTACCTGGGCT
TGCTGCTGATTTTTGTGCTTGGCATTCTGTTTTCCAGTTACTTCTTTAACTAAACCAAGTCCAGCTAGAGAACGGTCGTT
TTCCTATAAGGGAAACTACGGTTCTGAACTTGGACAAGGTTTAACTGGATCAGGCTGGATTCATTGCAATTGCTTCTGTT
CTTTGGATTCTTGCATTATATAGGAGGTAAATCTCGTGCTGACTTCTGGAAGAATTCCCCTCTGGATTGTCGCGACGATC
GCTGGCATCGGTGTCCTGACGGTGTTAGGTCTCTTCTTTTATGGGGCTTACGCTGGTTTAGGTTCTTCAATTTAAACTTG
CCCAAGTCCAGAAGTATGTTTCTCCTACAGGGAACTCATTTAGCTGGACTTGGTTTAAGAGCCTCTTTGGTGATTTTGAA
TAATGCTTTTTTAGAGACGTGAAGCTTCAGCATTGTTTGAGCGATCGCGTCTCTTGTATTACAGATCTTTAGACGATCGT
GAAGATATTAAAAACCGCCTCTTCAAGTGGAGAAGCGGTTTTTTTAAGGTTAGTTGGTTGTGATGCAAGCAGAAACTTTA
GATTCCGCTAGATTCCGCTCGGATCTTCCCGCTCGATATAGAGGAACAGGAGACCAAAAACAATTGCAGGCAGTAGCCAG
CAGACAACAGGAATCAAAATCCAGGGTAAGAACGAAGCTGCGTATGAACCGGTCATAACGAAGTTTCCTATCTGTATGAT
TTCAGTATGAACTGTTCAGACTCTACTGCGAAGTGGCGCTTCATTGGTGAGTTCTAAAAATTCTTAATAATCTACGGACT
GTTCTACGGCGATTTTCAGACGAGTGAACTACAGCCCTGGGATTGGGGACTGGAGTATAGGGTGTGGGGCGTGGTGAATC
TGCTAAGAGAAACTACGGTTCTAGACTGGGACAAGGTTCATGTATGGCAATCCAGGATAGTTTGAATAATTTCTGCTACG
GCTTGGGGCTGTTCCAGCATGGCTAAATGCCCGCAGTCAGGAATTTCAAAAACGTTGGCGGCACTGTCTTGAAATAGAGC
ATGGAAGCTCGCTAGGTGTCTGACATACTGGGGTTCCATGATTGAATCCTGAGCACCCGCGATAAAGTAAAGCGGTTGGT
GCAGTTTGGCTACGAGTTGAGGCAGTCGATGCACTTCAGCTTCAGTCGTAGATTCTAATAAAGCCCCTAGAGCAGCATCG
GGATGGGCCATCACAAAATCAATTAGTCGTTGTCTTGCCCAGTTACGAGGGAGCGATCGCGCGGTTCCTGCCTTTAAGAA
GATCAGCTCTATGCCAGGAATCTGAGCCAGCCAACGAGGACGCAGTTTGACAATTTGTTGACCAATCGTGCGGAAGCGAT
CGAACTCTTCTTTGAGATAAATTCCCCCGCCCGCATTTATACAGATCACGCCCTGCACCTGTTCGGGAAATTGATAGGCT
CCCCACAGAGCAATGCTTCCGCCCAGGGAATGGCCCACCAACCAAACTCTGGACAGGTGCAGCCGCTCCAACAACTGGCC
CAGATCTTGAGCGTAGGAAGCCAGACTATAGCTGACTAAGGGCAAAACGTCTTCAACCCCTGCAGGCAAACAGGAACCTC
CAAATCCCCTGAGATCATAGGCTAAGCATTGATAGGTGGAAGCCAATTGATCTATCAATGGGTGCCAGTATTGCCGACTC
AAGAGCCAGCCATGAATAAAAACTAATACATCAGGAGAGCGGGTTGCAGGCGTGAGATCGTAACTGTGGGGAATGCCTGA
AATATCAATAGTTGGCATCTACCTATCCTATCAGGAGGGAAACAGTTCCTGGCATACGGCCTATCGCAACGTTCGTTCAT
CCTGACGGTTGACAGCGTGATGGGACGTAATTTCTAGAATAGAAGTGCAGTTCAAGGGTGGGTTAGTCCCCTGATCTCCA
ATCTCTCACCTTAAAAAACTCCGTAAAAAATCTTGTCCTCCTCGTTTATTCGCTAGGGTATCCAGCAATACCCTGGCTAT
CTTCTTAGGAATCTATGCATTAGGATCGATACATTCTTAGTTGCCGGAATTCTTCCGCGGCAATAAATCAGTCTGTTAAG
TGCAGTTTCTGGTACAGCTTAGCCCCTGGTTTTTCAGTACTATGGCTGGTCAAGTTGTGAAGGAGAAATGGGAATCCCTC
TATGCAAACGCAACCGATGCAAACTCAAGATATCAATTTTCAAAATGCCAACATCAGGGTTGAAGACGATCGCACAGGCT
TAAGTGTCGAGGCGTTAAAGCGGGCATTCCTGGATAATCTCTTCTACATTCAGGGGAAGTTTCCCGCGATCGCAACCCGC
AATGACTACTACATGGCTCTGGCCTACACGGTGCGCGATCGCCTGTTTCGGCGCTGGATTAATACCGCAGAAGTCTATAC
CACTCAGGGATCGCGCACTGTCTGTTACTTCTCGGCTGAATTTCTCATGGGGCCACACCTGGGGAATAACCTGATTAACC
TGGGAATTTTCGATCAGGTGAAACAGGCCATGCAGGAATTGGGCCTGGATCTGGATGAATTAATGGAACAGGAAGAAGAA
CCGGGTCTGGGTAACGGCGGCTTAGGGCGGTTGGCCGCCTGCTATCTGGATTCGATGGCGACCCTGGAAATTGCGTCGAT
CGGCTATGGAATCCGCTACGAATTTGGTATTTTTGACCAGGACATTCGCGATGGCTGGCAGGTCGAAAGTACGGATAAGT
GGTTGAGTTATGGTAATCCCTGGGAAATCAGCCGTCCAGAGTGGGAAGTCCAAGTCAAATTTGGCGGCTACACGGAAGCC
TTTACCAATGAGCGGGGCCAATACCGGGTGCGCTGGGTGCCGGATAAAGTAGTGCGCGGGGTACCCCACGACACTCCCAT
CCTGGGCTATCAGGTAAACACCTGTAACACCTTGAGATTGTGGTCATCAGAAGCGATCGAATCTTTCGACTTCACAGCGT
TTAATGCAGGGGATTACTCCGGTGCGGTCTACAAAAAGATGGAATCGGAAAATATCTCCAAGGTGCTGTACCCCAACGAC
AACATGACCCAGGGCAAAATCCTGCGTCTGGAGCAACAATTTTTCTTCGTCTCCTGCTCCCTGCAAGACATGATCCGCAT
CCTGGAGCGACAAAACATTTCCCTCGATCGCTTCCATGAGAAGTTTGTGGTGCAACTGAATGACACTCATCCTTCGATTG
CGATCGCAGAACTGATGCGCCTGCTGATGGATGAGCATGGTATGGAGTGGGATCAAGCCTGGAACATCACCAGCAAGACG
TTCGCCTACACTAACCACACGCTCTTGCCAGAAGCCCTGGAACGCTGGCCGATCGGCTTATTTGGCAAACTGCTGCCCCG
CCATCTGGAAATTATTTACGAAATTAACAGTCGCTTCCTGGATGAGGTGCGCCTCAAGTATCCCGATGACATCGCCCGGA
TTAATCGCATGTCCCTGATTGACGAAAGCGGCGAACGCTATGTGCGGATGGCGAATCTGGCCTGTGTCGGTAGCTTTGCG
ATTAACGGGGTCGCGGCCCTGCACACCGAATTGATGAAGAAGGATGTCTTGCACGACTTCTATGAGCTGTATCCAGACAA
GTTTAATAACAAGACGAATGGAGTCACACCCCGACGCTTCATGGTGCTCAGCAATCCCCGTTTGTGCCGTTTAATCACCA
GCAAAATTGGGCATACCTGGGTGAAGCACCTGGATGAATTGCATCAACTGGAAGCCTATGTGGATGATCCTGAGTTCCGA
GCAGAATTCCGGCAGATCAAACAGGCGATTAAACAAGATCTGGCCCAGTACATCAAAGCAAACTATGGTCTTGAAGTAGA
TCCAGCTTCAATGTTTGACATTCAGGCCAAACGGATTCACGAGTACAAGCGGCAACACCTGAATGCCCTGCATATCATCA
CGCTGTACAACCGGATCAAAGCCAATCCCGACATTGATATCACCCCCCGCACCTTTTTGTTTGGCGGCAAGGCGGCTCCC
GGCTACTTCCTGGCGAAGCTGATTATTAAGTTCATCAACTCGATCGGGGATGTAGTCAACCGCGATCCCGATGTGCGAGG
ACGGTTAAAAGTTCTATTCCTGAAAGACTACAGCGTTAAATTCGCTCAACGGGTCTATCCCGCTGCCGATCTGTCCGAGC
AAATTTCTACGGCTGGCAAGGAAGCCTCCGGCACGGGCAACATGAAGTTCGCCATGAATGGGGCGCTGACGATCGGCACC
CTGGATGGGGCCAACGTGGAAATCCTAGAAGAAGTGGGAGCCGAAAACTTCTTCCTGTTTGGCATGACGGCGGAGGAAGT
GTACGCCAAACGAGCCGCAGGCTATAACCCGATGGAATATTACGAAAGCGATCCCGAACTGAAACTGGTGCTCGATCGCG
TGGCTTCCGGGTTCTTCTCCCACGGGGATGTCAACCTGTTCAAACCCCTGATTGACAACCTGCTATACAGCGATCCCTAC
TTCCTGCTGGCCGATTATCGCTCTTACGTAGACTGTCAGGATCGGGTCAGTTTGGCGTATCGCAATCAGGATCACTGGAC
TCGTATGTCCATTCTGAACACCGCTCGGATGGGCAAGTTTTCCTCCGATCGCTCGATCCAGGACTACTGTGACGACATTT
GGAAAGTTCATCCGATCAAGATTGAACTGAGAGATTACGTACAGGGAGGATGTGGCTTTGACGGCAGCACTGATTGCAAA
GTCGTTTTTTAACTTCCGTTCTCATGAGTCTTAGACTTTACCTGCTGCGGCATGGAGAAACGGAGTACAGCCAGGGAGGG
GGCTATTGCGGCACCCTGGATCCGGAACTGACTCCAGAAGGGGTGCAGATGGCCCAAGCCTTTGCTGATGTCTATGCCTC
CCTTCCCTGGGAAGCGGTATATGCCAGTCCCATGAAACGAACGATTGCTACGGCCAGACCTTTATGTGAAGCCACTGGCC
TGGAAATGCAACTCCGGGAGGGCTTGAAGGAACTGGCCTATGGTGATTGGGAAGGAAAAACACCGGAGGAGGTGAGGGCA
GATTACGAAGAGGACTATATTCATTGGCTTACGGAACCCGCCTGGAACCCGCCAACCGGGGGAGAAACCGCCGTTCAACT
CGCCAGTCGATCGTCCTTAGTGATCACAGAAATTCAGCAACACTACCCCACCGGAAATGTTCTGGTTGTCTCCCATAAAG
CCACCCTGCGCGTTATCCTCTGTAACCTGCTGGGCATTGACCTGGGCCGCTACCGCGATCGTATCAATGTGCTGGCCGCC
TCTCTGAGCATTGTCAAATTTGACCGCTATGGCCCGTTACTGGAAGTTCTGGGCGATCGCTACCATATTCCTGAGCCTTT
AAGGAGTAGACCAGGGACGTAGAAGGTTGGGAGATTGGGGATCAGGGGTTAGGGATTAGGGATTAGGGATTAAGTGAGGA
GTGATGGGTGGATGGATCACTCAAAACTTAAAACTCAAAACTGTTCACTATCTACCGTCTACTCAAGTCTTTAACGTGAT
TCTTCATGTTCCCAATCATTTATTCGGATCAGTTTTTGTTACACGATCCAGGCGAGTTTCACCCAGAAAGTCCAGATCGT
TTAACTGCGATCAAGTTGGCATTAGAAGCTGTACCCTGGGCAGACCAGTTGACATGGCGGCTCCCCTCAGGGGACTCTGC
GCGTTCGTCCAGCGATCTGATTTCCCTGGTACAGGCGGTTCATGCTCAAGCATACATTGACCATGTGCGGGATCTGGCAA
ACCGGGGAGGTGGTGAACTGGACAGTGATACTGTGGTTTCTCCGCAGACCTATGAAGTGGCGTTGCTGGCGGTGAGTGCC
TGGCTGGATGGTGTCGATGCTGCTCTGGCAACAGGGGAGCCAGTCTTTGTGTTGGCTCGTCCGCCGGGGCACCATGCCTT
GCCGGAGCGGGGAATGGGGTTTTGCATTTTTAACAATGAGGCGATCGCGGCCCTCTATGCTTTACAACAACCCGGTGTGA
ATCGAGTTGCGATTCTGGATTGGGATGTGCATCATGGCAATGGTACGCAGGTGATCGTGCGCAATCATCCCCACATTGCC
TACTGTTCCTTGCATGAATCACCGTTATTTCCAGGCACGGGCAATGTTCACAATCATGGACCGCACCACAACGTGCTGAA
TCTGGCCATCCTGCCGGGAAGCACGATCGCAGTTTACCAACCGTTGTTTGAGCAACAAGTCATACCATTTTTAACGCACT
TTCAGCCTGACCTGTTGCTGGTCAGTGCTGGCTACGATGCTACGGCGGCTGATCCCCTTGCAGATATTTGTCTCCAACCC
CAAGACTATGGTGTGTTTACAAAGTATTGTTTACAGATTACCCGGCGGATTGTATTTGGGCTAGAAGGAGGGTACAACCT
GGATAGCCTGGCTCGGTCGGTTGTTGCGACGATTGAGAGTTGTCTGAAATAAGCAGCTTATGGCCATTTTCATTGGCATT
CACCACACGCTCGCCTGAATTTGCCTGTTGAATTGTTTTTTATTTTTCAAGGGGAAACATCATGTTACAAGCAACGATCG
AATCTATTCTGCAAGAAGAGCGGTTATTTCAGCCCCCGGCTGATTTTTCCCAGACCGCCCGGATTAACAGTCTGGAAGCG
TATCAACGCCTCTATCAACAGGCGATCGCTGACCCCGAAACCTTTTGGGCAAACCTGGCAGCCCAGGAGTTGCACTGGTT
TCAAAAATGGGAAAAGGTGCTGGACTGGCAACCCCCCTTTGCTCAGTGGTTTGTGGGCGGCCAGCTGAATATGTCCTACA
ACTGCCTGGATCGACATTTGACGGATGGACGGCGGGACAAACTGGCCCTGATCTGGGAAGGGGAACCTGGTGATGGGCGC
ACCTTCACCTACGCTCAACTGCATCAGGAAGTCTGCCAGATGGCCAATGTGCTGAAACAATTGGGGGTGCAGAAGGGCGA
TCGCGTCGGCATCTACCTGCCCATGATCCCGGAGGCCGCGATCGCCATGCTGGCGTGTGCTCGCATCGGTGCACCCCATA
CGGTTGTTTTTGGCGGGTTTAGCGCCGAAGCCCTGAAAAGCCGCCTCCAGGATGCCCAGGCAAAGCTGGTCATCACGGCT
GATGGAGGGTGGCGCAAAGATGCGATCGTCCCCCTCAAAGATCAGGTGGATCGGGCACTCGCCGACCAGGCCGTACCCAG
TGTTCAGCATGTGTTGGTGGTTCAACGCACGGGACAGGAGGTGAGCATGACTCCAGACCGCGATCGCTGGTGGCATGAGT
TACAAGCTACAGCCTCCTCCGACTGTCCAGCAGAACCCATGGACAGCGAAGACCTGTTGTTCATCCTCTACACCTCTGGC
ACCACGGGCAAACCGAAAGGCGTTGTGCATACCACAGGCGGTTACAACCTGTTCAGCCATATCACTGCCCAATGGATTTT
TGACATCAAAGATAGCGATATTCTCTGGTGTACTGCCGATGTAGGTTGGATCACGGGACACAGTTATGTGGTCTATGGGC
CCCTGTCCAATGGGGCCACCACCCTGATGTATGAAGGCGCTCCCCGTGCTTCTAATCCGGGCTGTTTCTGGGATGTGATT
GAGAAATATCGGGTGACTATCTTCTATACTGCCCCGACGGCCATTCGATCCTTTATCAAAACGGGTGAAGCTGTACCGGC
AGCCCGAGATTTATCCTCTTTGCGGTTATTGGGATCGGTGGGTGAACCGATCAATCCCTCTGCCTGGATGTGGTACTACC
AGGTGATTGGTGGTGAACGCTGCCCGATCGTCGATACCTGGTGGCAAACAGAAACGGGGGGGATCTTGATTTCTCCCCTA
CCAGGTGCCATCCCCACTAAACCGGGTTCAGCGACGTTGCCCTTTCCTGGCATTGTTGCAGATGTGGTAGACATGGAAGG
AAATCCCGTGGGAGCCAATCAGGGTGGTTATCTGGTGATTAAACAGCCCTGGCCTGGAATGCTGCGAACGCTATACAACA
GTCCCGATCGCTACCGCACCACCTACTGGGAGCCAATTCCACCTAAAAACGGAAACTACCTTTACTTCACGGGTGATAGT
GCCCGTAAAGACAGCGATGGCTATTACTGGATTATGGGTCGGGTGGATGATGTGATTAAGATCGCCGGACATCGCCTGGG
CAGTGCTGAAATCGAATCTGCCCTGGTGGCGCATGAGGCAGTCGCAGAAGCCGCCGTGGTAGGCAGACCAGAAGAAAGCA
AGGGCGAAGAAATTGTGGCCTTTGTCATCCTGGAGGATGGTTATGTGCCCTCAGACGCACTTGTGCAAGAACTGAAGCAG
CATGTGGTGGCAACCATCGGGGCGATCGCCCGTCCCAGCGAAATCCGCTTTGGTGATGCCCTGCCGAAAACTCGCTCCGG
CAAAATTATGCGGCGAGTTTTGCGGGCACTGGCAAGCGGCGAGACAGTTGCAGGTGATATTTCCACCCTGGAAGATCACA
ATGTTCTGGAGCAACTGCGGGCATAGATCTGATCCCCAATGTGCAACGTCTGGTGCTTATCCTCGATACCCCGATCGGTG
TCGTTATGCCAGCCTTGGGCAATGACGACTGATTCAGTGCCAACTTACTTTTGGAATTATGCTAAAGAATCTCTATATTG
CCGCGATCGAACCTAGTAGTGGCAAGTCTCTGGTGCTCCTGGGTCTGATGGAACTGCTCTCAAAGCGGGTGCCCAGGCTG
GGCTTTTTCCGACCTGTGATTCATGACGGCCATCGTGCCGATAATGACATCGAGTTGGTGAGCAGTCGCTATACACCGGG
ATTTCCCTACACCGCCTATTTCGGCATGACTCACACCCGAGCGCGACGGTTAATTGCCGATGGACAGTTTGATGAATTGC
TGCAAGAGGTGATTGAGAAGTACAAATCCCTGGAGCGGCAGTGCGACTTTGTGGTCTGTGAAGGTGTTAATCCTACCGAC
ATCGATCCGGCACTGGTCGATAACTTTGATACCCAGATGGCCAATCATTTAGCGGCACCCATCCTGGCGATCGCCAATGC
GGATGGCAAGACCATCGAGGAAATCATAGCCAACGTGCGAACGGAACATGAAGCCTACCTGGCAGCAGGCTGTACAGTTA
TGGCCACGATTGTCAACCGGGTTGCAGCGGCCCAGGTGAACCTGGTGCGAGAACGCCTGGAGAGCCTGTGGCCGGGAGAT
AAGCTGGTGTTTGTGCTGCCAGAAGAACCCCTGCTGACCCAACCGACGATCGCTGAGATTTCCCAAGCCTTAAATGCCAA
CCTGGTGTACGGCGATCAGGAGCAACTGAACCGCGAGGTATCGGGTTGTAAGGTGGCGGCGATGGAAGTGCCCAACTTCT
TGACCTGGATTCAGGAAGGCAACCTGGTGATCACTCCCGGCGATCGTGCCGATATCGTTCTGGCTTGCTTTGCCAGTTCC
CTCTCCAACCATTCTCCCAGCGTCTCCGGCATTGTCCTCACGGGGGGATTGGCCTTAGCGCCTGCCCTCAAACAACTGAT
GGAGGGGTTAAGTCGTTGGAATATCCCCATTCTCAGTGTAGAAACGGACACCTACACCACCACTCAACAGGTCAATACCG
TGCGGGCAGACATCAGGCCTGATAACCAGCGCAAAATCGCTTCCGCCCTGGGCGTGTTTGAGTCGAATGTGGATACGGCA
AAACTGGCAGAACGGATTACTGTGTCCCATTGCGATCGCATGACTCCATTTCTGTTTGAGTACGAACTGATTGAACAGGC
ACGGGCACAAAAACAGCACATCGTTCTGCCGGAAGGGACGGATGAACGAATTTTACGGGCGGCGGAAATTTTATTACGGC
GACGAGTGGTGGATATTACGCTGTTAGGCAATGTGCAAAAGATCCGGGAAGCGATCGCCGCTCTGGATGTGAAATTGGAT
GGAGCCAATCTGATCGATCCCGTGCAGTCGGATCAGTTTGAAGACTATGCCCGCACCTATTACGAACTGCGGAAGCATAA
AGGCATCACCCAGGATTACGCCTATGACGTGATGCGAGATGTCAGCTACTTCGGCACCATGATGGTCTACAAAGATGTGG
CCGATGGCATGGTCTCCGGGGCACTGCATACCACTGCTCACACGATTCGTCCGGCCCTGGAATTTATCCGTCCTGTCCCT
GGATGCTCGATCGTCTCCAGCGTCTTCTTCATGTGTTTGGAGGATCGTGTCCTGGTCTACGGTGACTGTGCCGTGAATCC
CAATCCCACTGCTGAACAACTGGCCGATATTGCCATTAGTTCCGCTCAAACGGCTCAAACCTTTGGCATTGAACCCCGGA
TTGCCATGCTCTCCTACTCCACCGGAGATTCCGGTCAGGGAGAAGATGTGGATAAGGTGAAAACTGCAACTCGACGGGTA
CAAGAACTGCGTCCCGATCTGAAAATTGCTGGCCCCATCCAGTATGATGCCGCCGTTGATGAAAGCGTCGCCAGAACCAA
ACTGCCGAACAATGAAGTCGCCGGACACGCCACCGTGTTCATCTTCCCCGACTTGAACACCGGAAATAACACCTACAAAG
CCGTCCAGCGATCGGCCAATGCCGTGGCGATCGGTCCCGTTCTGCAAGGCTTAAAAAAACCCGTCAATGACCTCAGTCGC
GGCTGTACGGTTCCAGACATTGTCAATACCGTGGCAATTACAGCAATTCAGGCACAGGCGGTGAAGCAGGGTGGATATTG
AACGGCTTTCGCGAACCTGAGCCGCATGGTGGCTTCTGAAAATATTCGGAAAGATTCGGGCTAACCAGTCTCAGTGGCAT
TTTATACTGAAGCAATCTAGCTAGTCGTCCCTGAAAAACTTCCTTGATTTTGGGGTTCCTACCTATCAAGCCCCACTGAA
TAAGGGCTTTAGAAGCCAAATCCTACCAACCGCAATTCGGGCAATACGTCTGAATCGGCGTTTCAAACCCTTATAGCAGG
AGCCATTTTCCCAGATTTTGCAGGGACTTGAGCACTTTCTTGCAATTTCAAACGGTGTTTCAGAGGCTGAAAGCCTTGAT
TCTAAAGGGCTAATGAGGTTTTTCAGGGACAACTAGCTAATCCAGTGGACTCCGAACCCCCCTGCCACCCCGGTTGAGTA
CATGGGTGTAAATCATGGTTGTCTTCACATCCTTGTGGCCCAGCAACTCCTGCACCGTGCGGATATCGTAGCCATTTTGC
AGCAGATGGGTGGCAAAGCTATGTCGAAACGTATGACAATTGACCCGCTTTTCAATGCCCGCGGCTCGTGTTGCTTGCTT
CACAGCTCGTTGCACGCCAGTTTCATGCAAATGATGGCGACGCACAACGCCGCTGCGTGGATCGCGAGAAAGCCCAAAGG
AGGGGAAGACAAACTGCCAAATCCAGTCTCGGTCAGCGTTGGGATATTTGCGATCGAGGGCAAAGGGCAGGTATACAGAA
CCGTAACCAGCCTCCAGATCTAACTGATGGAGCCGTTTAACCCCTTGCAAATGCTGCTTCAATCGCTCAATCAAACACTC
AGGCAATGTCGTGATCCGGCTTTCCGCGCCTTTTGTATCGCGAATAATAATTTGCCGCTGAGCGAAATCCAAATCTTTTA
CCCGTAGCCGTAACCCCTCTGTCAACCGCAAACCACTGCCATAGAGCACCTGAATCACCAGACGATAAACCCCAGATAAC
TGCTCAATCACCGCCAGCACTTCCTCCCTGGTCAGCACCGTTGGTAAATAGCGGGAACGCTTTGCCCTCAAAGCGTCTAA
CGGCTCTTCAAACGGCTGGTTTAGAACATAGCGATATAAGAACAGCAGGGCACTGAGCGCCTGATTTTGGGTAGAGGCCG
CCACCTGTTCCTCGACCGCCAGATGACTGAGAAACGCTTCCATTTCAGCCTTGCCCATCTCTCTGGGATGGCGCTTGTTG
TGGAAGAGAATGTAACGCCGAATCCAATAGACGTAACTCTCTTCCGTTCGATACGAATAGTGCTTAATGCGAATCGCCTC
CCGAACCTGATCCAGGAGTTTTTTGGGCGGTGCGGCCATTGGTAGATACCCAGGAATTACTGAAGTGGATGTGCACTAAA
TAGTACATCTGTTTCTGTATAATTTCTTAAGCTTTGCGGAAGTTTTAACTTCTACCTGTTTGGCAGAGATATTCTATGGC
TAGCATCTGTCTAAACCCCGATTTCGGGATCTTAGGCAGACGGAATCGGTCTAACCCTCTGTTTGAGGATCTTAGGCAGA
CGGAATCGGTCTAACTCACCAAATCAGGGAAATAGGCAGACGGGATCTGTCTAACCGCCCCGGTTGGGATCTTAGGCAGA
CGCCAGTCAGTCTAAACACCTGTTTGAGGATCTTAGGCAGACGATCCTCTGTCTATCTAGCCAAATCAGGGGGATAGGCA
GATGGGATCTGTCTAAATAAGAGTTAGCTAGCTCCGCCGCCAGACCTTGCACTCGTTCTTCAGCGGGATTGGTCAGCCCG
AAACCGCTCAGAAGCTTGTCAGGCAAGGCCGTCATTTGAGTCCTGTTGGTGGTTGCGAAAGCGCCCAGCAGGGTGTCGGT
GAGGGCCGTAGCGAGGGGCGATCGGTGATCCCGAAACCGCCCAGGAGATTGTGAGTGAGGCGTGGTTAGGGGGCGATCAG
TGCGTCGCTGAGCTAACAACGCTGTTGCAACGGATTGGTGAGTTCTGGCTGTAGGGGAGCAAGGTTGATCTGCAACCGCT
GAACAGCAACGTTAGCTAGCTCCGCCGCCAGACCTTGCACTCGTGCTTCAGCGTGATCGGTCAGCCCGAAACCGCCCAAA
AAGTTGTCAGTCGAGGCCGTGGTTTGCGGGTTAGCTGTGATTGCGAAAGCACCCAGACAATGGTTAGTGAGGGCCATAGC
GAGGGGCGATCGGTGATCCCGAAACCGCCCAGGAGATTGGGGGTGAGGCGTGGTTAGGGGGCGATCAGTGCGTCGCTGAG
CTAACAACGCTGTTGCAACGGATTGGTGAGTTCTGGCTGTAGGGGAGCAAGGTTGATCTGCAACCGCTGAACAGCACCGT
TAGCTAGCTCCGCCGCCAGACCTTGCACTCGTTCTTCAGCGGGATTGGTCAGCCCGAAACCGCTCAGAAGCTTGTCAGTC
GAGGCCGTGGTTTGCGGGTTAGCTGTGATTGCGAAAGCACCCAGACAATGGTTAGTGAGAGCCATAGCGAGGGGCGATCG
GTGATCCCGAAACCGGCCAGGAGATTGTGAGTGAGGCGTGGTTGAAGGTCGATCAGTGCGTCGCTGAGCTAACAACGCTG
TTGCAACGGATTGGTGAGCGATCGTGGCTGCGTTTGATAGCTTTTGCAACCGCTGAACAGCAACGTTAGACCTCTTAAGT
ATCGGTTACGGCAGATATTTGAAGGCATCGGTAAGCATTTAGAGCCAAGTCAATGCCAGACGACAATAGCAACAAGAATC
AAGATTCTCGCACCCAAATTACTCTGGCTCTCATTGGGCTATTCGGCACAATAGGTGTAGCTTTGATTACAAATTGGGAT
AAGGAGCTTGCAAATAAATAAAATACCAGTCATTTTAGCGGGAGCAGAGCGGAAATATCCCTCTCCTGGCTGAGAATCTC
TAGAACAACACTCTCCTTACCATGCTCGACGACAAGATTAAAGCAAGCCTGAAAGATGCTGCTCGAAAGCTGACTGGACA
CCGTAAGCGAGATTTTATCGCAAAAGTTGCAGAGGACTATTTTGACGGTTCAGCCCGGAAAACGGAAACGGTTTTAGGGT
GGAATCGCGCCAGTGTGCAACTGGGTCTGCATGAACGCCGCAGTGGAATCACCTGTGTTGATAACTATCGAGCTAGAGGG
CGGCATAAAAGCGAAGTGGTGTTGGTCAATTTGGAAGCCGATATTGCCAGTTTAGTGGACAGGCAAGCCCAAGCTGATCC
GAAATTTCAATCGACCTTCTTATATGCTCGTATCAGTGCCCAAGCCGTCCGAGATGCCTTAAGTGAGCAGAAGGGCTACG
ACGAGGAACAACTGCCTTCGCGTCAGACCATTGGGGCAATTCTCAATCGCATGGGATATCGCCTAAAAAAACACAAAAAG
TCAAACCGTTGAAGAAGATCGCTCAAACCGATGCCATCTTTGACAATGTTGCTCAAGAGAATCAACGGGCTGATGCCAAT
CCGAAGTCCTTGAGGCTCTCGATTGACACCAAAGCCAAAGTTAAGATCGGCAATCTATCGCGTAATGGCAAGGATCGCAC
TCTAGAAGCCAGAAAAGCCGACGACCACGATAGTGAGTGGCAGTCGGTGTTAGTGCCTTTGGCATTCTCAATCTCGACAA
CGACGAGTTGTCGATTTACTTCGGTCAATCGGCTGAAACCAGCGATTTTATAGCCGATTGTTTGGAGTGGTGGTGGCAGG
ACAATCAAGACCATTACCCGGAGATTGAGGAATGGGTGATCAATTTAGATGGAGGACCCGCCACTCGCAGTGATCGCACT
CAGTTCATCAAACGCATGGTTGAACTCGCCCAAACGATCATGCTCCCGATTCGATTGATTTACTACCCGCCTTATCACAG
TAAATACAATGCCATTGAACGATGCTGGGCAGCGCTTGAGCAGTATTGGAATGGAGCCATCTTGGATTCGGTAGAAGCGG
CAGTTCAATGGGCCAGTCACATGACCTGGAAAGCAATGAATCCAGTCGTTTATCTGGTTGAAGGCATTTATGAAAAAGGG
GTCAAGGTATTGGCTGAGGAGCTAGCAGATTATCTCCCTTTCTGGCAACGGTCTGAAGCTCTGCCCAAATGGGATATTAC
TATTCTCCCCGATTGATTGGGATATTATTTAATTGCAAACCCCTAAGTTCTTCCCCCCTGAACCTTCAGCATCTGTGACA
CCTTCAGGAGTCAGGGAATCGACTGTATCACCCTTGCCATCAGTTTCTGCTTCACCCTCGCCATTGGTTTCTTTATCGCC
TTCACCATCGGTTGACAGACCTTCACCATCGGCTGACAGGACGATACAATCAAATTGGCAATTTATCGGTACTGCCGCAA
CAGGAGAAAGCGTTTTCGTTGATAGCAGCAGCATCAAAAAGTCAGCCGATGCAGTTGACTTTACTTACAGGATTGGAGGT
GAGGTCTTGGTTGCACAGGCTGATTGCCGTGGCGATCGATGGTATGTCAATAAATATAACCGATGGTATTCTCCATCAAG
TCAGGCAACTCAAGATATGCTGAGATATGTTTGTAGGTAAACTTTATGAGTCTATGAGTCAAATCCAACAATTTACAGCC
ATAATCGAGCGTGAGGGAGACGGATATGTCTCTTTATGCCCACAATTAGACATTGCGAGTCAAGGCAATACCGTTGAGGA
AGCCAGAAATAATCTGGTTGAAGCACTAGAGTTATTCTTTGAAGTTGCCGATCCGTCTGAAATTAGGAGTCGATTGCACA
GTGAAGTGTTTGTGACCAGTTTGGAGGTTATCGTTGGGTAGGTTACGAGTTCTATCAGCCCAAGAAGTGTGTAAGATTCT
CGAACAACACGGATTCGTCAAGGTTCGGCAGCGTGGAAGCCACATCATCATGCAAAAGCGCAATGAGAATTCGACAATAA
CCGTTCCTGTACCAAGTTATGCAGAGATACGTACTGGCACTTTGCAGTCAATTATTCGGCAATCAGGCTTGTCTCGATCT
TTGTTTGAAATCCCCTAGCAGCGCGGGGTCTAACAATCGTGTTGCAGCGGACGGTATAAAAGATCTTGGTGTTGATGCGA
AGGTTATTAGCCGCCGCTGAACACGACCGTTAGACCGCTTGTATGTGACATCAGGAATCAAATGAAGGAGGGGGAAATGC
CAGTCGATATCGCCACAATCGGAACTTTGGTGACCATAACAAAGGGGTTGGTCGAGATTATTAAGGGCATCGGCTCGTTC
TTCGGAGGTGCGTCAGACAAGATCAAGTTGAGCCGCGAGTTCCGGACGCTCTATAATCGCATCGATATGTTAGCCCTTCA
GCTTGAGCAGTGTGAGCGTCTGACGAGAAATGTTCCGGCTTGGCTTGAGTTGGCAAATCGAATGCCGTTGTGGGGCGACC
CCGAACAACTAGAAGTAAATCAGGCTCAGAGTATCGACCGAGACCTTCGCAGTCTGATCCACGAATCAGTTCGTGATCAT
TTCAGCGGGACTTTTTTTCAGACTGATTTCAATCGCCTGCCTGATGTTCCCGTTCAAGTTGAAATCTTCCGCGCGCAACT
CCGAACCCTTGACCAAACCGTGTCTGCTATTCAACCAGGGAACATTCAAGCATTGAAGGCAATGTGGTCACAGATCACTA
CCCAATTCAACGATTCGCGCAACACCGCTTGGGATATTCAACGAAAGGCAGAGGATCTTCAGGGTGCCCTGATTCGGGAG
TTGCATGATGCGGCAGCTAGCGGTTTGAAGGAGTTGAATGCGGTCTAAGATAGCTTCCGAGATGGACGAGCAGCGGTGTG
GACTAAAATAAGAAGAGGTTGCTGTCCATTTCCTGCATGAGCGAAACAGTTTATATTGAAACGAGTATTTTAGGCTATCT
CACTGCTCGACCCAGCAGAGATATTGTAGTGGCTGCAAATATTGAGATCACAAGGGAGTGGTGGGAAACACGCCGCAATG
CTTTCCAACTCTATGCATCCCAGGCAGTCATAAAAGAAACTTCTCAAGGAGATGCTGAAATTGCCTCTCAACGCCTCGAA
ATCATTCGCGATCTTGCGTTGCTTGACTTGAACCAATCTGTGCTTGATTTGGCAGAGCAATTTCTGGAACGTAGCAGCCT
CCCTGCAAAAGCCGATGTTGATGCTGTTCATATTGCAGCCGCAACAGTTCATGGTATGGATTATTTGCTCACATGGAATT
GCAAGCATATCGCCAATGCCCAAATTCAGAGAAAACTGGCAGAGATCAGCCTGGATTTTGGATACGAACTACCGATTCTT
TGTACACCCTATGAACTTCTTGGAGATTGATTATGTATCAAGACACAATTGTGGAAGAGATTCATAGAATTCGTGAGGAG
TATTCGCGGTCGTTTAACCACGACTTGAAAGCCCTCTTCGCTGATTTACAAAAGCAGCAGGCAGCGAGCGGTAGAAAAGT
TGTGACCTTGTCGCGAAAGCACGGTCTAACAACACGTTGGAGCGGACGGGCGAGAGATCTTAGTGGAGAAGCAAAGGAGA
CTAGCCGCCGCTCAACTTAGCCGTTAGCTAGCTCCGCCGCCAGACCTTGCACTCGTTCTTCAGCGGGATTGGTCAGCCCG
AAACCGCTCAGAAGCTTGTCAGTCGAGGCCGTGGTTTGCGGGTTAGCTGTGATTGCGAAAGCACCCAGACAATGGTTAGT
GAGAGCCATAGCGAGGGGCGATCGGTGATCCCGAAACCGGCCAGGAGATTGTGAGTGAGGCGTGGTTGAAGGTCGATCAG
TGCGTCGCTGAGCTAACAACGCTGTTGCAACGGATTGGTGAGCGATCGTGGCTGCGTTTGATAGCTTTTGCAACCGCTGA
ACAGCAACGTTAGCTAGCTCCGCCGCCAGACCTTGCACTCGTTCTTCAGCGGGATTGGTCAGCCCGAAACCGCTCAGAAG
CTTGTCAGTCGAGGCCGTGGTTTGCGGGTTAGCTGTGATTGCGAAAGCACCCAGACAATGGTTAGTGAGAGCCATAGCGA
GGGGCGATCGGTGATCCCGAAACCGCCCAGGAGATTGGGGGTGAGGCGTGGTTAGGGGGCGATCAGTGCGTCGCTGAGCT
AACAACGCTGTTGCAACGGATTGGTGAGTTCTGGCTGTAGGGGAGCAAGGTTGATCTGCAACCGCTGAACAGCACCGTTA
GGCTGCTCTAAGTTATCTGTGAGGACATTGCTTAAAGCCTCCGGTGTAGTATTTAGGGTTAAGCAAGTAGGCTGAGGGAA
GTTTAAACTTCAACGACTATGAAATGCTCTCCTGTCAATGAATTAGAATTATTCATTACTGAAGCTAATAGGCTCACATC
CAAATCGTTTTATCAAGTTCTCAATTCTGGTGAAGAAGTTGGGTTTTCGGATGGGGCTTTCCCTGAAAATGCGCCAACAG
TAGAACAACTTGAATCTTATCTTCTTCATTTTCGCAAGTTCATTCAAAAGAATGATCGAGTTTATTTTCGAATTGTGAAC
CAGTACGTTAACGAGCTGGCGATCCATCAGGCTAGTTTTCTCGACGAATGGAATATGGTGTACAAAGCCTTCGAGGAATT
GATAGAGGCTAAAGCGTTAACTGGCAGGGTTATAACTCATATGCCAGATAGGGAGCGTGTCACCTTTTGGGGAGAAAAAT
GAGCATAGAGATAGGTCTCTTTCTCTATCAGCAGTATGACTCCAGAACAACAACAGGAACTTGAACAACATGTCGCGCGG
ATCGCTCAAATTCTGCACCAGGACGCACAAGCTCAAGGTCTGCCGATGAGTTCGTTAGCCGAGATTGAAGCGACGGTGAG
AGAGCAGATGCAAGTCCATGTGTCGCCACAAATCGGTATTTTTTTATCGACCAGGTCAGTCCCCCGCACGTCGGAGCCTA
TGAACGAAGCGTAAAGAGTATTTTGGGAGCGTTGAAGTTGACACGAGCGCAAGCACTGGCGCTAGAGGTCAAACCCAGTA
GCCAAATCAGTCCATACCTGGAGATGTGCTGCTTACGAGCCAGTGCAAATGCCTCCTACCGGGAGGCGGCAGCAGAAGTC
GCAATCATGACTGGCATCAAAGTCAGCCTGAAGACCCAGCAACGCATCGTGCATCGCCAAGACTTTAGCCCTCCAGAGGG
CGACAGAGCCGTTGAGGTCAACCAAATGAGTTTGGACGGGGGCAACATTCGCCTAATCACCCCAGCCGGAAAACCGAGCC
AATGGCGACAGTACAAAGCCTTGCGGGTGAATGGGGATGGTGTTGGGGTAGCTTATTACCAAGCCAATGACCAACTGTGT
CAATGGGTGGAAACCTTAGTGACAGCGACCCTGTTGTATTGTCTAGGGGACGGACATCCGGGAATTTGGGGAGTGTATGC
TCAAATGCAGTTGAGTAGCCCACGCCGGGAGATTTTAGACTGGTATCACCTCAAGGAAAACCTATACAAAGTGGGTGGGT
CGCTCAAACGCTTGCAGGAGGCAGAAACTCTGTTGTGGCAAGGCAAGGTGAATGAGGTGTTAGCTTTGTTTGATGCGTTG
AACAAACCCCAAGCGCATAAATTCTGCGACTATTTGCGGACTCACCAAGACCGGATTCCCAACTATGAATATTACCAGAG
CGAAGGCATTCCAATTGGTTCTGGGGATGTCGAGTCATGGGTCAAACAGATTGACCGTCGCACTCAAATTTCCGGTGCTC
AATGGAGAGAAGATCATGTTCCTCAAGTGCTGGCTCATCGATGTGCTTATTTGAATGGTCAACTTGACCCTACTTCCCCC
ATTTCTCTCTCAAAAAAGTGACACGCTCCCTGCCAGATATTCCTGATCTATCGTTGTTTGACCTCTTTAGAGCTAGAACT
TTTGGTGATTTGTCCCATCTTGATTCTAAAAAGCAACTACTTCATCAAAAACTTTCTTCTACAAATCAGTTAGAAGCGTT
GTACCGATTTGAGTACTATACCTTCTTGTCTGAGGCTGGGGAGGTTATTGCTGAGATGGCAAATCTCTGTGCAAGGCTAC
TACACTCCTTGAACAATCAGGTATGATCTAAGCATGAAGTTTGAGTGGGATCAGTCAAAAGCTGCTAGTAACTTGAAGAA
ACACGGTGTCAGCTTTGAAGAAGCCAAAACCGTATTCGACAATCCTCTGGCGGTCATCTTTGATGATGAAACTCATTCCA
TAGGTGAACAGAGAGAAATCATTATTGGTCATTCTCGACAGAATCGGTTGCTGTTAATTGCTTTTACTGAGCGATCTGGC
AACGTCCGCATCATCAGTGCCCGTCTAGCTACTCGCCAGGAGCGTGAGGATTATGAGCAAAACGCCCTCTGATCACACAC
AAGATTTTGAAGACGAGCTTTTACCTGAATATCGGTTGGATTACGAGAAGGCGAAACCCAACCGATTTGCTGTTGGTCAT
AAGACGCAAAAGCTAACAGTTGTAGTCTTAGATGAGGATGTGGCTCAGGTTTTTACAACGCCTGAATCAGTCAACAAAGT
GCTAAGAGCCTTGATCGAATCGATGCCACAATCAGCAAGCGGCGATACAGCCTAACACTGCGTTGGTGCGGACGGTACAG
AGGTTATCGGTCAGTGTTTGAGGTTATCTACCGCCGCACAACTTCACCGTTAGCCCTCAAGTCCCCGGTTGAGGCATCCA
TAGATTTGGGCTCTTCTTGTTAAAGCTCCGTTGGCCTACGAGCTAGGTGAGACGCAGTTTTTGAGGATGATTTGAGAAGT
CCGTAGAGTATCATTAAGCCTGTTCCTGCTAGTATGCACGAGTGTGCATACTATAATTGAGATGGTTTACCAGTGGAACA
GGGAGAAGGCCGCAGCCAATCTGCGTAAGCATGGCATTGACTTTGCTGATGCTGTGTCCGTTTTCTCCGATGACCTAGCC
CTTACCATTCCAGACGAGCGATTTGACGAAGAACGGTTTGTCACGATTGGACTAGATGGGTTCGGTCGGGTTTTGGTAGT
GGTCTATACCCTGCGAGGCGAGGCGATTCGGGTCATCTCAGCCCGCAAAGCAAGCAGGCAGGAGCGGCAGCAATACGAGG
AAGGATAACTATGGAATCCGAATACGATTTCAGTCAGGGCAAGCGAGGCGCGGTTGACCCGACACTATCAGGCAAAACGC
GTATTACGATCCGGCTTGATGATGACATACTGGCGTGGTTTCGCGAACAGGTTCATACCGCAGGCGGGGGAAACTATCAA
ACCTTAATTAATGAAGCCCTACGTCAACATATTCAGGCCATCCGCCAACCACTTGAGGAAACGTTGCGGAAGGTAGTTCG
TGAAGAACTTGAACGCATTGAGAGGTAAAGCTGTTGCTGAGCGCTAACAAGTCGCCGCACCGGAACGGCGAAAGGTAGTT
AGCTAGGTAGCAAAAGTAGTCTGCGTCCGGTGGGCTTGGTCGTTAGCTAGCTCCGCGCTCAGTCCTTGCACTCGTTCTTC
AGCGGGATTGGTCAGCCCGAAACCGCTCAGAAGCTTGTCAGTCGGGCGCATCCCAGTTATGCAAGTTTGCCCTCATCCCC
CAGCCCCTTCTCCCAAAAAGGGAGAAGGGGAGCCGGATTGGAAGTCCCTCTCCCGCTTTGGGAGAGGGATTTAGGGTGAG
GGTTACAAAAGTGGGATACACCCTGTCAGTCGAGGCCGTGGTTTGCGGATTAGCTGTGATTGCGAAAGCACCCAGACAAT
GGTTAGTGAGAGCCATAGCGAGGAGCGATCGGTTATCCCGAAACCGGCCAGGAGATTGTGAGTGAGGCGTGGTTGGAGGG
CGACCCTTGCGGTATCTGCGAAGCAGCACGGTGCGTCGCTGAGCTAACAACGCTGTTGCAACGGATTGGTGAGTTCTGGC
TGTAGGGGAGCAAGATTGATCCGCAACCGCTGAACAGCACCGTTAGCTGGCTCCGCATCCAGCTTTTGCACTTGTCCTTC
AGGGTTATCTGCAAATCCAAATCCGAAAGCGTCCCAAAGCGGTCTGTAAAGGATAAAACCTTTCAAATATTTCCAGGAAC
GACCAGAGTAAAATTTAATTGGGGTGTCTAAGCTCCAATCGAACAATTCCATAAAGCAGGAAGCAGAACATAGCTTCCAG
GGTGATTTATGGTCGATCCAGTCACAACATTGACTGCCAGCGCGATCGCAACTCTTGCCTTCCAAAAGTTCCTCGAAACC
GGGGCAGGAGAACTGGCTAAGAAGTTCTCCACGGAAGCGATCGCCAAAATGGAGACGCTGCTGAAGCGCATCTGGGTAAA
GCTGCGGGGTAAGCCTCGGGTAGAAGAGGTCAAAGCCGCGATCGACCAGACTCACAAAATTACCCCGGAGCAGGTGAACC
AGATTGCGGCCTATTTGCAGGTGGCGATGGATGAAGACCCCCAGTTTGCCAATGACATCCGGCTGCTGGCGCAGGAAATC
AATGCGGGTAAGTTGGTTGACCAGAGCCACATGACGCAGAATATCTATGATCAGGCGAAGGGCTGGCAGACTAAGGTGGA
AGGCGGCACCGCCTACATTGGGGAAATTCACATCCAGGGGAAGCCGGATTAGGCAGAGGTAACGATGGCTGACCCGATCG
CCCAACTGTGTCAGATTATTGCGGAGCAACTGCGGGATGACCCGGAGGTAGAGCAGGCTGATTTAGTGGCACGGGTGAAA
AGGGCGATCGCCTCAAATGCTGAGTTAGCCGCTGCGCTGAAGACCGACCCACGGATGCTGCAAATTAATCGGGATGGAGC
TAGGGGGTTCCAAACATCCGTAGAAGCGGGTGGAACTGTCTTTATTGAAGGCACCCACTACCACCTCGCGGAGCCAGAGA
AGTTTGAGGCTGCTTTAGAGGCAGTGTTACAGACAATTCAGACCCTGAAAGCAAAGACGTTTGCTTTTAAACCCTATTTA
CAGTCAATTATTGACGACGAGAATTATCAAGAGTGGCAGGCTCTCTACATCCCGCTGCGGGTTGAGAGGGTGAAGCTGAA
AGAAGAGCATAAGAGCGGAGGACGGGAAAATCCAGAACAACGGGAACAGGTCGAGCAATGGGACGTGTTGGCAGGACTGC
GCCACTACGCTCCTGACCATGTGTTGTTGATGGGCAAACCGGGTTCTGGCAAATCTACTGCGTTGCGACAACTGCTGTGG
GAAGAAGCCCAAAATGCTCTGGCGGCGATTGAAAGGGGTGAAACCAATTTCAAAATTCCCGTTCTGATCGAACTGCGCGA
TCGCAAAGAAGAGGCGATCGTGAACCGAATTCAGACATCATTACGACGAGCGCGGTTAGATGTAGCAGCGATCGAGGAAT
TGCTGTTAGAAGGTCGCTTCTTGTTATTGTTTGATGGCTTGAACGAAATTCCAACCCCCGCCATTTGGTCAGAACTGCAA
GACTTTCAGGGCAAGCGAGACTTTCGGAAGAATCCTCGCATTTTCACGACACGGGAGCTAGGAGCCGAAGCTGAACTGGG
CTTAGAGATAAAGCTCACCCTGCTTCCCCTAACAGAACCCCAAATGCGGGCGTTTATTGAAAATCGTTTACCTGGACGAG
CCGAAATTCTTTTGCATCAGCTTAAAGACCGTTTACGGGAACTGGCTGAAACCCCGCTGCTGCTTAAGATACTCTGTGAT
GTGGTGAAAAAGAGTCCTGAAGGACACCTCCCAACCAATCGTGGTGAACTCTTTCGCCACGAATTTGCACGGCAGTATCA
AGCCTTTAAACCAAAGCGTGGCTATGTTTCGGAAGATTCGCGTCACTTAACTGAATGGTTATTGCAGCAGCTTGCATTTG
AGATGATCAAAGGTCATTCACCGACAGACCTAGAGCTGCAAATCTCAAGAAATAGGGCGATTCAAGTCCTTCAAAACTTT
CTGCAAAATCAAGGTGAAACCGATGCTCTGAGTAACGCCAGTGAGTATCTCGAAGATCTGCTGGAGTGGGATTTGTTGCA
AGTAGCTGCTGATAGCGCTCAAATTGAGTTTCACCACCAACTATTTCAGGAATATTACGCGGCGGAATACCTCCTGCTAG
AAATTCAGCAGCATCCTGAATGGCTGGAGAAAATGCCTGGTCATCAATACACAAGGTTTCAGCAGGAATATCTCAACCTG
CTGAAGTGGACAGAACCTATTGCGTTGATGTTAGGACTTGCCACAGCGAAAGGAAAAGATGCGGAAAATGAGACAGAAAA
GGAAAAGAAAAGAGTACTAGCCCTACAGCTTGTGAAATTGGCGTTAGAGGTAGATTGGCAGCTAGGAGCACGATTAGCCG
GAGAGGTAAGGCAAGAATTTCAGGATCAGACAGTGGCTTTAGTGAATGCACTGGAGATTCCCCAGTGGTTAAAGGTGGAA
CTTTTAAAGCAAAAAAATTCTGATGTGGAACACTGGGACTCCGAGGTTTGGGACAGGACTGTGGAAGCGCCAGCACTGAT
GAACTCTGATGTGACTATTCCAGAATTGCTCCAGGCTTTTGAGGACGTAGATAGAAGTGATCATATGGAGATCTGGTCGG
CCCTGCGAAAGATCGGCACTAAGCCCGTAATTCTAGGGCTACTCGACATTGCGCTTAAGCATCCAGATCCTGGTATACGC
TACGAATCAGTTCAAATCTTAAATCAAATCAATTGTGACGATACAGTTGTCCCGGCTCTGCTTCACATACTAAAAGACTC
AGACGAAGGAGTACGTTTTGAAACTGCAATTAAGTTAGGAGACATCGGCTCTGAGTCAGCAGTTCCAGGACTGCTCCATG
CCCTTCAAGATTCGGAAGACATTGTGCGTTACTGTGCCGCTGAAGCGTTGGGAAAAATTGGTTCTCGCGCAGCGGTTTCG
GGCTTGATCAATGCTCTCAAAGATTCTGATGACGATGTGCGTTATAGAGCTGCTGAAGCTTTAGGAAAGATTGGTTCCGA
GATGGCGATTCCAGAATTGCTCCGTGCTCTTGAAGATTCAGATCCTCGAGGGGCTGTACGTGACTATGCTGCTAAGGCAT
TAGATAAAATCGACTCCAAGCTAGCAATTCCAGTTTTACTGACTGCCCTCAAAGATTCGGATGCTAAGGTGCGTGGGAGG
GCTGCTGAGATGTTAGGTAATATTAGTTCTGCCCGGGAAGAAGTCATTCAGAATTTACTTGATACTCTCAAAGATTCAGA
TACCGATGTACGGTCATATGTTATACAAGCATTAGGGAAGATTGGTTCTGAAGCAGCGATCCCAGCATTACTCACGATAC
TTGAAGATGAAAACAGCTTGATACGGTCGGATGTTGCTATAGCGTTAGGAGAAATCGGCTCTGAAACCGCAACTCCAGCA
TTGCTCATCACATTTGAAAATTCAGATGACGATGTTGTACGGTCATGTGTTGTACAAGCATTGGGGAAGATTGGTTCTGA
AGTAGCGATTCCAGCTTTACTCACTGCATTCCACGATTCATATCCCATTGTGCGTCTAAATGCTGCTGAAGCGCTGGGTA
AGATTGGTTCTAAGAAAGTGATTCCAGCATTGCTCACTGCACTCCAAGATCCATATCCCGAGGTGCAACTATTTGCGGCT
GAAGCATTAGAAAAAATCAATCCTGAGGCGGCGATTCCAGCGCTACTCGGACTTCTCGAAGCTGCTAACTTCTGGATTCG
GAAGAGAGCTATGGCAGCGTTAGGGAGAATTGGCTCTAAAGAAGTAATTCCAAGCCTGCTCAACGCAATCAGAGATTTCG
ACTACGAGATTCGCAAATCTGCTGCTGATGCCCTAGTAACAATCGACTCTGAATCTGTTATCCAAGCCATTCTGGATATT
CCTCAAATTCCAGGTATCGGCTCTGAATCTGTTATCCAAGCTCTTCGGGATATTCCCCAAGTTCCAGGGTTTGAAGTGCC
TTGGGATTTTCGTGATGCACTAAAGAATCTTAGCCAAACTCAATCAGGAATACGATGTCTAGTCCATGTTATAAAACATT
CAGATATCGGTAATGTTCGCGAGATTACTGCTGAGATTTTTGGATCAATCCCAGGATCTCGTGCCGCTTTTGTGTTGCCC
GATTTACTAGCTCTTATTCCTACCCAGTCAGGAAAAGAAGCATTTCAAGCGATCTTGGCTATCCAAAACCGCTGTAAGTT
CTACAACTACGAAATCTGGCAAGCAGCGGCTACAATTGAAAATTTAAAATACGAAGTTAAAAATAGGAGAAAACAGATGG
CCGATCAACAGCCCACAATCTCCATTACTGGTGGCACCTTCAATGCTCCTGTTAATCTTGCCCCCAACCAAGGTAACCAA
CCCACTACTATCATCGGTACCCAGTACAATTACTTCGGCGTTGATGAAGCTCTCTGTCAAGAAATCGCAGACCTGCAACA
GTTCATTGCCGATCTAGAAGCACGACATCCAAACGTGCAAACCGAGTCCGAAGCCAATCAAATTGTCAAAACTCAACTCT
CCCAAGTGCAGACCCAAAACCCAGACCTTTGGCAAAAGCTGCGTCACCAAATGGGACTTCTGAAACAGCAACTTCTCAAC
CCAGAACGCCACATCCAAGCCGCCAAAGCCACCGTTGTAGAAGTTACCAAAGCTGCCTATGAAAAGAGCCTGATTGTCAA
AGCCATTCTCACCTACCTCGACAAACTCAGCGAGGATCCCAAACACGGAGCCTGAATCATGCAAATTACTATTGACCTAC
CTGATGAACTGGTGCAACATTTTAACCGCGACCATCTCAGTCGTGAAATTTTAGAAGCTCTGGTAGTGCAGGCTTACCAG
TCTGAAAAAATTACTAGCGCCGAAGTTGGCCGTATTTTAGGTTTATCCTCTCGCTGGGCAGTGGATGCATTTTTGAAGCA
ACATCATGCTGACTTACATTACGATGAATCAGACTTAGAGCGCGATCGTGAAACCCTCCGCCAACTCCGGGCAAAGGCTA
CCAATAGCACCCCATGATCGTCGTTGCCGATACCTCGCCAATCAACTATCTGTTGCTCATAGACCAGATCGACCTGCTCC
CCCGCCTATTTCAGGCCATCATCATTCCCGATGTAGTTCGGGATGAGATGGTCGATCCATCTGCACCCTCTGTCCTTCAG
CAATGGATTAACAATCCTCCTCCTTGGCTCGTAGTTCAAGCCGTTTCCGGGATTGATGAAACCCTCAATACCCTTGATCC
CGGTGAACAGGCAGCGATTACTCTGGCTCAAACCCTGCCAGCAGATTTGCTGATTATTGATGAACGTTTGGGGAGACGTG
TCGCTAGCGATCGAGGAATTCCCATCATCGGCACTCTTGGCATCTTGGATGATGCTGCACGTCAAGGTCTAGTAGAGCTT
TCAGATGTGATCGCCCGATTGCAGCAGACGAACTTTCGTATATCACGTCGTATCATTCAGCAACTTCTAGACGGAGAACA
GTCATAGCATGAGCAATGGGGATCGGTGGAACAAGCCAGCTAACACTACGTTGGTGCGGACGGCACAGAGGTTATCGGTG
GGAGTTCGAGGTCGTCTGCCGCCGCACAACTTCACCGTTAGCTAGCTCCGCAGCCAGACCTTGCACTCGTTCTTCAGCGG
GATCGGTCAGCCCGAAACCGCCCAGAAGCTTGTCAGTTGAGGCCGTGGTTTGAGCGGTATTTGTGGTTGCGAAAGCGCCC
AGAAGGGTGTCGGTGAGGGCCGTAGCGAGGGGCGATCTGTCAGTATGATAACGTCCGGGATGCGATCGGTGAGGCGTGGT
TGGGGGGCGATCGGTACTGTGCTAGGGCTAGTTAAGCTCTAGTAAGGTTTGCCAGATCATTAATAGGGTTAAGAATTACC
GAGACGAATAAGGAGATGTGCATTAGAATCTGAGTCGTGCTCAACAGTTCCACTGCCTCCTTCTGGAGAGTGAGCCCCCA
GACGAAAGTGTCCAGAGGGGAGATGGATACTAAAATTTCCCTTTTCGTCAGAGTATATTGCCATATCTGGATAGGGGGCG
GTTCCCGATTCGACTGCAATTAATGCGCCTGAGACTGGTGAATTTTTTTCATCCACAACAGTCCCTTTCACCAGAGGCAT
ACATATTCCCTCTCTTGGTTCAGGTTCACTGTTAACCTAGACTGACCAGTTCCAGGTAGTTTTATAGTTTAAGCCTGATT
GTCTGCATCAATCCACCCCTTCAGCACTTGAAATACATCGGCATTGATACGGGTAGCAGAATTCAGAGTAAAACTACCAC
CAACTCCGTAACTATGGACACCAATCACGACAGGTTGATCGGTGCCATCTTGGAACCAGACAGGGCCACCACTTTGACCT
CCATAGGTATCTGCTTCGTAGAAGAAGCGAGTAGGTAAGACCTTATCAATTTTGCTGGAAGCAAAATATTGATATCGACC
AAAATCGCGGTCTCCTGGATAACCCGCAACATTCACTAAAAGTCCCTTAAGGGTTGCATCATCTTGAACGGCAATTGAAA
ACCATCCTGTCTCATTACCAATAGGCTGGTTGAGATGAATAACGGCATAGTCAAAGTCGGTGTTCAAATCTTCTGTCCAG
CCCTTGAGTGCTTCAAATTTCTGTGAGGCAAGTGGTCTCGGAATCGTTGTGTCTTTTGGAAAAGGAAATTCGGCACCGTA
ACGTCCAGGGGCGATTTTGATTTCTTTTGCCCATCCTCCTAAGTTGGGGTGAAAGACACAGTGCCCAGCAGTGATAATCG
TCTTAGGACCAGCGAACCAACCTGTACCAATCCCTGAGCCAGTTACTCCTCGAATCTCCAAAGAACAGATCATCCGCCAA
GGCAAAGTTTCTGAATCAAGGATTCGTACTCGATTGTCTGCACCGATTAATGTTTCTGGACGTGGTTGAATGACAGCAGC
AATAGAAACATCAGAGAAGCTTGATTTAGTTAGTTCTCCTTCTCCTTTTCCGCGAACAAGCAACTTGCGAGCACTCAAGC
CATACTCTGGGGAAATTGTCCCAGAATTCCCCTCGAGTGCATCCCAGTTTTGTAAGACTCATTTTGAGAATTGCCCATTA
AGGTAAGCACAGCGTTGCTTCAGCACCTGTGGTACGTTACCCTTTTCCCACTGCGCCCCCGATATCTTGACGCGCCGCCC
GACTTGTTTGACCGTTGATTCAATTGCACCAGAACCAATGGAAATGCCTTCGGCTTGATAATAGCCATAGTTGACAATCC
GCTGTCGATGCTTGTTGAGATAGGCAATGAAAGTCGCAACCCGCTCGTGTTGCCAATCCTCAAACTGGATGATCGCTCCC
TCGACATCGCCCTGCCACAAGCAGGCTTCCACCACCGCTAAACGTTGCTGGGAACCACCCACCTTGCCCAAATTCTCGAT
GAGGTGATACCAATCCAAAATCTCCCGTCTTTGGGTCGTGGTGCCGATCTGGGCATAAATATTCCAGATCCCATCGTGCC
CATCTCCTAAGCAAGTGAGCGGGTCAGACAAGGGTTGAGGGTTGACCCAGTTAACCAATTGCTCGTTATCCTGGAAAAAA
GCAGCCACACAGCACTCGTGCAGATTCACCCCCTTGTAATCTCGCCATTCACTCGGTTGTCCTTGAGGGTTCGCAATCGT
ACTTTGCCGCCGTCTACACTCATCTCCTCAACCACTCCTGCCACTTGCGGTAACTCGAAGGTTTGACGATGGACTAATCG
TTGTTGAGTGCTGTGAGTAACCTTCACCCCAGTCAACACTTCGATGTCTTCTGCCGCTCGCTCATACGACTCGTTGGCAC
TGAGCAACAAACAACACTGCTCCAGGTAAGGACTCCAGCGTGTGTAGGCTTTCACCTCCAGAATTTGTGCCTGTTTCTCG
CTCAAGTGCAGTCGTCCGACGATACTGTCGAGGCTGCGCTTTCGTCCACTTGTGGTGCCGCTGCTTGTTGCAATAAAAAA
TCCCCGAGTTCTGGACCGACGTGTTCCAGCAGATGCCCTCTTACTGCTACCTCAATCCCTGCTAATGTTTTTACTTGCTC
CGGGTCGGTTTCCTCGTACAGCAGAGCGGCAAGGGCACGAGCATGGGCTTGAATTTGGGCTTTTTTCTCAGCGTCCATTG
GAGTTATCGGCTAAAGGTGGAATGCTCAAAGTTTAGCGTTGTCTCCCAAACATAACCCTAAGCACTTATACTCATCGCAA
ATGTGGGATGCACTCATTCCCCTCCGTCTTTAAGTCTGTGATTACATGAAGACTTTCCCCGACTTCTAGAGGGTTGCTTA
CCGATTCAAATGGTTTTAGGCTAGCCATATCAATCCTCCCCAAATTTCAGTTTTTTCTTCCACTAAAGCAGTTTGATCAG
AGCTTCTCGGAGTTTTTGTTCTCTGCTCTGTATACCTTCTGCAACAGTAATTTCCATCTCTGGCAATGGGTTAAGTTCTC
GTCCAACTAAACGGGCGACTTGCTTCCGACTTTCTCGAAGAGCCGCATCCCAGGCCAGCGCAAAATAGTTTTTTCCTTGG
TTAGGACCTGCTCCGACAATCTTTTGACTTTCTGGAGAATCTGGTTTGTCTTTATTTAATTCGTCATGAGACGGGGCACC
AGAGCCACACTTCTTAGGAAATCCCATTGACCAGGTCCCACTCACAATCCCTGGTGGTAGTGTATCGATTTGGAAATCCC
AAAGTGGGATTGGTGCTTGATCAAGGTGAAGTTCAATCCAGTTGGAGTGAGCATAAAAGTCTTGGGTCGTGTGGAGAAGC
CGACCAAAAGCAACTAATGCATCATCAGAAAGGCGATCGATTTCTGCTTCAATCTTCGCCCATTCATCACGAATATGCTT
TGCTCCTTCGGCAAAAGCACAATTATCAAAGTGAACATAACTTTCAAATTGGCGAATATCTTGGGACATATTCGCTCTAA
CAACAAATGTAATTTGCTCGTTAGATAATACCCCAGATATCGCCTTAGAAGTTATTGCAGCATGATAATCTAATGAAAAT
TCAGGTTGTAAATTGCCAGTGTCAAAATCCATAAGAATTAACCCAACATGAAAATATCTAATTAGAGAGTTGGAAGACTT
GACAACCATTTTCCTAAAGGACAATCAGCAACCTTGATAGAAGCTTTCCATTGAATGAAACACCCGCATTCACAACATCT
AGCTCCTCCTTGTCCTTCCTCTGGCAACCAGATCTGATCGCAATCTAGACAAATTCTGAATCTTTCTTGCTGCTCTTTTG
GTGAGACAAGTAACTTACCTTCTGCCTTAGCTACTTTCATGGCTGTTTCTAACAAGCTCATAGCCATCTGTAACAAATTA
GGCTTAATGTGTCTGTGTCTCGCAAGGCGTTCGTTATCTATGACTTCAATGTCAGTGCCCTGTTTCTGTTGCAAGTCTAT
TGCTAAAGCATCAGCAGAATCATTTTTCATCCTCAGCTGCCTCCATGAAAAGCTCGTATTGTTTGATCCCAACTGAACTT
GCTTCTATTAGAAGTGCATACTGTTTGACTTCAACCGCACCTGCTTCCATCAAAAGCTGATCGCAGGCATCTAAGGTATT
GCCAGTTGAGCAAATATCATCTAAGAGAATAACGGTTTGCCCTTGTATAAGAGAACGATTGACAACTTTAATGCTGTTGA
GATGCTTGGTGATACCCCGCTCCCCTCTCATGTGGTTTGGCTTGACACTAGTTGCTCGAATCAGGCAAGAAGTTGCATCA
ATCCGTCCACAACCAGGTTTCGATAGCATCTTTGCCAGCCGCACAATACCGGAGTCAGTTTTGCCTGCTGTGCTGGACGG
TACAGATACAATGGGAAGCCCTTTTTCCAAGCGAGGATGCAATAGCCCGAAAAAAAATTCGAGTGTCGAAGGGTCTGCGT
AGTTCTTCAGCCTTAGAACCATTCGACTAAAATCATCAAGGATACCCTCCTCATTTATCTTAGCAAGTGCCAAAGCAAAA
CATTTTTCTTGATCCGTAACGGCGTTCATTAGTTCAGTCTCAACAAGGCGAACAACGGAAACAATTCCCTGTAAACCAGT
TGCAAAAATCAGCTATATAGGTGAAAGTGTCGCTTGCACTTTCCGGAGTAGTAGTGCTTTTGATTAGCGGTTCTCCCGAA
TCTTCAATCCTTTTAGCCGCAGCTTCCATTCGTTCAGCTTCTGCCTTCAGTGCTTCTGCAAAGCTTTTCAGGTACTCGGG
ATTGTTGAGGTCTTCCATGTTGGCTTTTAGATCACGCATATCATTTGCCCTATCTAATGAGTGAAAAAATCACAGATTGG
CTATCTTTTGAGTTTTAATAGGTGGGGGAAAAGTTGTATTCCTCCTTGTTCTTTTCCCCCTATCCTTAGAACAGTTATAG
GTTAATACTCTCCCAACAAAGAGAGTATTATTTCACCTTTAACAAGGCGAACAACGGAAACAATTCCCTGTAAACCAGTT
GCAATATTCAGCTTCAGGAGTGAAAGTATTGCTTGCACTTTCTGGAGTGGTGCTGCTTTTAATTAGAGCCTCTCCCGATT
CTTCAACCCTCTTAGCTGCAGCTTCCATCCGTTCAGCTTCTGCCTTCAGTGCTTCTGCAAAACTCCTCAGATAATTGGGA
TTGTTGAGATCTTCAGTGTTGGCTTTTAGGTCACGCATACTAGGCATATCATCTACCTCTCTTTTTTGACGTAATTTTCA
ATGTGACAATTGATAAATTGAGGCATTGTCAGCAGAACCTTTTAAGAAGAGTCTGATTTGCCTCATTTGTGATAAGGTGG
GTTCCCTTCCTCCAAAATTGCTTTCATATCAATATGGCCCTCCGCAATCTGGGTCTTTATTAAAAGGGTTGCCTGTCTCA
ATCAGCGACTTAACGTAGCATCCAGTCCGGCAAACATATAACTTGGCGCATGGGTGCATGTCACCTTCTTGAGAGGAAAT
TAGAGCAGGTTGTTGAGGTAAGCACAGCGGTGGGCTAACACGTTCGGCACATGCTCTGCTTTCCAACGTGCTCCCGAAAT
TTGTAAGCGACGGTCAATCTGTTTGACCGTTGATTCCACAGCCCCTGAACCAATCGAGCAGATGCCTTCGCTCTGGTAAT
ACTCGTAGTTAACGATACGGTGCCGATGCTTGTGCAAATACTGACAGAAGCACTGCGCTTGATGCAGTTGGCAGTCTTCA
AACAACGTCAGTGTTTCATCCACCTTGCCCTGCCACAAGCGTCGCCGAGCGTCTGCTAAACGGTTCAACGACCCTCCAAC
CTTCTCCAAGTTCTCCATCAAATGAAACCAATCGAGAATCTCTCGTCGTTCCACTGCATCAGTCAGTTGAGCAAACAAAT
TCCAAATGCCATCATGACCATCGCCCAAGCAGACCAGACAAACCGCCAGCAGTTGATGGTTGAACCATGCGAGCAAGGCT
GCATTGTCGTCAAACCAAGCCGCACAACCCCCCATTGGAGCCAGATGAACCGCTTTATACTGCTTCCACAAGGGGTTTTG
ACCCGGCTCCACGACCAATCGCACCGTTCCGCCATCGATGCTGGCTTCTGCGACTGGGTCATCCACTGTGGGGGGAGCAA
ACGTTTGGCGTTGGACTAACCGTTGCTGTGTTTTTGCACTCACGGTTACCCCAGTGAACAGTTCAACATCTTGAGCCGCA
TGTTGATAGGAGACATTGGCACTCACCCGCAAACAACACCGCTCCAGCATTGGACTCAACTGGCTACCGGCTTTCACGTC
CAATCGTTGAGCTTGTTCGCTCGTCACGCTTAAGCGTCCCAAGATACTTTTGAGCGTTCGCTGATACCCGTCAGTTGTGC
CAGTCGCTGCTGCAATAAAAAAACTCCCAGTTGCGGCAATACGCTCTGTTGGGCGTGGGTTCGGATGGCTTGCTCGATGC
CTTCAAGGGTTTGCAGTTGTTCAGCCGGTGTGTTGCGATACAAAATGCTGGCAATCGTATCAACACACTGCTGCAGTTGG
GCTTGGTCTTCAGGAGTCATGGCTATGGCAGATAGATGCACGTCTTCTCCAGCCTAATTTTTCTACCAAGAAGGTGACAC
GCACCCTTGGCGCATTGCTGGCAGATTGGATCGATTACGAGAGAATCCACAGCCTTAACGCGCAACTTATAGAAGTCCTC
TCCCTCCCAAATATTCCTTAAGGACTGCTTGAATGTGTCACCATAGATGAAATCTTCCTCACTAACAAGCTTGTCGCAAA
TATTTACTTCGCCTTTAGCAGTGATAGACATTCCGTTATACAGCCCCCCACAAGGGACAAAACCGGTGTGGTGCTTTTCC
TTGGGATCTTTAGGAGGCCAAATTTCACATTTTTCCTTGTACTCTTGTCGCTTTTGCAAAACAATTTTACGAAGATCAAC
TAGGTCTTTATACTTGACTTGAGGATTAAGTTTAGTCGAGTGCATCCCAGTTTTGTAAGACTCATTTTGAGAATTGCCCA
TTAAGGTAAGCACAGCGTTGCTTCAGCACCTGTGGTACGTTACCCTTTTCCCACTGCGCCCCCGATATCTTGACGCGCCG
CCCGACTTGTTTGACCGTTGATTCAATTGCACCAGAACCAATGGAAATGCCTTCGGCTTGATAATAGCCATAGTTGACAA
TCCGCTGTCGATGCTTGTTGAGATAGGCAATGAAAGTCGCAACCCGCTCGTGTTGCCAATCCTCAAACTGGATGATCGCT
CCCTCGACATCGCCCTGCCACAAGCAGGCTTCCACCACCGCTAAACGTTGCTGGGAACCACCCACCTTGCCCAAATTCTC
GATGAGGTGATACCAATCCAAAATCTCCCGTCTTTGGGTCGTGGTGCCGATCTGGGCATAAATATTCCAGATCCCATCGT
GCCCATCTCCTAAGCAAGTGAGCGGGTCAGACAAGGGTTGAGGGTTGACCCAGTTAACCAATTGCTCGTTATCCTGGAAA
AAAGCAGCCACACAGCACTCGTGCAGATTCACCCCCTTGTAATCTCGCCATTCACTCGGTTGTCCTTGAGGGGTTCGCAA
TCGTACTTTGCCGCCGTCTACACTCATCTCCTCAACCACTCCTGCCACTTGCGGTAACTCGAAGGTTTGACGATGGACTA
ATCGTTGTTGAGTGCTGTGAGTAACCTTCACCCCAGTCAACACTTCGATGTCTTCTGCCGCTCGCTCATACGACTCGTTG
GCACTGAGCAACAAACAACACTGCTCCAGGTAAGGACTCCAGCGTGTGTAGGCTTTCACCTCCAGAATTTGTGCCTGTTT
CTCGCTCAAGTGCAGTCGTCCGACGATACTGTCGAGGCTGCGCTTTCGTCCACTTGTGGTGCCGCTGCTTGTTGCAATAA
AAAATCCCCGAGTTCTGGACCGACGTGTTCCAGCAGATGCCCTCTTACTGCTACCTCAATCCCTGCTAATGTTTTTACTT
GCTCCGGGTCGGTTTCCTCGTACAGCAGAGCGGCAAGGGCACGAGCATGGGCTTGAATTTGGGCTTTTTTCTCAGCGTCC
ATTGGAGTTATCGGCTAAAGGTGGAATGCTCAAAGTTTAGCGTTGTCTCCCAAACATAGCCCTAAGCACTTATACTCATC
GCAAATGTGGGATGCACTCAGTTTAGTCGCACAGGAATTGCGATCGCCTGGTTCCATATAAGTAATTGCGAGTTCATGAA
CTCCTATCCCTACAATAAAGTCGATAAATTCTGGTATGACTTCATAGTTAGAAGTTGTCAGGACACATTTGACAAGAGTG
TGAAGTCCGACATCTACAGAATTCTGGATCGCTGTAATAACTCGATCAAAGGTATTGTGAGTCTGCGTTATTTTATGGTG
TAGATCTGGGGAAGGTGCATCTAAGCTGAAGGTGATTTCTGGAAGTCCCGCAGCAGCAAGTGTTTCAAGTTGCTGACGAG
TAATAACAGAGCCATTAGTCGTCAGTACTGGAATCATATTTAGCTCAAGGATTTTGAGAATAACATCCATCCATCCTTTG
AAAAGAGCAGGCTCTCCTCCCGTGATAAGAACAAATATAGTTCCGAACTCGGCTGCCTCCTCTAAAAGGGATAGAACTTT
GGGCAAATCTAAAAATTTAGTGGTTTCCTTTGGAGATCCATCTACACCTATCGGTGTTGTATAGCAATATTCACACCTAA
AATTACAGTGTTGTGTGACGCTGATGGATATCTGTATCGGAATTGGGAAACACTCGCCACTTAAAGGATCTGCGACAATT
CTTTGATAAACAGATTCATCATTGATCTTATAAATGAAGTCTTTAGGATTATAGCGATGAAGTGGAAACTCAAAAGGCTC
AGAACGAAAGTCTAGATACTTACTAAACTTCTTAACACAGGCATCTGTCATTTCTAAGCCATCTTCAACCGGTTTGTTGT
AAATGTAAGCCCACACCTCACCTATCTGATTCTGGGAAAACCTTCCATCAAATAGCGCAAGCATGACTGCCTCTGATGGG
TGGATGGGAAGCCAACTTTGTTTAGAGGGTGAGTCTACAATGCAAAAGTTTTTATATTTGCGTAGTTCGCTTTTTGGCTT
AAGTATAGGATAGATAGAATTCACCGGACATGTCTGAAACGTCGAAGCAGTTCTCTCAATTGTTACACTGGCCATTTCCT
AACCTCCTATATCTTCAACCCTTTAGTAAACTCAGCCACTCAGTTTTCGGTCTTAGAGGTATCACAAATCTTTTTTCTCC
TCGATTATGTCACCGAGAGCAGGTATAAATTCTTAGATGAAACAAATTGAGATAAGTAACAACTTTTATTTATTTATTTA
TTTATTTATTTATTTCTATTTGTTTAGAAGTATCTAGGGGTTTGCAATTAAATAATATCCCAATCAATCGGGGAGAATAG
TAATATCCCATTTGGGCAGAGCTTCAGACCGTTGCCAGAAAGGGAGATAATCTGCTAGCTCCTCAGCCAATACCTTGACC
CCTTTTTCATAAATGCCTTCAACCAGATAAACGACTGGATTCATTGCTTTCCAGGTCATGTGACTGGCCCATTGAACTGC
CGCTTCTACCGAATCCAAGATGGCTCCATTCCAATACTGCTCAAGCGCTGCCCAGCATCGTTCAATGGCATTGTATTTAC
TGTGATAAGGCGGGTAGTAAATCAATCGAATCGGGAGCATGATCGTTTGGGCGAGTTCAACCATGCGTTTGATGAACTGA
GTGCGATCACTGCGAGTGGCGGGTCCTCCATCTAAATTGATCACCCATTCCTCAATCTCCGGGTAATGGTCTTGATTGTC
CTGCCACCACCACTCCAAACAATCGGCTATAAAATCGCTGGTTTCAGCCGATTGACCGAAGTAAATCGACAACTCGTCGT
TGTCGAGATTGAGAATGCCAAAAGGCACTAACACCGACTGCCACTCACTATCGTGGTCGTCGGCTTTTCTGGCTTCTAGA
GTGCGATCCTTGCCATTACGCGATAGATTGCCGATCTTAACTTTGGCTTTGGTGTCAATCGAGAGCCTCAAGGACTTCGG
ATTGGCATCAGCCCGTTGATTCTCTTGAGCAACATTGTCAAAGATGGCATCGGTTTGAGCGATCTTCTTCAACGGTTTGA
CTTTTTGTGTTTTTTAGGCGATATCCCATGCGATTGAGAATTGCCCCAATGGTCTGACGCGAAGGCAGTTGTTCCTCGTC
GTAGCCCTTCTGCTCACTTAAGGCATCTCGGACGGCTTGGGCACTGATACGAGCATATAAGAAGGTCGATTGAAATTTCG
GATCAGCTTGGGCTTGCCTGTCCACTAAACTGGCAATATCGGCTTCCAAATTGACCAACACCACTTCGCTTTTATGCCGC
CCTCTAGCTCGATAGTTATCAACACAGGTGATTCCACTGCGGCGTTCATGCAGACCCAGTTGCACACTGGCGCGATTCCA
CCCTAAAACCGTTTCCGTTTTCCGGGCTGAACCGTCAAAATAGTCCTCTGCAACTTTTGCGATAAAATCTCGCTTACGGT
GTCCAGTCAGCTTTCGAGCAGCATCTTTCAGGCTTGCTTTAATCTTGTCGTCGAGCATGGTAAGGAGAGTGTTGTTCTAG
AGATTCTCAGCCAGGAGAGGGATATTTCCGCTCTGCTCCCGCTAAAATGACTGGTATTTTATTTATTTGCAAGCTCCCTA
TTTGTTTTGCTTCCAATTCACAATACGTCCTTGTAGCTCTCGAAGAGATACGCACGATAGAAAGAGCGTGGAATTAGATG
GTGCTGAAAACCAGCTACCCCTTGCGTGCAGTCATGTAAATTGTCAACCTCTGTCTTCGTTTCAATGTTATCTGCCGCCG
GTGACGTTCGCCGTTAGCTGGCTCCGCACAAAGTCGTTGCAAGCCTCGTTGAAAATTGTCGATCAGGGCTAAAATACGTT
TCTGGATAATCAGTGGGTAGACAACCCCAGTCGCCAGAACCTTAAAATTAAAGGTAAGTGCGTGAGGGCAACCCGATGCA
AATTACCCTGAATCTACCTGATAGCCTCAGCCAAACTGAAACCTTCAACCAGAGCGACTGGCTCCGGGAGATTGCTATTG
CTCTGTTTCAGCAAGAGCGGATTTCCCTCAGCCGCGCCAGCAAGATTGCCGGGATGGAAATCATGGACTTTCAGAAGCTG
CTGGCCGATCGCGGCATTTGCGTTCACTATGATGTGGAGGATCTTGAGCAAGATGTTCAGCACCTGCGCGATCGGGGTTG
GCTATGATCGTCGTCAGCGACACCTCCGCCCTCTCCAATCTCGCCATTGTCGATCATCTCCGATTACTAGAAGCTATTTA
CCAAACCGTGATTATCCCCGACGTTGTTGCCAGAGAACTAGCAGCCGCCAGCAATCCAACGATTTCAGCCATTCTTCAAC
TGGGCTGGATTCAAACCCAACCCCTCACAAACTCCGAACTCGCCGACCAGCTTCAACAAGATCGAGGACTGGATGCCGGA
GAAGCCAATGCTATTGCACTAGCCCTTGAGCTGCAAGCCGATGACCTGCTCATTGATGAACGCCTGGGACGGAAAGAAGC
CCTTCGGTTAGGGCTGTCTATCATTGGTATTCTGGGCATTTTGCTCGTTGCCAAACAAAGAAGTCTCATCCCACAGGTTC
AACCTGTTATGGATGCCTTGATCAACCAGGCTGGTTTTCGCGTCAGCACTCAGCTATATCAGCGTATCCTAGCCCTTGCC
CAAGAGCCTTAGCATTAGTAAAGGATAAGCCGAGATGTCTGTGAAGAAAGCCAGCTAACCCTGCGTGGCAGCGGACGGTC
GAGATCTAATGGAGTTGAGTTCAAGATGGTCTGCCGCCGCTGCACTTTACCGTTAGCTGGCTTCGTTTTTGGGTTAGGGT
TGCACATCTAGATTGTTTGTAAGATACACAGCTTGAGAGATCGCAGGGCTACACATCTTAAGTAGCGGTTTATATTCGAT
ACAGTAGCCCTTTTGTAAATCAACGCGATGTGCGACTAAAACTACTGTGACACAAGCTGGTCGAACTGCAAGGGGTCAGC
ACTGTGACGGTTGAGCCATCGACAAACGGTATGAGCTAGAAGCTTGCGATTGATGCGACTGGTCAAATGCCATAAATCTC
GTGCCCAGACCTTCTCAATTGAGAAGCGTTCGACTAATTGCCCAATCACCGTTTCAATCAGTCGTCTAATTCGTTGGAGT
AACGCCACCCAAGCAGGCTCACGAGTATCCTGCATATTGGAGCGCAGGGCAGTTTCTAGTTCAATCCCCACAGCTCGAAG
CTCTTGCTGGAGAGCGGCAGAGAGGTAACCTTTGTCGCCAATGAGCCAACCATGAATCGTCTGCACCATGTCCCACAATG
CCTCGCGTTCACTGCCATTGGCTGGGGTGAGGCTAAACCCTGTAATCACCCCTGTCGCACTGATGAGCAAATGACCATGA
AAGCCATAATAGAACTGCTTTTTAGCCGCGCAGTAACCGTAAGCAGCAATCCCCTTGAAACTGCGACACTCCGGGGCACG
ACTAAACCCACACAACGGGATAGGAATGCCATCGACCAGATGCACCTCATCAGCAAAAGCCCCTAACTCAGTGGACAGGT
GCTGCTGGAGTCGTTGCTTGTACTGCCAGAGGTTTGCAGCCTGACGGACAAAGGCAGAACGACTGCCCAAGCCAGGAAAC
CACTCCAACCAGTGCCGACGGAAATAGCGCCAAATTGCCTGGTCTGTATCAATCCCTTGGTACTCTGCCACAATTTCCAT
CGTCATTACCTCACTGTCGGACAAGGCAGGGGCAAATCCTTTGGCTCGGATGGGTTGCCCTTGAGTGATTGCCTTCAGCA
AATCGTCCACACAGCAAAAAACTGCAATGATAAACTCTTCGATAGTAAACATATTGCCTCGGCAATAAAATAGAATGCAT
TCTACAACGCAGCATAAGCAATCAATGGATGCTTGAAATAATTTCTAATCCGAGCAGGTAGCTTCTGTAACTTCCGCAAT
TGAGATAACACTCGCCCTTTCAACTGCTTCAAATTACGACTCGGTGGTTTGTCATGCACGCCCTGCTTCACATCACCATT
GAAGTATTCAGTTGGATTCAATTCTGGCGAATAGGAGGGTAAGTAAAATAACTCAATCTGCTCGAGGTGTTCTCGTAACC
ACTGTTTCACGCTCTGTTGCCGATGCACGGGATGCCGGTCCACAATCCAAAATAGTTTCCGCTGGCGCTTGGCGATCAAC
CGCTGGCAAAATCGGATGAACAGTTCTGCTGCCAACGTGCAAGTGTAGAGCATAAACTGGACTCCTCCCTGGTTACTCAC
ACTGGCAATGTAATTGACGCGCTCTCGGTTGCGCTCACTGGGACGAATCTCAGGAGACGTGCCCAGCAAGGCATACCCTC
GTCCGCCATACTCAGTCGAGGACACGCCTGATTCATCCCCCCAAGCAATCTCTGCTCCTTCGGTTTTGGCCCGTTGCTCA
ATCTCCGGATACTCGTGTTCCAACCACCGTTGTACCGTCTTTGGGTCTTGCTCGTAGGCTCGCTCTACGGGTTTCTTGGG
CGTGTACCCCCAGCGTTTCAAATACTCTCCCACCGTGCGAATTGGCATTTTCACCTGACACACTTGCTCCATTAATGCCT
GCACCGCTCGTCTTGTCCACAGGGCACTATCAATCTGGTAATCTTCCGGAAAATGATCTTGCATCGCCGTTTGCACGGCC
TCTTCCTGCCAGCGCTCCAAGGTTCGCCCCTCCCCCACTTGTCGTCCCCGCTCTAACTGATAGAGAGCATCCTCTCCATA
ATGTTCATACTCCCACCACCATTCCCATACCGTGTTGCGGTGAACGCCCAAATACTCACTAATGTCTTTAACCCGTTTGC
CCTGCTCTCGGAGGCGAATCGCTTGCTGCCGCAGGTAGTTTTGGGTTTCTATCGAGAGGTGCCTGGCATCTGGTTTATCC
ATCACAAACCTCCTTGTGCCTGTATATTCATTATGTCTTGTGTTTAGTTGCCGGAGCAATAAGTCCCACTCGCGCTAGAT
AGGTTGTACTTCTAGCATCGTTCAGTGGGGCTTTCCTTTGCCAAACTTAGTTGCACATCGCGTAAATCAACTTGTCTGTA
TGAAGCGATCTGCCTCCTCAGTGCCAACATTTGATGCAATGCTTATACCCACAATTCAGGCTCTACAAATTCTGGGTGGG
TCTGGTACAACTGAGGAGATTTATGACCAAGTGGCACAAATCCTCAAGTTGCCAGATGAAGTGCTTGAAATCCCACATGG
AAGTAGCTCACAAAGTGAAGTTGAGTATCGTCTTGCATGGAGCCGTACCTATTTGAAGAAATATGGGCTTTTGCAGAATT
CGGCACGGGGAGTATGGTCATTATTGTCAACCACTATCAATATTGATGACTTAGATCCCAAAGAAATTGTCAAAACTGTT
CGAGATGCAGAAAAGAGCAAGGTTGTTCCTTCAGATCCAACCACCGAGACCGTTGAATCAATCGAAACCCTAGAAGAACT
CGCATGGCATCAGCAGGTACATAAAATGCTTCTAGGGCTTGAACCATCTGCATTTGAGCGTTTGGCACAACGCCTACTGC
GTGAATCGGGTTTTATCCAAGTTCAAGTTACTGGGAAGTCTGGCGATGGTGGCATTGATGGAGTCGGCATTGCCCGCATC
AACGGCTTCTTGAGCTTCCATGTTCTTTTCCAATGTAAGCGTTACCAAGGATCAGTAACGGCGGGGCAAATTCGAGATTT
TCGGGGAGCCATGCAAGGGCGCACTGACAAGGGATTATTGATCACAACCGGTACCTTCACCAGAGATGCAATTAAAGAGG
CAACCAGAGATGGCGCACCCCCGATTGACTTGATTGATGGTGAGCAGCTAGTCCAACGCTTGAAAGAACTGGGACTTGGT
GTCAAGATCACAATGATTGAGTCAGTAGAAGTTGATACAGCTTGGTTTGCAAAAATTTAATTCAATGAGGTCTAAATGGT
TACAACCCTTAATAAACCATCTTCTTTAATTCACGAGATCCGAATCGAGAAAGTTGGCAACTGGGATTTATTCAAATTTA
GTGAGTCTCTTCAACTGCGAATGGAAACCCTTCTAGAAAAGAAAAAAGCTGATCAACTCACGCCTGATGAAGTTGCTGAA
TTAGATGCGATTGGAGAGCTAGATCGTATTTTTACGCATATCAACGCGATGCTTGCTGCTCAACATGCCAATCAGTGATG
AAGTCAGGCAGGCTATTCGAGAGCGTGCTAACTATATCTGCGAGTATTGTCACTCTCCAGAACGGTTGAGTGCTAATCGG
TTTACGGTTGATCATGTCATCCCAAAATCTTTGGGGGGTTCCGATGCACTCGACAATCTTGCGCTGGCGTGTCGTCGTTG
CAACGAGAGGCGTTACAATTTTGTGGCTGGTATCGATCCAGAGACCCAAGAAATTGTTCCCATTTTTAATCCTCGCAAAC
AAAAATGGGCAGAGCATTTTGTTTGGCAAGATAAGGGCGTTGTCATAGGAGGAACGACACCCATTGGTCGCGCAACTTGC
CTGCGGCTTGATTTGAATGATACTCGTTATCCAGAGGAAGATTCTATTCGAGCAACCAGACGATTTTGGATACAAACCGG
ATTACACCCTCCAGCAGGTGATCCGTGTCAAGCTTGAAGTAGTGTGGCTGCCAGCCAGCTAACCCTACGTGGCAGCGGAC
GGACGAAAGTTGCTGGTATTAAGTTTAAGGTTATCCGCCGCCGCTGCACTTCACCGTTAGCTGGCTCCGTTTCTAGCCTA
GGACTGGTACAGGAAGATAAATTGTTAGTGTTCAAAATCACGAAGCAACAACGCGCGTTTGAGCTTGTGCATGAGATTTG
GGTTTCACTACAATTTCCACATCTCGCCCCAAAGCATTGAGAAAGCGAAACAATCGTGCGGTCGAAAAACCTGCTAATTT
TCCATTGATTAATGCCGAGATTTTAGGTTGGTCAATTCCTAACGCCTCTGCTGCCTCAATTTGGGTCATTTGTTGAGTTG
TAATGATACTGCTGATCCGCCGAGCAAGTTCTGCTTTAACCAGCAATTCGTCAGCATTTTCCAAACTCAAATCTGCAAAC
ACGTTGCCGCTACTGGCTTGTACTCCAATTTCTTCAGTCATTTTTACTCTCCTTGATGTTTGCTGTAGTTTTGTGAATAG
TGTTCCTTGGCTCGCTTCAGTCTTGCTTCGATCAGGTCAATATCCTGCTTAGGCGTAGCAATACCTTGCTTTGATTTTTT
CTGGAAAGCGTGTAAGACGTAGACCACTCCAGCCAGTTTTACCGTGTAGACGGCTCGATAAGTATCTCCGTCAAAATTTT
CTACAATTTCCAGTACCCCAGTTCCCCTAAATCCTTTGAGCGGCTTGGCTGAGGGGTGCTTTTCACCACATTGGGCCAAG
TACAGTGCGTACCCAACCGTTTGCCGCACATCCTCCGGAAACTCCTTCAAATCTTCCAGAGAGCTTCCGACCCATTCAAC
TGGCTTTGGCAATGCGTTCATACTTTAAATATGCTAGTTTTGGCATATTATTGTCAATAGCCAGATTCATCTGGTCCTGT
CAGCCAGCTAACACGTCACGGCAGCGGACGGGCAAGAGATCTTGGTGCTGAGTTCCAGGTTATTTACCGCCGCTGACCTC
AACCGTTAGCTGTCTCTACATCCAGTCCTTGCACTCGTCATTGAAGGTCATCAGCGATGGGCTAGGATCAATACGGTGTC
CGTCTAAGCTATTCATTCAGTTCAGAAAATACATTATTCATGACCTTTGCAGAATCTCGCAGTGATACTGTTCCAGTTCA
GCTTCCCAATGGGGCTGTCGTCAAAGTTGAGGTGTCCAGTACGGGGCGGGAAGATGTAGGGTTTGATGTAAAACAGTTTC
AGCCAGTTGCCGATGCGATCGAAGGGGTGGTGCTGATGATTGCCGCCCCGATTCAGAAGGTGAAACCTAAGAAGGCGACG
GTGAAGTTCGGCATGGAACTGGCGATCGAGTCTGGGCAACTGACGGCAGTAATTGTCAAGGGTTCTGGCAAAGGAAATTT
AGAGATTACACTGGAGTGGGAAGCGCCGACCAAGGAGTAAGCTTTGACCCCGTTAGAGGATCTGCTGCGACAGTGTACAG
TCAAGATCACCGTTCTTGGTGGTTGGGGGACGGGCTTTTTTGTAGCTCCGGGGTTGATTCTCACCTGTGCCCATGTGGTG
CGGAAAGCGGCTGATTTGCAGGTCACTGTGGTTTATCCAACACGAGAATCGCCTCTGTTGGCTACCGTGAAGGCACAAGC
AGATGATCGTAAAACGCTTGACCTAGCTCTCGTTGAACTCACTGAACCGCTGCTTGCTCATCCGTGTGTGCTTTTGGATG
AGGAGGCAGTCGCCATTGGTCAAGCCCTGTATAGCTACGGCTATTTAGAGTCCTACGCCAATGCAGCCCCCGTGCATCCA
GTCAACGAAGGGCTGACGGGAGACACGCCACCTTTACTGAAACTGCAAGGGGCACAAGTTGAGAAAGGAATCAGCGGAGC
CGCATTGCTGAATCTCAAGACAGGAAAGGTGTGCGGCATGGTCAAAGAAACCCGTGCTGCTGGGTTTGATTTGGGCGGTG
GGGCAATTCCAACCCGGGTGATTTTGGAGCAGTTTCCTGAGTTGCGCGAACTCCAACAAGCGTTTCATAGGGGCGATCGC
CGCTGGATAAACCTGATTACACCGCCCAGAATTGACTTTCAGCTCTATTTACAAGCTATCCTTACCAACGAAGATTATCG
GGAGTGGCAAGAGGTTTACACACCCACAACGGTGGAAGATCGGCGGCGAATGCCAGAGCCGGAGACCACGATCGCTTTCC
AACGTCGGTTTTCATCGCGTTTGAAGTTGCGGGCGGAGATTGTGAAACTTGACAAACAGGAGCAGGATAATCAACCCAAT
GGGGTACGAGAACCGCAAGAGCGAGTTGAGCAATGGGATGTTTTGGCAGGGCTGCGAAACTATGCGACAGAGCATGTGGT
GCTGATCGGCAAGCCTGGATCGGGAAAGTCTACTTCACTGGAACGGTTGCTGTGGGAAGAAGCAGAGAAGGCGTTGCAAG
ATCCCAACGCTCGAATTCCAGTGCTAGTGAAGTTACGTCGCTGCACTGGAACCATTGAGGGACTGATTCGAGATTTCCTG
GTGGGTCATCAGGTCGCCCTAGAGATTGCCCAAATTGAGGAACTGTTGCGTCAGGGTAGATTCCTGCTGTTGCTGGATGG
CTTGAACGAGTTACCGAAAGCTTTTGAGACAGAGGTGGCTAATTTCCGCGATCGCTATCGTCGTACTACACCGATGATTG
TCTCAACGCGGGACTTGGGTGGGGGTAACACCTTGGGCATTGAGAAAACCCTGAAAATGTTGCCTCTGACGGAACCGCAA
ATGCGCGAGTTTGTGCGGGGGTATCTGGTAGAAAAGGGCGATCGGCTGTTTCAGAATCTTCAGGGTGATAGACTCCGCAA
GTTTGCTGAGACGCCGCTGCTGTTGTGGATGCTCTGTCGGGTATTCGCTCACAATGGCAAGGTTCCTGACAATCTCGGAT
TCGCATTTCGGGAATTTGCCCAACTTTATGACCAAAAACTCCAAGCAGATGTCCCGGCGGATTCTAGAGATCAGTGGCAT
CGATTGCTGCGGCATCTAGCTTTTGTCATGATGCAGGGAAAAACCGCGATCGATCTTGAGCTATCGATACCCAGGGAGGA
AGCGGAAGACTGTTTAACGGCATATTTGCGGCAAGAAGGTTGGTCAAATCCCAGAGAGTGTGCCGAACGCTGGCTTCAGG
ATCTTCTGAAATATCACCTGATTCAACCCGTTATTCAACCCAACTTTGAGGAACACATTGAGTTTCGCCACCAACTAATT
CAGGAATATTATGCGGCAGAGGCGTTGTTGGTGCAGTTGCCGAATCTTACGAATAAGCACTTGCAAAGTGAGTATTTGAA
TTATTTGAAGTGGACAGAACCCGTAGCGTTGATGCTGGCGCTTGTGGCGGATAAGGGGCAGGCGGTGCGACTAGTGCAGC
AGGCGTTGGTGGTGGATTTGCGGCTGGCGGCGAGGTTGTCCGGGGAGGTACGAGCGGTGTTTCAAGCCAGTACTGTGGAT
ATCATTCAGCAGCACTATGCTGCGGTTGAATGTCCGTCTTGGTTACTCGTGGATTTTTTTGATCAAAGCCGTTCTGAAGC
GGTCATAGAAAGCTTACTCAACGTCCTTCAACATGCAGACGAGTCTGTCCGTATGAATGCTGCTAGGACATTAGGCAAGA
TCGGCTCAGAGGCGGCGATTGCGGGCTTACTACAGGCATTGTTAGATTCATCCCATCACGTGCGTACGAATGCCGCTAGG
GCACTGGGCAAGATCGGCTCGGAGGCAGCGATTACGGGCTTAGTCCAAGCACTGTATGAAAACAACGATTTGGGTATTGC
CGAGTTGGGTGTTGCCGAGGCATTAGTCAGCGACGGCTCAGAGGCGGCAATTGCGGGCTTAGTCCAGGCCCTGGCAGATT
TAAGCCACTACAAGCGTATTAAAATTGCTGTTGCATTAGGCAAGATCGACTCAGAAGCGACGTTACTCAAGGCACTGGCA
GATTTAAGCCACTACGAGCGTATGACGGTAGCCACTGCATTGGGAAACATCGGCTCAGAGGCCTTGAGCAAAATCGACTC
AGAAGCGACGTTACTCAAGGCGCTGGCAGATTCAAGCCACCACGTGCGTATGACGGCAGCCACTGCATTGGGAAACATCG
GCTCAGAGGCGGCTATTGTGGGCTTACTCCAGTTGCTAAGCGATTCAGACAGGGACGTGCGTCGAAGGGCCATCAGTGCA
TTAGGCAAAATCGGCTCGGAAGCAGCTTTACTTAAGGCACTGGCAGATTCACCCCGTGACGTGCGTGAGAGTGCCGCTAT
GGCATTAGGCAACATTGGCTCAGAAGCGGCTATTACGGGCTTACTCCAAGCACTAGCAGATTCAGACAGGGACGTGCGCT
GGCGTGCCGTCAGTGCATTAGGCAAGATCGGCTCAGAGGCGGCGATTGTGGGCTTACTCCAAGCACTGGCAAGTGCAGCG
GTTCGGGTGCGTCGGAGTGCAGCCACAGCATTGGGAAATATCGGCTCAGAAGCAGCGATCCCGGGCTTACTCCAAGCACT
AGCAGATTCAGACAGGGACGTGCGTTTGAATGCCGCCGAGGCATTAGGCAACATTGGCTCAGAGGCGGGAATCCCAACCT
TACTCCAAGCATTGGCAGATGAAAATAACAATGTGCGTCAGAGGTCTACCAGGGCACTGGGCAACATCAGCTCAGAGGCG
GCGATTGCGGGCTTACTCCAAGCGCTAGCAGATGCAGACAAGTACGTGCGTAAGATTGCCACCGAGGCGTTGGGAAACAT
CAGCTCAGATGTGGCGATTACGGGCTTGCTTCAGGCGCTAGCAGATTCAGATGGGGACGTGCGTAAGATTGCCACCGAGG
CATTGGTCAACATCGGCTCAGATGCGGCGATTGCAGGCTTACTTCAAGTACTCGCAGATTCAAGCCATCATGTGCGTATG
ACGGCAGCCACTGCATTGGTCAACATCGGCTCAGATGCGGCGATTGCGGGCTTACTCCAAGCGCTAGCAGATGCAGACAA
GTACGTGCGTTTAAATGCCGCTGAGGCATTGGTCAACATCGGCTCAGAGGTGGCGATTGCGGGCTTACTTCAAGCGCTAG
CAGATGCAGATAGGAACGTGCGTCAGAGAGCCGCTAAGGCATTGAGCAAGATTGGCTCAGAGCAGGCGATTATAGGTTTA
CTCAACGCACTGCAAGATGCAGACTGGGACGTGCGTAAGAGTGCTGTCGAGGCATTGGGCAAGATCGGCTCAGGGCAGGC
GATTATGGGTTTACTCAACGTACTACATACAGACTACTCCATGCGTTGGATCACGGCAGAGGCGCTAGGTCAGATTGCCA
AGAGTCAATCAGAAGCGCTCGCCCCTCATCTACCCCATCTCCTCACCCTTATTCCCACTAAATCAGGCGAATCTGCCTAC
AGAGTAATTCTCGCTATCCAAGAGAACTGCAAATTCTACAACTACGGACTTTGGCAAGCTCATCTAACTGTGCAGAACGC
CGATCGCCCCCAAAGCCAGAACAGCGCTCCAAACGCTATAACCATACAAACCCTGGAGAGGTTGACCATCATGACCGGCA
AAGCACCGATATTCAACCAGCAACACGCAACCATTGGCGTGAACTATGCCGCTGAAGGCAGCACCATAGAATTCACCCAG
CACACCAGTTCTTCTGAGCAAACCTTTGAGATTCTGCTTACCGACTACCAGCAATTTATTGAGCAACTTCAGCAGAAATA
TTCCACCCTGGCAGACTCAACCACCGTTCCGCAAATTATTGAAGTCGAAGCAAAACTCATCGAAACCCAAGATCAACAGC
GGGGGCAAAATTTTCTCAATCTCAAACGACTGTGGAACGGTGGCAAGAAAGCAAGCATCAAAGTTGGCGAACACTTTGCT
GAAAACAATGTTTGGGCAAAAGGGGCGATCGCCTTTCTCGAAGGTGTCAGCGAAGATGCGAAATAACAATCATTCAACTC
AACAGACTCAAAACCATGCAAATTACCATCGACCTGCCTGATAACCTAGCCCTCACAGAAGCAGACCTGCGCCGAGAAAT
GGCGATCGCGCTCTTTCAGCAAAACTATGTCAGTCTTGGTAGAGCCAGCAAAATTGCCGGAATTTACATTACGGACTTTC
AAAAACTACTGGCAGATCGCGGTATCTGTGTTCACTACGATGTGGAAGACCTTGAGCAGGATGTTCAGCATCTGCGCGAT
CGGGGTTGGCTATGATCGTTGTCAGTGATACCTCTGCCCTTTCAAATCTTGCCCTTGTCCATAACCTTTGGTTGCTAGAA
GCTATTTACCAAACGGTGATCATTCCTGACGTTGTTGCCAACGAACTGGCAGCAGCCAGCAATCCCACTATCTCAGCCAT
TCTCCAACTGACCTGGATTCAAACCCAATCCCTCACCAGCTCTCAACTGGCTGACCAACTACAACAAGACCGGGGACTGG
ATGCTGGAGAAGCCTATGCCATTGCACTAGCACTTGAGATACAAGCCGACGACCTACTCATTGATGAAAGATTGGGACGA
CAAGAAGCTATTCGGCTTGGGCTTTCTATCATTGGTATTCTGGGTATTTTGCTCGTGGCTAAACAAAGAAGCTTCATCCC
TCAAGTTCAACCCGTTATGGATGCCCTGATTGACCAAGCCGGTTTTCGCGTCAGCCCCCAGCTATATCAGCGAATCTTAG
CCCTTGCCCAAGAGCCTTAATATCAGTGAAGGAGAAACTGAGATAGTCGGTGGAGAAAGCCAGCTAACAAGTCGATGAAG
CGGACGGGCAAGAGATCCTGGTGAGGTTGCAAAGGTTATCTGCCGCCGCTTATCTTAGTCGTTGTGCCGCTGGGTTGTCG
GTGAGTCCCTATTGTAAGGTTAATGGCAAGGCGATCACAGATCGTCTAAAAGTACCCATATGGGGAATAGCAAGGTTAAG
ACATGATTTGTACAATAAAGCCTGCGACTGATTGAGGCGATCTCTGACCAAACTTGAAACTACGAATTGTGAGGATCGTT
TGCATCAATGCCTTACTATCCCTCTTCCATCCTTCCAGCGAGGAATAAGTAAAATAAAGATTATGTTCCTGTCGCCATCT
TAAGGGTATGGTTACACCGCGTGAAGCTCGTCCAACCCTCCGATTCGTCGATGAGTATTGTGAACTGTATGCCGACTTAT
TTCCCGAGGTGCGGAGCTTTGAAGCGTTCAAATATTTGCATATCGGGATGATCTCAGACCTTAAACGCAAGACTTTGCCA
GCCATTGCCAGAGCGGTTGGATTAGCCAATGAACAAGGGTTGCACAACGTGTTAACGGAATCTCCCTGGTCAGTGCGTCG
CCTGCGGCAGCGTCGCTTAAATCTGATCTTAGAATTGACTCAAAAACAAGCGATGATCCTGTTAATTGATGAGACCGGAG
ATTGCAAAAAGGGAGACCGTACGGATTATGTGAAGCGTCAATACATTGGCAATGTCGGCAAACGAGAGAATGGCATTGTG
GTCGTTACTGCTTACGGGTTATTCAAGGGCATGATTTGCCCCTTGTGCTTCGAGGTCTACAAACCGAGAGAACGGCTCAA
GCCGGGAGAGGTCTACCAGACGAAACCGCAAATTGCGGCCACGATGATGCATGAGTTGATGGCCATGGGATTCCAGTTTG
AGTTGGTGTTAGCCGATAGCTTGTCTGGTGAGAGTGAGTGTAACTTTATTTCAATGCTGGTTTCGCTCAAGTTGCCTTAC
ATTGTGGCGATTCGCTCCAATCACGGGGTCTGGTTACCGCAAGACCAGGAGGTCACGGCAGAACCTTGGGAGCAGTTCAC
CCGCACCTTCAGCAATGGCGAAACTGAAGTCCGCTATCGACGCGAGATTATCTATGGTACTCGTCGCAGTGTGCGTTACT
GGGAGTTGACCACCAACCCAAAAACGTTACCGGACAATTCAACCGTGTTTGTGATGAGTAATGCGCCGGCCATCAAGCTC
GATGAAATTGGTGATGCCTACGGTGATCGTACTTGGGTGGAATATGGACTCAAGCAAAGTAAGGATGCTTTGGGTTGGGC
TGATTTCCGGGTGACGAACTACAAGCAGATTGAACGTTGGTGGGAGATCGTTATGAGTGCGTTCACGATGGTCAGTTTGT
TTGTTGATGCCTTCAATCGAGAGTGTCCTTTATCTCAACAAGTCTTCACGCAGCATCCCTGGTGGAACAACCAACGGGGC
TGGAAAAATCTGCTCAATAATTTGCGTTTGGTGATTGAACCGTGGATTGCCTTTAACCACCTCAAACAGTGGTTAACTGT
GTTTTTCATTCCCACTTTGGAGCAGGGATTTGCCCAATTGATTGAGCGAATGCAGCCGTTTTACTGCCCTGTAATTCACG
ATCTGCTCCTGCAGCGCATCCTATTTAACTCTGCTTAAATGATGGAAGAGGGATATGTTTGCCAGCAAGAATGGCTATAA
CGACAATTTGTAGCTACAATTGGTTATTGTAACGATCGCCAGTCATGGAATACGAATGGGATGAAGCAAAGCGTCTCGCC
AATCTTCGTAAGCATGGAATTGACTTTATTGATGTCCCAGCCATATTTGGTGGCGACACTGTAACTGTTGAGGATGATCG
CTATAGCTATGGGGAGCAGCGGTTTATCACATTTGGCTTGTTGCAAGGGCGAGTGATTGCTGTTGTCCATACCGAACGAG
AGGATTATACCCGTATTATTTCCGCAAGAAAGGCAACGAAATATGAACAGCGAGCCTACTTCGAGCAACTCTCAAACTGA
TTGGCAGCGATTAGATGCTATGACGGACGAAGATATTGATTTCTCAGACTGCCCAGAAGTTACACCAGAGATGTTTGCAA
AAGCAATAGTGCGACGTGGTTTACCCGTTGCAAAAGCAAAGACCCAGGTTACACTCCGTATCGATAGCGATGTTTTGGAT
TGGTTTAAGTCTCAGGGACGTGGCTATCAAACTCAAATCAATCAGTTGTTGCGGGCTTATATGGAAGCACATCAGCGGTA
GTTGTATGGTAGCCAAAACCTTTGTTTATGAACGTCAAGTTGAATATTGGACAAGCCGACAAATAGAGGAGTTTTTTCTC
AATGCTGGTTTCGATATTGTTGTCTATCCCGTAGAACAAGGAATAGAGCGTTATTTACCAGCAGATCATATATTTGGGGT
TGATGACGCTTTGATTAAGTTGTTTGGAATACAGTACAAAGCGCTGTACCACAATTCAGTAAATTACTGGAAACTCGACC
AACGCCAACACTGTCGTTTAGTCCACTTTCCCTGGATTTACTATGGTTTGTCAGATTTACAGAGCGTTTCTGATGGTCGT
AATGGTCTTCATTATCTCAGAATTCTAAGTTCAGCGTTTCCTTATGTTAATAAGCTAGATGTTGGAAGTTTAGATCCCTA
TTACCGCTGGGGAGCATTTTATCAGCATCTACAGTCCTGCCAAACCGGTCGTCTTGTCCAGAATATTTCTGATCTTCAGG
AGGCAATTTCGCCTCTCCAAGAGAGGGATTTGGATAGAACCACTATTGAAGTCACAGATATCTTTGTTGCTAACTTTAAT
ACAAAGCAGCTTGTACATCTATCACCACAATTGAAGCAAGTAGATACTAATGAATAGTGAGCAGTGCCGCATAACAACCC
GGTTGGAGCGGACTGTTGAGAGATCTTGGCGGTGATTTAAAGGTTACTAGCAGCCGCTCAACCGGAACGTTATGCCGCAA
ACTTCCTGTGGGAGCCATCTGGAATGAACTCTGTATCTAAGTATTTCAAATACTTGCTTCTGGTAGTCCATTTTTGTAAA
TGACAGGGAAAATAGATAAAGTCACTCTTCTCATCGCTTATGTCTAACATTCCTCTGGTGCTGGCTGATAGCCCTGGAGC
TTGAGATCCTAGCAGTGCGGCCAATGCTTCTGAAAAATCCCCTGTTGAAATCCCCTTCAAGTACAACCAGGGCAACACCG
CTTCCACACTTCTGGCTCGCTTGAGAGAGGGCGGCAACAACGATGAATTGAATTTGATGCCACTGCCACTACTGTCTCTG
ACCTTGGGTACCTGGATTTCTACCTCCCCGACCCCGCTCATAAGGGTGCGCTCTGGCAAGTAGCCGTTGCGAACTACCGC
TGCTCGTCCCTACCCATCCTTACGAGGTTGGTATTGGCCTAAAAACTCCTGCAATTCTGCTTCTACTGCTTGCCGAATGA
TTTGCCGGGCACCTTGCCGTACCAGCGCCGTCAGCGCATCGTCAAACGATTCCGTTGTCTCTACTGCTGGGAGTGCAATA
AGATTGTCGTCATTCATGGTGTATCCTCGTCTGGGTCTTTTTTGTCTTATCCAGCAGGATATGCCCTTTTTTCTCCTTGG
CTCATACACCACAAATAAACATAGCTCATCATCCGAGCGGCAATCTCTGGTTTGGTGCGATAAGTCTCTCCGGCTTTCAG
ACGTTCTCTGGGTTTGTCCACCTCGAACAGTAAAGGAAAGGTGATGCTCCCCATCACCCCGTAAGCAGTGACAGCCACAA
TCCCATTCTCAATCTTGCCTAAGTTGAGGGAACCACTCGTTTTTGTAAAGAGTCAGCCCGTCGCTTTGCGGTGGTATTTT
GGGGATCCAGTTTGAGCACTTGTTCATACGCTTCTAAAGCAGGCATGGTTAACTGCTTGCGCTCGTAGGCATGGCCCAGG
TTATTCAACGCTGTAACGTAAGTGGGATCGATCTTCAACGCTTCTTTGTACTGCCGGATCGCGAGATCGTATTGCTCCTG
AGCAAAGTAGGCAAACCCCAGGGCATTGTAAACTAATGCGCTTTCTTGTTCCGGTAAATCCTCTGCTTTCAAGGCTTTTT
GGAAGAGGGCGATCGCCTGAGAATAAACTCGCTTATCCAGATACAGGCTCCCCAATTCGTAATATTCCTGAGCCGTACCT
TTTTCTTTCGTTAGCTTATTTTGTAACTTGCCTAAGGTGGTTTCAATCTTGCGTGTTTTGAGAATTTGCCGAAAGATCGC
CCAGGCTGCCGCACTCAGCAACAGCAGCAGGATCGAGATATAAACAACTGGAAGCCCGTTTTCCATATCAACTCTTAATC
ACTGTTGGATTTGTTAAGAACAATTTTAAAGCACTGACTGTCCCTACCAATCTTACCGCGTGAGGGGCGGGATGCGAGGA
AGGCGAAAAGATAAGAGGGAAAAGAGAGGGAGAATCGGGGATCAGGAGCGTGGGTAGAAACGCGATAAACCGCTTCTGTA
GATGGGAGTTAGCGGCGGGAATGGTGCTCCCGACTGAGCAGGGCAACGCTGAGGGTAACGATCAGTACGCCGAGAAGCTG
AACATTGGTTAAGGTTTCCTGGATGGTAAACCAGGCCAGCACAACGGTCAGGGCGGGGTTAGTAGCCGCAACCATAGACG
CAGAGGTGGCTCCAATCAGCCGGATGCCAAAATTATTCAGCAGGTGTCCGCCAAAGGTAAAAGTTGCTGATAACAGTCCA
CCGATCCATAAAGCTAGCCAGGGAAGTTGGACATCCTGCAGGTTCCCTAGAATTAAACTGATCCCAGACAAAAGCAGGGC
GATCGTGAAACTCAGCCAGGTAAACGGCACCGGATGCATGGTTTCAAAGCTTTTTTGCGCCAGGATGGTGTAAAAGGCAT
AGGTAAATCCGGAAGCCAGCCCCAGCAGAATGCCGATCCAGGTGTTTTGACTCACAGAGGTATGAACAACGGGCATGGTC
AGCGCACTACCCAGCAAAATAGCCACCATGACTCCCCACCGTAAGGGCGTGGGACGGTTCCCAAAAAACCGCCAGGACAA
TAACGCCGTAAACATGGGATAGGAGAAAAACAGAGTCAGGGCAATGCCAGTAGGAATTAACCCGATCGAGATATATAGCA
GTGCCAGATACAAGAACATCAACACGCCGCTTCCTAAACATTGCCAGAGGAGCGATCTCTGTTCTGGTAAGTGTAACTGG
TGTACCTCCTTCCAGGTTCCCGCGTAAAGCCGGGGAGCCAACATCGCCATGGCAGGCACCACCACCAGCATTCGCATAAA
CAGCAGTAGAAAGGAATGCTGCAGAGTAGGAGTGACAAACCCACCAATCTCAGTAATTCCAAATACTGGATGGGAAGTGA
ACAGAACTCGCACTACCACATTCTGAAAACAGAAAAAGACAGATGACAATAAAACGATGACAAAACCCAGCACGATCGCA
GATTCCTCGGTGAACTCCTTGATCATACCGATTGCCATCCCTGTACTTTTTTCATCCAGTCGAAATATGGTTGCCACAAC
CTTGACATAACTCCTGTCTAGATTGGCAATAGAAACAATTTTAAAGTTCTACAGAAACAAGACGCACCATGGCTATCCAT
CTCTCCTGGAAACAACCGATCTCTTACATTGCGATTGCAGCCTTGGGAGCAGGTGTGGCAATCACGGGCGATCGCTTGAT
CAATCCACCTGCATCCATTGCTCAAGCCCCTACCCCTGCTCAAGTCACGGCCACCAAGCCAAATCCGCCATCGGCTCCGG
CGAATGTTGCCATCCCGACCAACTTTATTACTGCTGCAGTTGAGAAAGTTGGCCCTGCAGTCGTGCGAATTGATTCAACT
CAAAAAGTGCAAAGTCCTTTCCCTGAAGGATTCGATGATCCGATGTTTCGCCAGTTTTTCGGTGGCAAAATGCCCTCGTC
ACAAGAAGTCAGGCGCGGTGTTGGTTCCGGTTTCATTATTGACGGCGACGGTAAAATTCTGACAAATGCTCATGTTGTTG
CAGGTTCAGATACCGTCAAAGTGACATTGACTGATGGACGCAGTTTTACAGGCAAGGTTTTGGGGGCAGATACCGTGACC
GATGTGGCCGTCGTAAAAATTGATGCAAACAATCTGCCTGCTGTGCCGTTGGGTAATTCTGACCAGTTGAAGCCAGGAGA
ATGGGCGATCGCGATCGGCAATCCCCTCGGTCTTGACAATACCGTAACTGAAGGAATCATCAGCGCTACGGGCCGCTCCA
GCAGGAATGTGGGTGTGCCTGCGGAACGAGTGAACTTCATTCAAACCGATGCCGCCATTAATCCTGGCAACTCTGGTGGG
CCATTATTAAATGCCCAGGGAGAAGTAATTGGGATGAATACGGCCATTATTCAAAATGCTCAAGGCATCGGATTTGCCAT
TCCCATCAACACAGCCAAAAACATTGCGGATCAACTCATTGCAAACGGTAAGGTCGAACACGCTTATCTGGGAATTCAAA
TGGTCAATTTGAGTCCCGAACTGAAAAAGCAAATCAATGAAGACCCCAATAGCAATATGACGGTGCAACAGGATCAGGGC
GTGTTAATTGCGAAAGTAATGCCAGATTCTCCTGCTGCCAAAGCCGGATTAAAGAGCGGAGACGTGATCGACAGGATCAA
CAATCAGGCCATGAAAGATGCCAGCGCCATACAACAAGTAGTTGAGCAAACCCCTGTAGGTAATGAGTTGCAGATTGGAG
TCACTCGCAATGGTCAACCTGTGACTCTCTCCGTTCGGGTTGGCACACTACCCAGGCAAGACAGTTAAGGATGGGGTGGC
ATTGTGAAGGATGAGCAAGTAACCCATGACAAGTGGCCAGTAGAAACTTAACCCATCCTCTCACTATGTCATTCCTCGAC
TTAATGCCATGAATTCTTGCGTGTTCCTCTATGTTTCGTTCATGTTCTTATAGGTAGCTACTGCAGATGGGGAAATGCGG
TTGAGGTAGCGGAAGATCCAATATTTGAAGATTGTGTCCAGGATAACAGGGAAGGTAGCAATAAACAGGAAGATAAAATC
TCGGCTGGCAGGTAATCCCAGATGTCTTGCCATTCCTTCCAGCAACACCTCCCATCCGTGGGGAGAGTGGAAACCGACAA
ACATATCGGTAAACAGGATGATGATAAAGGCTTTGGCACTGTCGCTTAGACCATAGACCGTTTCATCAATAAAGTTTTTC
AGGATTTCCACATCTCGCCGATTTGTAATCAGCACGATCGCAAACGCGATCAAGGCAAACAAATCTGCAAACACATTCTT
CACGGCCCCGGCACTGGTTCTGGAGTAGCTGGCTGCAATTTCCTGAGCTTTCTCTTGCAACAACTTTTCCATTCCCGCTG
CTGACTCGTTCGCAATGTCGGGTGCTCTACCCAGCATCTTGTCAAACTCAAGTCTTTCCTTAAAGGAATTAAATTCTTTT
AAGGCTTCTTCCTCAAGCTCAAAGTTAATAAAAATTCCCTGTTTTTCTGGCTCCCAGATGCGATCAACGATCGGACCAAT
CACAAAGGTTCTAGAAAATTGCTGGGTCAGCAGCGGCACGATAATCAGCAATAAAATCAGCCGCATGGAAATTAATGTCT
TGGCTTTGGAGTTGCGGAAGGTTTGCACTACTTCCTGCTCTGAATTAGGATCTAAATCCCGTTTAATGCGGTTTAATGTG
CCCAAAATCGAGCGGGGTAAAACTCCAGTTTTATCTAATACACTGTTGTCATCCTCCTCACTAAGGTCTCCAGCATAAAC
CTGCTGGGATCTTTGGGCACTGTAAGCGTTCGCATTCGCTCTTGCCGATACATTGGGATTCTGAACTTGAGCAACGGGCA
CCAGTGCCTTTGATCTGGAAACTTCTGGCTTGTAGCGTTCCAGAACCGCATCAATAAACTGCAGCTTTTCTAAAATAATA
TCTGCTTTTTCTCGATCGCCCGGAGTCAACGTCATAGAGCGGTTGTACAGTGTCGAATTGGTGGAATCCACCACAAACCG
ACTGGCCTTAAACTCCGTTAAACGCACCTCAGCAATCTTCAAATATTTTCTGAGTTCTGTCTCGAAATAAGCCAGGACAT
TTTCGGTGTGGCGACCAGCATGGCGGGAGATTTTCTCCCCGTTAAAGTGTTGATCCTCAATGGCTTTAATCATTAATGCC
GCATCATAAGCCTGGTCTAATGCTCGTTCAGGAGTTTGGGTAAGCCAGCGGTTGGCATTGCGGAAATAGCGACGAATGGG
TGTCATAAACGATGAACTCATAGAAGGACACACTCACTGAATGGCAGGCTTAGATTCCAGAAATAGACGTTTATGGCCGT
GCTCAACGATTTCCTATCCTAAGACGCTAAAGTTAGAGTACGAAGTGATTTTAACAAAATCGTTTAAAGACAATTGGCTA
ATCACAAACTTACCTGGATTACCGGCCCAACCCGTAGCGGCAAAACCACCCAACTGATTCAGCACTGTTGTACCTGGGTC
AAGCAGGCGGGCAGACCGGACAACTTGCCGACTCCGATCGCCCTGCCAGGAGTTTTGGTGCTGGCAGCCAATGGGGATAA
TCGCATTGACCTGGATGCCCGGTTAACGGCAGCCTTGCAGGGAACTTATCCCTTTCATGCCACCACGCCACTGGGCTTCT
TCCAGGATGAGGTCACTCTTTTCTGGCCGTTACTGATTCAGCAGCTTGATTTGAAGGCTCAGTTTCCGGTACGGCTGAAT
CCAGAGAATGAGCAAGAACTGGCCACCCGGTTGTGGCGATCGTCACTGGATGAAATCATTGCCCGTCAACCCACTGTCAA
CGAAGAACGGTTTGTGCGCCGCCTCCTGGATTTATTGCAACTGACTCATCTGGCAGGCATTCCCCTGAACGATATGCCCA
CCATCCTGCAGCAGGGATTGGCCGGACAAGAGCAAGAATTACCCCTACCCTTTCCTCAGGTCAAAATATTGTTACAGGAG
TGGGAACGCTGGTGTTTGGAGCGGGGCTTGCTGACCTATGGCATCATGACGGCTCTGTACTGGCAGTACTTACTTCCCCA
TGTCACCTATCAGCGCCATTTGCGAGAACGGTATCAGATGGTGCTGGCCGATGATGTGGATGAATATCCCGCGATCGCCC
GTTCTCTGTTCGAGGTTTTGATTCAGGGAGGAAGTGAAATCGTCTTCACCTTCAACCCGGATGGAGCCGTGCGTTCCGGG
TTAGGAGCCGATCCAGCTTACCTGGCAGCCCTCGCGCATCAGTGCCAGATGGTTGCTTTGACTCATCCACCAGTTCCCTG
CCTGGGTAGCGAGTGGGGCCATGCGATCGTGGAGTTTGTCACCGATCCGATGGCGCTTCTGGCACTACCGGAAGCCATCC
AGACCATCCAAACAATCTCACGGGCAGAATTGTTGCGACGGGTTGCCGAATTAATCGTTAAAGCGGTGCAATCCGGGCAA
GTCGAACCCAGAGAAGTGGCCGTAATTGCCCCCGGTCTGGATGCGATCGCCCGCTACACGCTGAGCGAAATCCTCACCAA
ACATCAAATTCCCGTTGCATCTTTGAATGATCAGCGACCGCTGACCAGTTTCCCGATCATTCGTTCCCTGCTCACCCTCT
TAGCGTTGATTTACCCTGGCTTAGGTCGTCTCATCGATCGCGATGCCGTCGCCGAAATGCTCGTCGTCTTCACCCAAAAG
CAAGGCACCCCCACCCTGTCCCTCACACCCCACACCCCACACCCCACACCCCACACCCTGATCGACCCTGTACGAGCCGG
ATTGTTAGCCGATTACTGCTTTGCCCCCCATCCCGATCGACCTCGTCTGTTACCTCCAACCACCTTTCCCCGCTGGGATC
GACTGGGTTATCAGGCTTCTGAAACTTACCAATCTGTCTTGCAGTGGATTGAAACCCAGAAAACCCAGCTAGAGCAGCGG
CTGATCCCCAATGCCGTAACGCTTCTGGATCGCGCCATTCAGCATTTTCTGATTGCAGAGCGAACGCTGTCGTTTGATCA
GCTTTCCGCCCTCCGACAATTTATTGAAACCGCCCAGCACTATTGGGAGATTAATAATCGTCTGAAGCAAAGCCAGTTAC
CTAATAGTGATGCTCCGACCTTTATGACTGTGGGTCACTTCATTCAACTGCTGCGCAATGGAACGGTTACTTCCAATCCT
TATCCAGTACGCCCGATCGGCCCCAGTAGCAATGCGGTAACGCTGGCCAATGTGTTTCAATACCGCTCGAATCGGCGTGC
CCATCGCTGGCACTTCTGGCTGGATGCCGGTTCACCCCGCTGGCTGAGTGGCGTGGATGCGTTATTTGCGGCACCGCTAT
TTCTGCATGAATGGTCAGGACGTGCCTGGACGGCGGCAGATGCATTGACAGCTAACGAGCAACGCCTCCGTCGAATTCTC
CTGGATCTGCTGAGTCGGGCCGAGGAGCGGGTTTATCTCTGCCATAGTGACCTGGCTACCAGTGGGCAGGAACAGACGGG
AGTTTTGTTATCGCTGGTGAATGCGGCGATCGCGGTGAGTGGATAGGGAGAAAAGCTACCAAAGCATTGACAATATTATC
GTCTACCGTGTAAATTGTCGAAAGATGATCGCGAGCTGGCGCTGGCTCATTCCTGAATTTATTGCTCTGAATTTATTGCT
CATTTTTGTTCATCTTTGCAGCCTTTCAGAGGTTTATCTTCATGCCTAAAAACTTTTTGATTTCTGCCTATGAAACACCA
GCAGATGCCCAGGCAGATGCTGAGATCGAGCCACCCCCTCCCGATCGGGAGTCGCTGCGAATTCTGGTAATTGGTTCCCG
TCGGGGAGTCACCGGGACAATTCAGAACTTGCACCGGCTCCGGTTTGCTGAGGTGCGAGAGTGGAGTCCTCTGATGCCAA
CACCAAATCCGGGTGAAGTGATGAGCATCCTCACCCGGTATATTCTGGCTGATAGTTGAGCGTCTCTGAAACCCGGTTTT
TTGCAAAGCATAATTCCGCATCTGAGAAGAAATCGGGTTTCTGGGATTTAAGCTGCGATCGCGGCAACCCCAGTCAGATA
CTGACCGTAGTTAAAGTTGCCAACAAAGGGGCCGTAGGGTGTGGTCAGGTTGGCCGCGATCGTGCCGGATGACAGAGTGA
TTGTGCCGTTGTACTGAGGCAAGGTGGGAATCAGACCATTCACAATTTCACTGACATTGAGGCTGCCCTGAAAGGAACCC
GCAGAAGTTGTCAGATCGGCTGTCAGGCTGCCGTTGCCAATGCCCAGGGTGCCCGTCACTCCCGTTAAAAATTCAGTAAC
GGATTCTCCAACTTCTCCAGCGAGATCAAAGGGAGTGCTGAAATTACCAAAGGGAGTAGTGAGATTGGCGATGACGGTTC
CTTGATTGAAGGTAAAATTCCCTGACAGTACGTTGAGCGGAATATTGACCTCAGAGCCAGGGACAAATGGATTCAGATCC
AGTTGAATCTCTCCCTGATTCAAATTCAAATTGGCAGGAATACTGCCGATCGTAAAGTTAAAGGAAGAATTCGGTGGAAA
CTCAACACTAAAATCGAGCGGCCCAAAGGGAGTATTTAGATCACTGACTAAGCGCCCACTACCAAATCCCAGGGTGCCAG
TCACGGCTCCAAATGGGGTCGGTAGATTCAGTTGTAGTTCACCGTTGGTAAAGGGGACGGTTCCTTCTAAGTCTCTAAGA
AAACTGGATACGAAAGAGCCGATGGTTTGGGCAAACTCAAAACTGCCTGTAAATTCTTCACTACCCAGATCCAGATTGCC
CGTCGCCGTGCCATTACTGAGATTGAGCAGGCCAGAAACCTGGTTGAAGGAGTTAACCGCACTGGTGGCTAATTCGGTCA
GGTTAAAGGTTTGCTGCAGGGGGCCAAAAGGAGTAGTCAGATCGCTGATCAGCAAGCCATTGTTAAAAGTGAGGGTTCCT
TGAATTTCATCCAGCGAATTGATGATATCGGCGGGCGATCGACTGGCCGTACTGGCCGCCCCCGTGAGGGATACCCCCAG
CAGAGAATCGACCAGCACACTGGAATTGCCAATTGAGGTCGTCAGGTCGGTGGTTAGCGGAGCGATCGTGCCTGCGGGGG
CAGTTAGCAAATCAACCGGCGGAGTGATTCTATCAGTGGCCATTTTTAATCCCTCTACTCTACAAATGACGATGGTGAAG
GCAACCAGAAATCAAGCCAGGCATCTCGATTCGACACTAAAGCTGGATTGGCGCTGTAGGGGAACACACAAAAAGCCAGT
TTATGAACGTCTATTCGTGTAAGGATACATGAAAATCTTGTCAAGCTATTTAAACCTTGTCCAAGTCCAGAACCAGAGTT
TCTCTGATCGGAAAACGACCGTTCTCTCGCTGGACCTGGCTTAGAAGTCGTTTTTTGGCAGTTGTCAAAGCTCAGTTTGG
TAGTATTTACGAGACAAACCAAGTTGCTATTAAAATTTGGGCAACAGGGTATCTGGAATCGGTGGAGGAGAAAAGAGCCA
TGTCTGAACTAACTCCGATAATGGTTGGGATAGGATGTTTTGCGATCGCTTTTGTGCTGGCGAGCCTGGTGGAGTATTGG
GTACACCGACTAATGCACAAACCGCTCCGATTGGGGGAACGTCACCGCGATCACCATCGCCGGAACGAGGGTCAGGGAGT
CATCTGGGAATTCCTGGCCTACGTCCGAGGTACGATCATCATCATGCTGCCGATGTTTTTTGTTTCCATTCCCGCTGGCA
TCGGTTGGACGTTAGGAGGACTGGTCTATGCTGCCTTCTCCTCCTATGCCCATCAACTGCAGCATGACAATCCGACAAAA
TGCTTCTGGATGAAGATGCCTGTTCACTACGTCCACCATAAATACAATATGTGGCATCACAACTTCGGCCTGGGTGTGGA
CTGGTGGGATCATGTGTTTGGCACGTATAAACCTGTGGAATGGCTGACTGAAGAGGAACTGAGCCAGTCCGATCGCAACC
TGCTGCAGTTGCGGTGGTGGTAAGCCATTTTGGCAACATACTGTCCTTGGTCAGTTGGCCTCTGTCCAATGATTAATGCT
GATGACCAATAACAATCAAGGTTTAAAACCCGTTTTCTATATCACAGAGTCTATTGGAGGGATCAGTACCGTGAGTTATT
TTGCTGAGGCGAAGGCACATTTTATTGCCAGCCACCAAAATCCGATTAATCAGGCACTGCACCATATAACGAATATTCTG
GCGATCGCGGCGATCATCTACCTGTTCATCGACTGGCGCATCACGATCGTCTGTCTCATTCTGACCCAGGTATTCGCCCT
CGGTGGTCACGCCTTCTTTGAAAAGAATGAACCTGCTTTCGTCAAATATCCCGGCATTACTATCCTGGCTTCCTTCTCCT
GGTCATTTGAAAATTGGTTTGGATTACGGCAAGTCTTAGAGTATTTCAAGGGATTGGGGGTTAGGAATTAGAAGTTAGGA
GTACCCCTGTTAAGGTGAACATTTGTTCGTATTTGGCAATTGCTTGCCTGAAAGTGTGATCATCCATTGATGTCTGCTTT
TGGATAACGGTCAATTCTCCCAATCATCTCTGAAAGTTCGGGGACGTTCCCAATCATTTTCGATCGCTGTTTCTAACTCA
ATCAATTCTGCTTCTTGCTCAGACTGCGCCAACGATGGCAAAGGTATTTCCAACGGAATTGAGCTTGAATTTGATAGCGT
TTGTTGGGTGTTCTCCAGTTCTGCCTTGTCTTGAGCGGCTTGCTGTGCAGTCAGTTCGTCTAAGTGCAAAGGCTTGATAA
CGCGGGTAATGGCTTCCTGAATAAAGGCTTTAATGAATTCGTCTTTGCGATTGAGTTGAAACTGGCGTTGTACCACTTCT
GTAATCCCCCCATCGCCCCAATCCTGATCCTGCCGGAAGTATTCAATGAAACTTTTTCCGGCAATGCGGGTGAGATAAGC
CGCTGCAACGGCCTGGATGGCTCGCCCGACAATGATGCCACCCAGACTCAGTTCTAACGCAGTGGTCACTAGGGCGATCG
CGCCTTTGATAATTCCCAGGCCAGCCATTGTTTTACTAAGCGATAAAGCTAGTTCCCGGCCCCGTTCCAGGTCAATCTCA
CAGCCGTAGACCCGGCCAATCTCTACCACCATCTGAGCATTAACGGCAGCGGCTCCTAACAGATCCACCAGGGGTAAAGG
AGTGGCCGCAATCACGCCTGCCCCAATCCATTGAAAGCGGTTGACAATTTGATCGGCCTGACGGCGACGTTCTCTGTCAA
TTACGGCACGAGTTTCATCGGCTAATCGTTGAGATTGCAAGAGGATATTGTCCGCGACCAGATATTCTCCTTCCGCTCGC
AGGACTTCTGCCATGCGTTGCAGCAGCGGCATAATCTCCGGATCGGGTTGCCAAAGGGAACCATCTTCTAGCCGCACAGG
TTGAGGATTGGCAGAGATGGCAATAATATCAGTGGGTGCTACCAGACCCCGGAGTCGTTGTCGTAAGCGAGCCAGGATGG
CTTCTCGATCTTCATCCAGGTAGAGGTCGGCTTTGTTGAGAATGATCAGCGATCGCTTACCAATTTCCGTCAATGCCGCC
AGGGGTTCATACTCCGATCGCCGCAAGTCGTTATCCAGCACAAATAGTAATAAGTCGGCTTCAGTGGCGAGTTTGCGGGC
GAGTTGTTCCCGTTCCGTTCCGGCCACACCCGCTTCTAAAATACCGGGAGTATCAATGATGTGAATGTCCCGATTCATCC
CCTTTAGTTGCAGCACGTAGGTCTGGCCCGCTTCTGTGGTGCCCATCGTTGCTCCCACTTTACCCACCACCTGACCAATG
ACTGCATTCACCAGGGAGGTTTTTCCGGCCGATCCCGTGCCGAACACCACAACCTGAATGTCTCCCCGTGACAGGCTCTG
CTCAATCTGTCGCGATCGTAGTAGTAACTCCCGCCGAGCCACTTCATCTTGAATTTGTGCCACCTGTTGGCGAACTGCTT
TCAAAGTTTCTCCCGCCACTTCTACCTTGTCTGTGGGTAGTTGGGGCGGTTGCCGTCGCCGCTGTTTGCGCCGCTCCGCC
CGACGCGGCAGAATGAACAGGTAGTAAATCAAAGCAGCAATCAGGCTGGCAAGCAGGGCAATGATCAGCAGCAACAGCAC
CTGGGACAGCAGTGGGGAATACAACGACACCTGCCAGAACAACCGTTGCAAGGAATCAATCAGCCAGATGGATGCCCCCA
GGATGGCGATCAGGCCAGCAGCGAAGGCGAGGAGGCGGGGGAGGCGCATGGGTGGGAGTGGATGGTGGATGGTGGATAGT
GGATGGGGAAGAGGTGATGGGAAGATGGGGAAGGTGGGGGAGGTTTGTTTTATTTTAGACCCCTGAATATTGGCGGGTGG
TTAGAGGTAAGGATGAAATTGTTGTCTCTCCTGATTAAACGAGATGGCAATCAACAGAGAGGATAGTGAGGCGATCTCTT
GCCTCATAGAGATAACCTATGGCGAGGAGCGATCGCACGGATGAAAATTTGGTGAAGCTAGCTGTTTAACTTGTCGCCGT
AAGAGGGTGCTTTAAAAGCCCCGGTTTATACCCTTGATCTGTAAGGGTGTAGCATTCGGCTAACAGTTTCGCGGTGGTTT
TTAGGGATCCTTGGCCGAATGCCACGCCCCTACACAGGGCGATCGCGACTTCTAAAACATCCTATAAGGAGGCACTCAAA
CAGCATTATGCAAGGTTTTTACAGAATCAGAATTTAATGTGACACTTGTTGTTAGTGCGATCGCCGCTCTTGTCGGTTGG
GTGAAGCATGAAAACCAATCTATGAAGTGGGCGATCGCATTCTCAACCTACTCGCGAGATCCTGAATCATCGGCTAACTT
CGCAATCAACGTGTGCTTAAACGCTCCGTACTCTGGAGATGCCAATCCCAGCTTCAAGCATTCCACCACCTGAGCCAGGT
TCCCGGCTAACAACTCCTCCACTGCTAACCACAGCCCCGGAAATACTTGACTTTTCCAAATGCCATCTGCATCACCTGGT
AAGTTTACATAAATGCCTTCCTGCCAGACAAACCAATCAAACGCCTGATCCAACACGCGCCATACTAGATATTCCTGCAC
GCCATTACGCCGGTAGACCTGCTGTTTATCATGCAAATCATAGGAGGCGCTACTAGCCGCAACTTCAACAATTAATTCTG
GTGCACCCTCAATGTAATCATCTGCTGTAATGCGAGATTGCCCTCCGGCGGTTTCTTCAATTCGCAAACAAGCATCGGGT
TGTGGCTCATTATCAGCATCCAGACGAATCGTTGGGTTATCCATCAGCTCAACACCAGGAGTTTCTTGCCAGTAGTTAAA
TAGCCAGCCCATGATTGCGGCATGAGGTTTACCATGTCTTCTTGCCCGCACGGGAGATGCCATAAATACTCGTCCTTCAA
TGAGTTCCGCTTTCTGGTGCTTGGGCATGGCATGGTATCGCTGCTCAAACTCAAGCCGAGTTAGGCGATCGCCATTCTCT
AAGGGGGGAAGTGGCTGGGATTGCTTGGACGTGACAATCATCTGCTTGCCCTTTATGTTTTCACCTGCGGACGTTGAAGC
TTTGAATTCTATCTTACTTCGCAGAAAAGGTCAGTGCGATCGCAAGGCTTTTGTAGGGTGGATTAGCTGACCGTCATAAC
GTATCACTCAAGAAGTGATGCGTTACGCTACGCTAACTCATCCTACAAAAGCTCCTTCTGCCTTCTGCCATTAACCCCTT
GGGGGGGTGGGGAGTATGCCTTCTCTATCGAGTTGCCAGTGCTAGGTCTGGTGATTCCTGACAATAGCTAGGCAGGGATT
GACGCAGGCGATCGCCATACAGGGCCAGGGCATTGCCTCCTAAGAGACGGGCAAGGTGGTCACGATCGTAGTTGGTTTTG
GTGGCAGCATCCCGAACACAGTTTTGCAGCACGCCATCCCAGTGGCCGTAGTCGCCGGAGAAGCAGGCCAGTCGTTTGCC
CACTTCGCCCATTGCCAGATGCATGTACGTGGGAGCCGGATCATCGGATTCAAAGGAGACAAAAATTTGCCCCCGCTCGA
AATACTCCATGGGATCCCGGTGGCGCAGATCGTAATGTTCGTACAGGCTGGCATCGTCGATTTGGGTGGGGTCGTGTTCC
TTTGTCCACAGCAGATCAAACAAATTCTTCACCTGACTGATCACACTGGTGCTGTTATGGGTGCCTCGTTCCTGCAGCAT
CAGCTTGGTGACATCCATCACAGAGGGACGGTAGGGATGTTTAGGATCAAAGTCGCGAATGCGTTTTTCCCAGTGTTCGT
GCATGGCGTGAGCCAAGTCAGGAAGCCAGCCACAACCGCCTTCCAGAAACCCAACGCGCAGGGTGGGGCATTGTTCAAAG
GCACCATCGAAAACCATGCGGGTCATAGCGTGCTGTTGCTGGTTGCGCTGCACAAAGATATGGGTCAGCACAAAGGTTTC
CATGTGGTCAGCGATGCCCCCCATCATGTAGGAACCGGGTGCGCCATGAATGCCCAGGCCGATATTCAAATCTACTGCCG
CTTGCAAAACGGGCCGAAAATCGGGATGGCTGATCGGTTTGCAGGTGCGGATGTCGGGGAAGGCTTCCGGGTCTCTGGGA
TGGGGCACGGGCAGGTTGGGCGGAACAGCAACCCCAATCATCCCCAGGTCATTGACGCAGCGGTGCATTTCTTTGATTGC
TTCATTCACATCCTGCAGCGGTAACACCCCGATCGGCTTCAGACGATCGCTATAAGGACGACAATCATCGGCCATATAGC
TGTTGTATGCCTTGCACAGGGCGATCGCCAGATCCTTGTCCAGTAGTCCCGAAAAAATCAGATTCAGCGTCCCATAGATC
ACATGTACGTCAATGCCTTCTTGATCCATGTGTTCAATGCGGGGACGGTTGAACATCGCTCCCAGTGTAGTTTCAGGATG
CAGGGTACGGAAGCCACCCTTGCCTAAGCCACTGGGTTGGGGAAACAGTTGCACTAAATCCGTTGCACCAGTTTTGGGAT
TGAAATCCACAATTTTGACGCGCTGATCGCCCAATTTATCAATGATTAAACCAATGCGATCGCGATACTCCGGATCCAGA
TAGTCCCGCATAATCAAGGGATTTTCCAGCTTATGAGCATCGGCATCAATGACCAACAAACCGTCGTACATCGTAACTCC
TTGATAGGTAATGAGGTGAAAGGTGAAGAGGTACTTTCAGTGTTTTATGGCAGTGCATTATGTAGAACTCAATGGAGTTC
AGCAGGTGATCAATCTCAGCGACGATCGCTTTACGCGGCGCTAACACATCTTACGTAAGAATTCGGAGTTATTAAATTCA
CGATCCTAAAAACAATAACCCTGAAGACTGAATGATTCGTTATTAAACCATTCAATCTTCAGGATTGAGAGGGAACCCAG
ATGATCCGCTCAGGGATCTGAGTCAAATTTTGAGAACCAACAGGAGCAGTAGAAGTCAGGCTTACTCGGCAGTTGCCAGT
TCTTCGGTGCTGCCCCGGTTACGTCGGCGGGTGAGGGAGTTAAACAGCATAATGCCGATCGCCTTGATTAAGCTGCCTTC
CAGTTCTCTAAACATCTTCATGTTCAGACCAAAGGCATCATTTGCTTCATCGACGATCCGATTGACCGTTTCCTCATCTA
CGGCCAGATCGTTCATCGCCTGACGGTATTTATTCTTAAAGGCTTTCTCATCCGAGATGGTTTTGAACTCGTAGAAATTG
GTGCCTTCTCCGTCGTTCAAGTTCATGCCCCGTTGAGCGATGCCCTTGAGAATTTGCCCACCAGACAGGTCGCCCAAGTA
ACGGGTATAGGAGTGAGCCACTAGCAGTTCTGGAGCCGTGTTGGAGACTTCCCGGATGCGAGCTACATACTCCTGTGCCG
CTTCTGAAGGAGCCACTTGATCCCGCCAGTTAGAACCATAGTAGTAGTACAGATCTTGTTCCAGAGCAGCCTTCCGGTTC
AGTTCGGGGAAGTAGATTTGAGACACTACGGGATGGTTCCGTTGCCGTTCCATCTCTTCTTCCATCGCTGAATACACGAA
ATAAAGGTTGGAAACCAGCTTCCGGTAAGACGTTTTTTCAACGGTTCCTTTTAAGAAACAGGCAATAAATCCGGTATTTT
CTGCCATGGTATGGGACTTCTTGGTTCCCTCACGCAGCTTGGTTGCTAAATTGCTACTCATGCTAAATATCCAGCTTAGG
GTTGATGTGCAGATGTAAGAGTCGTCTCAAACGCTAAAAAGCACCTAAATTGTTACGTTAGACTGATTTGATGAGCGTTT
TTGTTAAAAATTCTGAAGCAGAGATGGGTAAATAGTCACTCATTAAAGGCATGAAAAAACCAGAGCTACTGGGATTTGAG
AAAAACTTAGGGGATCAACCCTTTTCCCAACTGCAGCACCCTGGTTTTCTCAGGCTTTACTTAATGATTCTTAATCTTTA
GCCTTCATTAGCCACGACTTGCGGCAGGCCCATACTGTAATTCAATACGCGGCTATTCAGGTTGTAGGAGATTTCGCCTT
TTTGCAGGAGCGATCGCACAAAGTGTTCCAGATCTGAGCCAATCCGACGCAGATTATATTCCGTCAAATCCGCCTCATTG
TAGGATTCAACCAGTTCATCAAACTTGGCGTAAACCTTCTGCAGTGATTCCTCCGTCCAGTTGAATTCATTATCTGGATC
CACATCCAGGGTCAGCACGTTTTCACTGGGAACCAGTTCGTTTTTTTCCACTACGGCAGTGAAAATATGGATATGACGGG
TGGTTGATTTCAACAGCATGGGACGACGGGTTGGCTACCTCATGTGTACGCCCTCATTGTAAAGAGAAATTGCACCGCAT
ACCAAACATTTCATGACGATAGAATTGGCTCAATGCCTTGCTTAGAGGACAATCTAGTCAGATCATGTCTAAGACGAGGG
AAACTTCCGCACATGGTACTCCACCCCTTCCACAAGCTTGTAAGTGCCTGCTCCCATTTGTTCCGAAAACTGCTTTTCTA
TGGCTTCTACAACTTCTGCCGGAATAGATTTCCAGGCTTCCAGATTAGCCCAGTGGATCACCAGAATCACTTCCTCCGGC
TTTTGGGGATTAATCCAGACTTGTTTCCCTAAAAAGCCTGGATATTTGGCGAGAGCAGCCGTCCAGATCGCTTCATCCTT
TTGGATAAAAGCTTCTCGCAATTCTTCGGCAACTTGCACTTTCAACCATTCAACGACCATTGATCGCCCTCTACCTGCAT
AAGTATTTCTATACTATTTCTATACAAAGTGTAAATCTGGTTCCAGGGCGATCGTCTTCCCAGGTGCGGTGAGCCGTACT
TCAGGACACCCCAGAACCAGGGTTAGATCTGACAGAATAGGGAGTGTTAGTGGGAGAGGATTGCTTTAGCGCCGGGTTAA
CCCCAAACAACGCTCGGCGATCGCATCCGTTCTTAATTCGCCGATTTCAGGAAGGCTGCATGGATAACAATCATTGGCTG
ACACAGCTACTTATGTTAGGGGTGGGCACCACAACTCTGGTCGCGGACAAGCTGCGGGAAGTAAGCGATGAACTGGTTAA
GGACGGTAAACTCAATCCTGAGCAGGCCAAAGAAGTAATGGATGATTTGCTGCAAAAGCTCAAGAGTGAGCAGGGCAATT
TTGAAGGGCAAATGCAGCGGCAACTGCGCAACTTACTGCAAGACATTGGTGTGCCTCGCCAGTCAGAAATGGATGAACTG
CGGGGACGCATCGATCGCCTGGAACGTCAGCTCCGGGAATTAGAAAATCGGCTGTGGCGTTAAGGTTTGGATGTCCTATG
TTGATTCCTCCTGGGTTTAGCCAGCGTTCTATTGTCACGTCGCTGGGCAGAATTGTCTATTACGTGCCTGATTCAGAATT
CCTACGATTATCGGAGGATGCTTCAGCCTCATCTCCCCTGGTCTTTTTACACGGGTTTGGCGGTGGCTCCTCGGCCTATG
AATGGTCAAAGGTGTATCCAGCCTTTGCTTTTGACTATCAGGTATTGGCTCCCGATTTATTGGGATGGGGCCGATCGGAT
CATCCCGCCCGCAGTTATCGGGTTGAGGATTATACCTCCACCATCATCGAGTTTCTGGAGCAGACTTGTAGTGGCGAACC
AGTGCCCGTCGTGGCTTCTTCCCTGACGGCGGCGATGACGATTCGAGCCGCGATCGCCCGTCCCGAACTCTTCAAAGGCT
TGATTCTGACCACGCCAGCCGGATTATCAGATTTTGGCGAAAACTACACAAAAAGCTTCTTTGCCCAGTTGGTCAAAACC
CCCATTCTGGATAAGCTGATTTACAGCGTGGGTGTGGCAACCCGTGAAGGCATTCGGGCCTTCCTGGAACAGCGCCAATT
TGCTCGACCAGAACGGGTCTATCCTGAAATTGTGGAAGCTTACCTGGAATCAGCCACTCAACCCAATGCGGAGTATGCGG
CTTTATCGTTTGTGCGGGGCGATCTCGGCTTTGATTTATCGCTCTATATACCCCAGTTAACCGTGCCGACGGCCATTATT
TGGGGCCAGCAGTCCCAGTTTACAGGGCCAGCAATTGGTCGCCGCCTTGCAGACCTGAATCCGCAGGCGGTGAAAGCGTT
TCAAGTTTTGGAGGATGTGGGACTCACGCCGCAATTAGAGTTACCTGCCGTGACGATCGCCCTGATCCGCCGCTATCTAG
TAGAGCTTGGCATCAACCGACCCCTTATCCCTAACACTTAATACCCAAACCCTAAAAACCTCTAGCCCCAGCAGGTGCTA
GCCTTTCTTCTCTAAAATTCGGATATCCCGCACATTCAGGTTAGAGAAATTGTAGTTGAACCCTTCCAGTTCGATCGGGG
TGCCGATTTTGATCTTGTTATTTCCCAGAACTGGCCCATTTTTGGTGATCTGAGCATTGCCTTCCAGCGTCACCAGCAAA
TTCTTACTGAGACCAATTTCGGGTCGGGGATCGGGGACTGAAATGGCCTTACCATCTGGCATGGGAATATAAACGTTGTC
CTCCAGAGGTTTTACAGACTTAATCTTCACCTCTCCGTAAGGCTGGTTGCGGATCACAATGCTGGTTTTCTCTCCCGGCT
TCAGCAAACCCTCAACATTCTGGGCGGCTACTCGAATCACAACCTCCACTTCCACAGGTTTGGTTGTGGAGCCAATTTGG
GCTACCGATCCAGAAGCTCCTGGGAAAACGAAGATGCCAACCAGAACCAGCAAAATGACCAGACCCGCGCCCAAGTCTAA
GAGACTGACCTTACCAAACAAGCGCCCCTGGGAGTCCACAACAGCCATGTACCATCACCTCAAATCTTTGCAACGAACCA
CTTTAGACCAATGGACTTGGTTTAAACCTTGTCCAAGTCCAGAACCGTCGTTTTCCGATCAGAGAAACGACCGTTCTCTA
GCTGAACTTGGTTTATAAGCGCTTTTCAGTGTAGCGAAAATTAGGACAATCATTTCGGAGAAACTGATAAAGTACTGGCA
AGTCCACGTTGGACGAATTGAACAATTGTCTTTTAGCAAGGATGTGATGAGATGAACGGTGTGATTTGTAAAGCAGCTCC
ACTCAGCATCTTGTTAGCAGTTTGTACCTTTACTTCTGCTCCAGTGCAAGCTCAAACCTCCAGTACCGATCGCTCTGAAT
GTATGCAAAAAGCGATAGATAGCAGTAACCCTGCTCAACAAATAATTGCTTTAGGTCGAGCAGTAAACCTGGCTCGGCAG
GCGGCTGAGGCAGCGAATGGAGGGTTAAGCAAATATCAAGCGGATGCTTCCATGCACGGGCCAGCGTCGATCGCCCCCTG
TGTAGACAATGGCGATGGTACCTGGACGTTTACCGTGAAAGGGGGCAAACCGGGGTTCACCACGCCTACCCAGGAAACGA
TCGTTAACGTCGACGGCAATACCTGGAAGGTCTCCATTGTTTCCAATGGCCCTATTCGCTAAGGAACACCAATCAATTAA
GGCAAAAGTCTTGGGTAGGGACGAACGGCCATTTGTCCCTACCCAGATGTATTGCTCGAATTGAGAGATGAGTATAAGTT
GCTACTTGATTACGGGTAGAACGCCAGTCGCGGCAGCCCCAGGGTTTCATCCCAACCCATCATCAGGTTAAGGCACTGGA
TCGCCTGCCCTGCCTGTCCTTTCAGCAGATTGTCGATCGCCGACATACCAATCACTCTGGCGGTGCGAGGATCCACTTCC
AATCCCAGATAGCAGAGATTCGTCCCGGTAGCCCACTTCGTCTGGGGATAAACGCCGCTGGGTAACACCTTCACCCAGGG
AGAATTGCGGTAAAAGGCATTAAAGATAGTCAGTAAATCATCTCGTACCAGACCCGGATCGCGAATGGTGGCGTAAACGG
TGGCCAGAATGCCACGGGGCATGGGAATCAGGTGCGGCGTGAATTGCACCAGGATCTCATGGCCCGCCAAATCGCTACAT
ACCTGCTCAATCTCCGGCGTATGGCGGTGGCGACCCACTCCATAGGCCCCAAAGGAACCGTCGGCTTCTGCCAGCAGCAT
ATTGATTTTTGGCTGCCGTCCCCCCCCGGAAGTCCCCGATTTGGCATCAATAATCGCGGTTTCCGGCACAATTAAGCCTT
GTTTCAGCAGCGGAGCCAGAGCCAGCAGACTGGCGGTAGGATAGCAGCCCGGACAGCCGACCAGTTGGGCCTGAGCAATG
CGATCGCGGTACAGTTCTGGCAGACCGTAAACTGCCTGTTCTGCGGTGGCCTGGTCGGTGCGTTCGACTCCGTACCAGGA
GGTGTACACCGAGAGGTCAGAAAAGCGGTAGTCTGCCGACAGATCGAGCACCTTACAGCCTTTTTCCAGCAGGGTGGGAG
CCATCTTGCAGGCCAACCCATTGGGTAGGGAGAGGAACACCACCTGACAGCGATCGGCAATTTTATCTAAATCGATCGGC
TCAATGATCTGCTTGACTCGATGTTCCAGATGTGGATAGAGATCGGAAAAGGGTTGTCCGGCACTGCTATCTCCCCCCAG
ATAAGCCAACTCTAAATGAGGGTGATCCATCAAAATCCGAACTAATTGCACACCGCCATACCCCGAAGCGCCGATGATTC
CGACAGGGACACGTCCCGTATCACCCATGATGCTGTACCTTCCTGCGGACTGAACCTAGAGACTTTGCTGCATTGTAGTA
CTAGACAAAAGATTTGTGGAAGGTGAAGTCACTAATCTGGCCACCCGATCACGAACTAGAATTTAAACATGAGGAACTCT
TTAAATAACTTAACGGTATTATCTTGAACACCTCTGCAGATTCAGTTTCGGTTTCGCCTACTTCGTTTCAGTTTGACTCC
ATCCCTGCGGCCCTCGCCGATCTCAAAGCAGGCCGTGCCCTCGTTGTGGTAGATGACGAGAACCGGGAAAATGAAGGCGA
TGTCGTGTGTGCCGCCCAGTTCGCAACCCCTGACATGATTAACTTCATGGCCGTGCAGGCGCGGGGTTTAATTTGTCTGG
CCATGACGGGTGCCCGGTTGGATGAACTGGACTTACCCTTGATGGTGTCTAAAAATACGGACAGTAACCAGACGGCGTTT
ACAGTCAGCATTGATGCCTCTCCCAGTGCTGGTGTCTCCACGGGAATTTCGGCAGACGATCGCGCCCGCACCATCCAAAT
TGCCATCAATCCGGCCACCCGTCCGGATGATTTGCGCCGTCCGGGTCACGTTTTCCCGATTCGAGCCAGGGAAGGCGGGG
TTTTGAAACGGGCAGGCCACACGGAAGCGGCGGTGGATCTGGCACGACTGGCGGGACTGTATCCAGCAGGTGTCATCTGT
GAAATTCAAAATCCGGATGGCTCAATGGCACGACTGCCGCAACTGATTGAATACGCTCAAAAACATAACCTGAAAATTAT
CAGTATTGCCGACTTGATTAGCTATCGACTGGAGCATGAGCGACTGATTGCCCGCGAGGCGATCGCCGACCTGCCCACGG
AATTCGGCCACTTCAAAATCTACGCCTATCGCCATACGTTGGATAATTCGGAGCATATTGCGATCGTCCGGGGCGACCCC
GCGCAATTTGCCAACCAACCCGTCCTGGTGCGGATGCACTCCGAATGTCTCACAGGGGATGCCCTGGGTTCCCTGCGTTG
TGATTGCCGGATGCAACTTCAGGCCGCCTTAAAGATGATTGACAGTGCCGGACAGGGCGTGGTCGTCTACCTGCGGCAGG
AGGGCCGGGGCATTGGCCTGGTCAACAAACTGAAAGCCTATTCCCTGCAAGACATGGGACTGGATACGGTACAGGCCAAT
GAGCATTTGGGATTTCCGGCAGACCTGCGGAACTACGGCATGGGCGCTCAAATTCTCAACGATTTGGGTGTGCGTCAGAT
GCGTTTGATTACCAATAACCCCCGTAAGATTGCTGGACTCAAAGGCTATGGCCTGGAAGTGGTGGAACGGGTGCCCTTAC
TGATTGAAGCCACCTCCTATAACTCCTCCTATTTAGCAACCAAGGCAGAAAAATTGGGCCACTGGATGCTACAGACGTAC
CTGATGACGATCGCCCTTCAGTGGCAGGATGAACCTCTGGCCCTTACCGAGTCCTACCAACGCCTGGAACACCTGCGTCA
ACTCGCCAAAACCTACAACCTGCAGGTTCAGGAAGAAGTGCGTCCGTTAGCCAAAGCTGTATTCGGGAATGCCCTCACCG
TGCATCTGGGCTTTGAACAACCGCAGGCTGCTGCTGCCGACTGGTATCGTCCCCCTGGGGAATTTGTCGATGAGATCGCC
CACATCCTTGATGCCCTGGCAACAACGCCCCACCTGCGCCAATTGGAATTTATCGTTGCCTCCGGTTCCGATCCACTGAC
GGGGTTACAGGTGCAGCTCGATCGGCAAACCTTTCCCCTCAGCCAAAAACCCTCCACGGTCTGCCAATCCCTGCAGACCC
AAACCATTTATTCTTTTACAACGTCTTCGCAGAATAAGGAGGATTTCTGAAATCAGCTTATGGGCGTTGCCTTAATCTAC
AAGGCCATTCCTCCTGGCAGTACGTTGTATCTGCTACACTCCTTTCGCTAAATCCAATGCAAAAATCAGAGCTTGCTTGA
TTTCAAGCATCGTTTCATTGGGTAAATCTCCCAACTTCCGTTCTAGTCTGATGACTGGAACTGAGCTTAAACCTTGCACA
TTGGCCACAGAACCTTGCCGCAGAAAGGAAATGCCAGTCAGTTCTACCTCGTAGTCACTCCCTCTATTCTGCGTTGTTAC
AGGTACGTAAAGAATTAAAGCGCGAGGTGGAGTTGGGTCATAACGAGACACAATGACAACGGGGCGTGTCTTCGCTGCAA
GTCCTAAATCAGCCAACCATATCTCACCAGGTTTCGGGTTCATCAATCAGATCCAGTACTTCCTGCTCAACTACTCTAGA
ACGAAGAAGATCTAGAGCATCTTGGTCTGCCAATTGAATGATTTCCGCGAGGCACTGACGCACCTGTTCAGCAATATCAG
GTTGCCATTGGCGAAGTTTGCTATCAAGTTCTTGAACTAAAGCATCCATATCAATTTTTTGCGATGAATTATTTCTATCG
TAGCTCTCTGTAATCCTGCAAGTGCCCGATCTGCCTGTCTGATACATCCCGGAAGTTCTCTAAAAAGCCGTGATCCTGGT
CGATCTTTGCTTAGTCTCGGCCAGTGACTGAGAGGCCGCCCACAATAATCGAGGGGGTATAGCAGGAACCGTTCCAGTCC
GCATCGCCGCCCAGTTCCACCAATTGTTTGAGTGCGGTGTAGACGTTGCCGGAAACCATGGTGTCTTTTACCCGACCCAG
GATTTGACCATCTTTCACCCAATAGCCCAAATCCACATTGATCGAAAAATCGCCAGAAATGCCCGCCCCACCGCCTAACA
TCTGATCCACAATCAGGCCACGCTCCATACTGGCAATCAGGTCTGATAAGGATTTTGTGCCGTGGCGCGATCGCGTTCCC
GGGCTGACAATCAGGTTAAACATACCCGGACTAGGATAACTGCCCAACCCTGGACGAAATCCATTACCCGTCGTGCCACT
CCCTAAGTTGCGGCCTGTGGTGCGATCGGCATAGAACAGCTTGAGGATGCCACTGTCGATAAAGGTAATGGGACGGGTGG
GAGTGCCTTCATCATCAAAGGGACAGCTAAATGGCCCCATATCGGGGTGTTGGGCCAGGGTTAATTCTTCCGAAGTGACC
ACTTCATTTAAGCGATCGCTCCAGGGAGAGGCTCCTTCAATCACCTGTTTGCCATTTAAGGCAGCCTGTACCGTACCCCA
GAGCATATCTGCGGCCTTGGAGGTAAACAGAATTGGCACCCGGCCATTCATCGAACTGGTATTTTCCCTGGCCCAATCTA
AACGGAGTACGACCTGGTGTGCCAGGGCCTCTGGATCCAGGCTGCCCCGTTGAGTTTGACCATCGTAGATGCTGAGAAAA
TCATCTCCCCGAATCCACTCTGCCGACAGGGAGCAACTGAGGGTGGTGTCTGTGTAGCTGCAATCTAATCCCTTGGAGTT
GATCAGACGAGTTGTTTCTGCCTCACATTCCCATTCCGCCTCACACAGGACTTCCGGGTAAGCATCCCGCACCAGCGCGA
TCGCCTGTTTGCCCCACTCCACCAGTTGCCCAACGGCGATCGTCTCTCCCAGATCCGGATAAGCAGCTTTAGAGGCTGCC
CCCAGTTCGATTTCTTCCGGCTCATTCAGGCTGCTTAAGGCCAGTGCTCGATCGACCAGCGTTTGCGGTTCCACAGGCCC
ATAGGCAACCGCTAATCCCGGTTGCCCCCCTCGCCAGAGACGCAGAGCTAATCCTTCTGCCTGAGCGCTTTCCAGTTGTT
TCAGGCGATTGGCCTCAAAAAAAACCGGACGGGACAGCGATCGGGATTGAAATACTTCCGCTGCCTCTGCTCCCGATCGG
GTCGCCAAGTCTAATAATTGCTCTGCCAATGTGTCTTGCTGTAAATCGTCGGAACCCATAACCTCTCAGCAATCAGGTCT
TTAAAAGCCCTTCCTCCATCAGGTTTAGAATCACTTTACGCTAATTTGGGATCCTGCAATAACCAGAATCCGGCAAACGC
TTCTGTGTCTGGACTGGCTTGAATCGCCAGAAAGTGGACTCCCTGAGCCGCCTGTTTGGCGATAGTAAAATTTTGGGCTT
CGGTCTGCAGCGCAGAACTGTTTAAGGAGGCGAGCATCCAGCGATCGTTCACCCCTGTCGTCAGCAGTAACTGCTTCGGT
TCTGGGTCGAAGCTCACCATGCCCAGTTCCAGACCAGACATCCAGGCGGCCATCGGAGTCGCACGGGTTGTGAAGATGAG
CACCCCTGGAATTACTGCCCCCGGTTCCAGCCCTGCCAGACGGAGCGGAAAGCCTTCACCAAAGGCGATCGCCCAGTCGG
TCATTTCCTCCAATGCAGCAGCTTCCAGGGTGACAAAGGCCCATTTCTCGCCCCGTAATGCATCCGGTAGAACCTGGGGA
GCCGTTTCCGCAAAACTGACCGAAGGGTTGGTTCCCGGTTGAAAACCTGGATGTTGCGGATACTCATCCTGCATCCGCTG
CCCTAGCCACTGAGTTAAGCGATAGGTACGCAGGCTCAGCACTGCCGGAATTCCCAATCCCTCGCAAGCCTTCGTAATCA
TATTATTCATCGCCTGCCGAAAAAAACGAATCCGGGTAGGCGGTTTGGGAGCCTGGGCGATCGCCGTTTCCAACGCCTGC
TGCAGGCGGGCAGAATTTACCTCCGTACTGGCGCAATACTCGGCATAGCGGAACAAAGTATCGGGTTGCGTCTTCACATC
TAAAGGACTCTCGCAAACCAGAACTTCCCAAATTTTTTTACCGTTCTCATCCACCAGCGGACGAGAGTAAAAATCAAGTT
CCCAAATCGTTGTCATTGGAGGGCAAATTGGCAAACTGCCATCTGAGATACCTGTAAAAGGCTACCACGGTAGCTTTTCC
CTACACACAACAATCTATTTGCTGTCCAATTATTAAAAATCATGACATTATGAACCAGAGGTGTTGCATTGCCAGGTCTG
CTTTCGGGAGTTGACCAACCTTCAAAATAACTCCCTATCCCCCATCTTCCCTACTTCCCAATTCCCACTCCCTAATCCCC
ATTTTCCAACTCCCAATTCCCAATCCCTCCTAATGGTGTGAGACTGAATGAACGTTTTACTGCTGTATCCTCGCTTTCCC
AAAAGTTTCTGGTCTTTTGAAAAAACCTTAGCCCTGGTCAACCGCAAAGCCATGCTGCCGCCGCTGGGCCTGGTTACCGT
AGCAGCAATTTTGCCTCAAGAGTGGAACTTCCAACTGGTCGATCGCAATGTGCGGCAGGTGACGGAAGCAGAATGGGCCT
GGGCCGATCTGGTGATTCTCTCGGCCATGATCGTGCAGAAGGACGATCTGCTGGAGCAAATTCAGGAAGCAAAACGGCGA
GGTAAAAAAGTGGCCGTTGGTGGCCCCTATCCCACAGCGCTCCCAGAGGAAGTGAAAGCGGTGGGCACCGATTATCTGAT
TCTGGATGAAGGCGAAGTGACGCTCCCAATGTTTGTGGAGGCGATCGCACAGGGCAACCAAACGGGCATTTTTCGTTCTG
GTGGTGAAAAACCAGATGTCACCACAACTCCCATTCCCCGCTTCGATTTACTGGAGTTTGATGCCTATTCCGAAATGGCG
GTGCAGTTCTCACGCGGATGCCCCTTTCAGTGCGAGTTCTGCGACATTATCGTGCTATATGGCCGCAAACCCCGCACCAA
AACGCCGGAGCAACTGCTGGCAGAACTGGAACGCCTGTATGAGCTAGGCTGGCGACGCAGCATTTTCATGGTGGATGACA
ACTTCATTGGCAATAAGCGCAATGTCAAGCTGCTGTTGAAAGAATTGCAACCCTGGATGGTGGAGCACCGGTATCCCTTC
TCCTTTGCCACCGAAGCGTCTGTGGATTTAGCAAAAGATCAGGAATTGATGGATATGATGGTGGCTTGCAATTTCGGATC
AGTCTTCTTAGGGATTGAAACACCCGATGAAGAAAGTTTGTCGCTGACCCAGAAATATCAGAACACACGGGATTCCTTAA
GTGATGCCGTACAGACGATCGCCCGATCAGGCCTGCGGGTGATGGCGGGATTCATCATCGGCTTTGATGGCGAAAAACCC
GGAGCCGGATCTCGCATCGTCAAATTCGTGGAGCAAACCACGATTCCCACAGCCCTCTTCAGTATGTTGCAGGCATTACC
CGATACTGCCCTCTGGCATCGTCTGAAGAAAGAAGGACGGCTCCGCAGTGACGACTCCAACGGCAATCAGACTAGCCTGA
TGAACTTCGTCCCGACCCGTCCTCTGGAAGACATCGCCCGTGAGTATGTGGAAGCCTTCTGGGAGTTGTATGAACCGAAG
CGATTTCTCGATCGCACCTACCGCCACTTCCTGCTGTTAGGAGAAGCCACCTATCCGAAAAAAGGCAAGTCCGCCAAAAA
GAAGGTAGATTGGATCGCCATCCGTGCTCTGCTAACTATCTGCTGGCGGCAGGGAGTGGTGCGCGATACTCGCTGGCAAT
TCTGGCGTAATCTATACAACATGGCCCGTCTCAATCCCGGTGGCCTCAGCAGCTACTTATCCGTCTGCGCTCAGATTGAA
CACTTTGTCGAATATCGCGAAATCGTCCGCGCTGAAATTGAAGCTCAGGTAGAAGAGTTTCTGCGGCAGGAGGGCGATCG
GCAACGGGAAGCGGTCAAAGCAGCCTAATAATTGGGCTGCCCTTTGTCCTGGGTCATTTGTCAGATGTAGCTATGAAGAC
TGTTTCCCAAGCTCCAGCTTGGGAACAGCGTTCAGGAAGCTCCAGTTCCCTCAATATCCAATGGGAAGCAGGAACTTCCC
AAGGAGCATTACCATGCAGGAACTTGGTAACGAGGCACTTCAGCACCTCATGGCTTGCTGCCTTAAGCTCCCAAGACTAC
CTTCCTGGCTCGTTCCTCCCGATCTTCTGCTTCCGCCATCACTTCGTCCATTTTTTCCAGCATCTCACCAGGGTAATTTT
CCAACACCTTAGTAGACAAAGAAATGCGGCCCCGACCTTCCTCCAGGTTGACAATCATGGCTTTGATGGGCTGACCGATT
TGGAACAGATTGGGCAGCGATTCTACATAGCGATTACTGATCTGATTAATGTGCAGCAGGCCACTGGTGCCGTTCATATC
GACAAATGCCCCGAACGGCTTGATGCTGCTGATCCTGCCTTCCACCAGTTGACCAATTTCCAGTTGGCTGAAGGCCGCCG
ATCGCGAAGCCAACCGATTCGACAACACCAGCTTATTCCGCTCCGGATCCAGATCCAGAATACTGGCGGTTAGCGTCGTG
CCTTTGAGGGATTCCAGGTCATCTTTTTCGTTCAGGTGCGATCGGGGAATAAATCCCCGCAGTCCCTGCACATCCACCGT
CACCCCGCCTTTGTTCGTGCCTGTGACTCGCACCTGCAGGCTTTCGTTACTGTCCTGTGCCTCTGCCATCCGATCCCAGG
CTTTCTTCATCTCCAATTGCTTCAGAGAGAGGGTGATTTGCCCATCCGCATCCTGTTCCCGGATGATCAAAAACTCCCGT
TCTGCCTCCAACGGCATGATTGCAGAGGGATCCTTCACCGTCCGTAAACTGGCTTCCCACAACGGCAGAAAGGCCAGCGA
CTTGGCTCCAATATCCACAAAGATCCCATCGGTGTCATAGCTAACGGCTTTCCCCGTCACCACCTGTCCTTTTTCAAACG
CATAGTCGTAACTTTCCAGCGCTTTGGCAAAGTCATCCATCGAAAAGGAGGCATCGGCAGACCGGGAGCGAACAGATTTC
GAGTCCATAGAACCTGACAGACTAATAAGCCTTCCTACTATAGCCCTTCTCCCCAATTCCCTACACCTCCCCCACCTCCC
ACACCCCACCTCTCAAGTACGGTAAATACCCCTTCATCAAAAGCTCCAATCGAGACCAGTATAGAAACAGGCGTGCTGTG
CTTACAGGTGGAATGGGTTTAGCTTCCAGAGTTGACCTGACCGCTTCACGGTTGCTCAGCGTGGCAGATGAAAGCCACTG
AAATTTCTGAATGTTTTTTAGTTGATGGAGCCGAAGCAGCAATGGCAAAAGTTGTTGGAATTGACTTGGGTACAACGAAC
TCTTGTGTAGCGGTGATGGAAGGTGGCAAACCCACCGTGATTGCCAATGCGGAGGGATTTCGGACTACTCCCTCAGTCGT
TGCATTTGCCAAAAATGGCGATCGCCTGGTGGGCCAGATTGCCAAGCGCCAGGCGGTGATGAACCCTGAAAATACCTTCT
ACTCGGTGAAGCGGTTTATTGGCCGTCGCTTTGACGAAGTGACCCATGAAACCACCGAAGTGTCTTACAAAGTTTTGAAT
GTCAACGGCAACGTGAAGCTGGATTGCCCGATCGCTGGCAAGCAATTCGCTCCCGAAGAAATCTCGGCGCAGGTGCTGCG
GAAGCTGGTGGATGATGCCAGCAAGTATCTGGGTGAGCAGGTAACTCAGGCCGTAATTACTGTTCCCGCTTACTTCAACG
ACTCCCAGCGGCAGGCCACCAAGGATGCCGGAAAGATTGCTGGGATTGAAGTGCTGCGAATTATCAACGAACCCACGGCG
GCATCCCTGGCCTATGGCTTGGACAAGAAGAGCAACGAAACGATTCTGGTGTTTGACTTAGGGGGCGGTACGTTTGATGT
CTCCATCCTGGAAGTAGGCGATGGCGTATTTGAAGTGATGGCCACCTCCGGGGATACCCACCTGGGTGGTGATGACTTCG
ACAAGAAGATTGTGGACTACCTGGCTGAGGAATTTAAGAAATCTGAAGGGATTGACCTGCGGAAGGACAAGCAAGCCCTG
CAACGCCTGACCGAAGCGGCAGAAAAGGCCAAGATTGAACTTTCCAGCGTCACCCAGGCCGAAATTAACCTGCCCTTCAT
CACGGCGACTCAGGACGGGCCAAAACACCTGGATATGACTCTGACTCGCGGTAAGTTTGAAGAACTGTGTGCCGATCTGA
TCGATCGCTGCCGTATCCCCGTAGAAACCGCTCTCCGCGATGCCAAGATTGATAAGAGCGCGATCGATGAAGTGGTAATG
GTCGGTGGTTCCACCCGGATTCCCGCCGTCCTGGATCTGGTCAAACGCTTGCTGGGCAAAGACCCCAACCAGACTGTGAA
CCCGGATGAAGTGGTCGCTGTCGGTGCGGCGATTCAAGCGGGTGTCCTGGCCGGAGAAGTAAAAGATATTCTGCTGCTGG
ATGTCACGCCCCTCTCTCTGGGGGTAGAAACTCTGGGTGGCGTAATGACCAAGATCATTCCTCGCAACACCACCATTCCC
ACCAAGAAGTCAGAAGTGTTCTCCACAGCCGTGGATGGTCAAACCAATGTGGAAATCCACGTCCTGCAAGGGGAACGGGA
AATGTCCAGCGACAACAAGAGTCTGGGAACCTTCCGTCTGGATGGTATTCCTCCCGCACCCCGTGGTGTTCCCCAAATTG
AAGTCACCTTTGACATTGATGCCAACGGGATCCTGCAGGTGACCGCAAAGGATAAGGGCACGGGCAAGGAACAGTCGATC
AGCATTACCGGAGCATCCACCCTGCCCAAGGATGATGTGGAACGGATGGTGCGCGAAGCCGAACAGAATGCCGCGGCTGA
CAAGGAACGGCGGGAAAAGATCGATCTCAAGAACCAGGCCGATTCCCTCGCTTACCAGGCCGAGAAGCAAATGACCGAAC
TGGGTGACAAGGTGTCTGCTGATGACAAATCCAAGGTCGAAGGCATGATCAAGGATCTGCGGGAAGCGATCAATCAAGAA
AACTTCGATCGCATCAAGTCCCTCACCACCGAACTGCAACAAACCCTGTACACCATTGGTAGCAACATCTATCAACAGGC
TGGAGCAGGCGCACCCGGAACTGGTGGCCCCACGGGTGACGGCGGTACAGGTGCTGGGCCTACAGGCGGTTCTGATGAAG
ATGTCATCGACGCAGACTTCACTGAGTCCAAGTAGCTCCCTGAGCGACTCGCTATAGATCGCTCCATCTTGAGCCGCCAG
CAGCCCTGAGCCAGATGTGCATGGACGCAAGGGACCAGACCTGGTCTTCACAGGCGGCATGATAAGGATGTCATGGTTGC
ATCAATTGAGGATAGCGATCTAAGCGGGTCAACCTCGTGCGATTCGGACAGAGTTGCCGTTGTACCCGCACACCCTGATC
GAGGTGATATTACAACTGCTCGAAGCGGTGACCACACCGCTCAGTGCGGGGGACGCTCGTTTGCTCGTGCTGGTAGCGGG
TACAACGGCGGCGCACACTATGACAAGATGGCTGCAAGTGTTGAGCAATCTCACCATAACTTTTGCCCTGGAGCCGGAGT
TCCACCATATCGAGCTTTTTGAATTTGCAGGAGATCTGTGAAGAATATAAACGATTATTAACTTGCGTATACAAGAGAGT
AGATTTCTAAAAAACAAATTGTCCCGAATGATGCATCCATCTTAGGTAGGGAATGATAGCTAATGTGTTATTTTTCCTAA
CCCTGGACGGCTGCATGAACATGGCTGATTGGATTGTTGTTGAAACAACAGAAGGTGAATTTAATCCAACCCAACTTCAC
CATAAAGAGACGGTTTTTACACTCAGTAACGGATATTTAGGAACTCGTGGCACCTTTGAAGAAGGATACCCAGGAAGCTG
TCCAGCAACATTGATTAATGGGGTGTACGATCGCGCTCCTGTTGTACAGACGGAGTTGGCCAATTGTCCAGATTGGTTAT
CGCTGACGCTTCGGTTTGGTCACTATGGGCCTACAGGTACGCTGCAGTGGGAACGCTTTCGCCTGGATGAGGGGGAGGTG
CTGCACTACCAACGGTGGCTGAATCTGCACCGGGGATTGTTAAGCCGATCGGTACGCTGGCAGAGTCCCAGTGGGCAGAT
CTTGACTCTTCGGTTTGAGCGGTTTGTGAGTCTGGCAGATCAGCATACGGTGGCGCTGCGGTGCCAGATTGAGTCGGACA
ATTTTACTGGCCCTGTAGAGGTTCATGCTGGTCTGAATGGCTACCCAGATAATCAGGGGTTGATGCACTGGGAGCAGGTT
GAAGCCGGAGCAGATCAGGATATCTGGTTGGCAATTCGGAGCCGCGCCTCGAAGGTAGACTTGGGCATGGCAGCAAAAGT
GACGATCGCGGCAGAAACTCCCGCCCACACCCTGGCAATGGGATTGCACGGTCATGCGGCCCTGATTGCCAACTTTGAGA
TGACCGCTGGACAAACGGTGACGATCGAAAAGCTGGTAACGGTATTTACCTCCCGTGAAACCAGAAATCCCCTGCAACGG
GCACGGCAACATTTAGCATCCCTGCCCGATTATGTAATTTTGCTGGCTGCCCATGAAGCTCAATGGGCTACGCTCTGGCA
AACCAGTGACATTGTGGTAGAAGGAGATAGTACAGCACAACTAGCACTTCGGTATAACCTGTTCCAGTTGCTGTCGGCAG
CTCCCCGCCACGACGATCGGGTTAGTATTCCGGCCAAGGCGTTGTCTGGATTTGCCTATCGCGGGCACATTTTCTGGGAT
ACAGAAATCTTTATCCTGCCCTTCCTGAGCTATACCCAGCCTGCCCTGGCCCGAAATTTGTTGATGTATCGTTATCACAC
CCTGGCAGGTGCCCGTCGGAAGGCGCAGGCCCAGGGGTATGAGGGGGCAATGTACGTCTGGGAAAGTGCCGATACAGGAG
ATGAAGTAACTCCCAGTTGGGTGCCCCACGCTCACGATCCGAAGGAACTGGTGCGGATCTGGTGCGGCGAGATTGAGTTA
CACATCAGTGCCGATGTAGCTTATGCCGCTTATCAGTACTGGCAGGCAACCGGGGATGATGAGTGGATGCGCTGTTACGG
GGCGGAAATGATTCTGGATACGGCGGTTTTCTGGGGGAGCCGAGTGGAATGGAATCCCCTGGCCGATCGCTATGAAATCC
GGTATGTAATCGGGCCAGATGAATACCACGAGCGGGTAGACAATAATGCCTTTACTAATCGGATGGTGCAGTGGCATCTA
CAAACGGCACTCAAAGTGTGGGATTGGCTGGGGGCTGTCGATGCAGAGAAAGCTGAGGATCTGCAAGAACAGTTGGCGCT
GACCGACTTCCGATTTGCACACTGGATGGAGGTAATCGGTAAACTCTGGGTGCCTCAAGATCCGAGAAGCGGCCTGATCG
AGCAGTTTGAAGGATTTTTTGCCCTGGAGGATATCAACCTGGAGGAATACGAACCCCGGCTGCGATCGATGCAGGTGCTG
TTAGGAATTGAAGGTGCGAACCAGCGGCAGGTTTTGAAGCAAGCAGATGTGTTAATGCTGTTCTACTTGCTGCGGCAGGG
AGCGTTTGTGGATGCTCCTGTCCTGGATGGGACAATCGTGTCTTTCAGCCCGCATTCGCCTGCGGCTCCAGGGGTATCTC
ACCTGGAAGCCTTGCAACTTAACTGGGATTATTACAACCCGCGCACAGACCACACCTATGGCTCTTCCCTTAGTCCTGCA
ATTCATGCAATTTTGGCCTGTCAGCTAGGCAAGGTGGATGAAGCTTACGAACACTTTATGCGATCGGCCCTGGTGGATCT
GGCAGATGTGCGCAGTAATGCGGCGGAAGGGATCCATGCAGCTTCAGCAGGAGGAGTCTGGCAGGCGGTGGTGTTTGGCT
TTGCGGGAATTCGCCTGACAGCCAATGGCCCGATCGCCTCTCCCCATCTGCCCACGGGGTGGACACGGCTGAAGTTTCAG
TTGCAATGGCAGGGCCAAACCTATGACTTCGATTTGCAACCAGCAGGAAAGACGGACAAACGCCGGAAAGCTCCCACGGT
TCAGGCCGTTATTTTTGACCTGGATGGCGTAATTACGGATACTTCTGAATTTCACTATCAGGCGTGGCAGCGGTTAGCCG
ATGAGGAAGGTCTACCCTTCGATCGCACCTTGAACGACTCTTTGCGGGGCATCTCTCGCCGGGATTCCCTGTTACGGTTG
CTGAATGGACGGACTGTGACGGAGTCTGAGTTTCAGGCGATGATGGATCGGAAAAACGGCTATTACCTGGAGTTGATTCG
CACCATCACCCCAGCCCATTTACTACCAGGTGTTGCGGAGCTACTGACAGATTTAAGAGCAGCGGGAATCAAAATTGCTC
TGGGATCTTCCAGCAAAAATGCTCCTGAAGTTCTGGAACGGTTGGGAATTGCCCACTTAATGGATGCGATCGCTGACGGT
AACAGTGTCACGCAGTCCAAACCCGCTCCTGATGTCTTTCTGCATGCGGCTCACCAGTTGGGGATTGCTCCAGAACAGTG
TCTGGTGATTGAGGATGCAACATCTGGGATTGAAGCGGCAATCCGGGCTGGCATGAAATCCGTTGGTCTGGGGCCAGCGG
AACGGATGAAAGAGGCGCAACTGGTACTGCCAAACCTGGATGGTATGCGTTGGGCCGATATTCTGGATCAATTAAACCAA
CGGATAAAGCGATCGCAGACAGCCCTCACCATTCAACGCTTGCTGCAAGATCAGAGGGGAGAGTTAAAAGTGAAGAGTTG
AGAATGAGGATTGTGGCTTATCTCTATCAGGATCCATTACTGGAAGCGGTTGCTGATCCAGTGAACTGGCCTGTGGAGGT
GGCTCAGGTGTATCAGGATCTGGCGATGGCGGCCTCTCCGACTTCGGCTAGGCGCAAATCTGCTCAGCAAGCGGCTGCAA
TGGAAAAGCGATCGCCGGAGAAGCGACCTCTGGAAAAGCGACCTCAGTGGCAGCAATTGTTGCAGGACTGCGATGCAGTA
GCACCGGATTTTGTGCTAGTCCGACAATTGGAAGACTTGGGGTATTCGGTGCAGGAGGTGAGCGATCGCCTGAGGGAACT
GGAGTTGCGGGGAATTCCTCTGATGACGCTGGAGGAGTTAGAGCGATCAGGATTTGATCCATCAGCGTTAGTGACAGAGG
ACTCGCGGGCTGAAATGTTACAGCGATTGCAGGAGATGCAGCAAAATCAGCGCAGTCGCCGGATTCGTCAAGGTCATGCT
CGCAATCGGGTGAAAGCGTTGCCACCACCAGGGAAAGCGCCTTATGGTTACCGTCGCAGCAAGACTGGATATGTGGTCGA
TCGCACTACGGCTCCAGTAGTCAAAGATTTTTTTGAACAGTTTTTGTTGTATGGCTCGATTCGGGGGGCGGTTCGTTATA
TGGCAAAGCGGTACAACAAGAAGGTGTCTGCTTCTACAGGGCTGCGCTGGTTGACGAATCCGGTCTATCGTGGGGATCTG
GAATACCAGGATGGCAAGATTATTCGGGATACCCATCCGGCGATCATTTCACGGGATGAAGCCGCTCAGGTCGATCGCCT
[truncated: 5,015,782 more chars]
